# Supplementary material for: Multi-Bioinformatics Approach Reveals COX5B-Mediated Modulation of Oxidative Phosphorylation and ROS Levels by Water and Ethanol Extracts of Schisandrae Fructus in SW1783 Cells
Source: Antioxidants (Basel). 2026 Jun 9;15(6):728. doi: 10.3390/antiox15060728 (PMC13295596; doi:10.3390/antiox15060728)
Supplement: Supplementary file 1 [file antioxidants-15-00728-s001.zip]

Archive with 22 entries (22 files):
- Supplementary Figures.pdf
- Supplementary Materials S10_docking_PP_merge_firtshell_network_centrality.zip
- Supplementary Materials S1_Schisandrae Fructus_compound_pdbqt.zip
- Supplementary Materials S2_Schisandrae Fructus_protein_pdbqt.zip
- Supplementary Materials S3_Schisandrae Fructus_docking_result.zip
- Supplementary Materials S4_docking_DTI_network.zip
- Supplementary Materials S5_polyphamacology_valid_interaction.zip
- Supplementary Materials S6_polyphamacology_DTI_network.zip
- Supplementary Materials S7_docking_PP_merge_network.zip
- Supplementary Materials S8_docking_PP_merge_network_centrality.zip
- Supplementary Materials S9_docking_PP_merge_firtshell_network.zip
- Supplementary Table S10_docking_DTI_NeighborhoodConnectivity.xlsx
- Supplementary Table S11_Merged and firstshell DTI network information based on docking and polypharmacology.xlsx
- Supplementary Table S1_DEG_Schisandrae Fructus_water_high dose.csv
- Supplementary Table S2_DEG_Schisandrae Fructus_ethanol_high dose.csv
- Supplementary Table S3_Oxidative phosphorylation_protein_information.xlsx
- Supplementary Table S4_Schisandrae Fructus_compound_PubChem_information.xlsx
- Supplementary Table S5_OXPHOS PPI network.xlsx
- Supplementary Table S6_OXPHOS PPI network_louvain group.xlsx
- Supplementary Table S7_Uniprot_Respiratory complex protein.xlsx
- Supplementary Table S8_docking ratio score.xlsx
- Supplementary Table S9_docking_DTI_degree.xlsx
