# Supplementary material for: Multi-Bioinformatics Approach Reveals COX5B-Mediated Modulation of Oxidative Phosphorylation and ROS Levels by Water and Ethanol Extracts of Schisandrae Fructus in SW1783 Cells
Source: Antioxidants (Basel). 2026 Jun 9;15(6):728. doi: 10.3390/antiox15060728 (PMC13295596; doi:10.3390/antiox15060728)
Supplement: Supplementary file 1 [file antioxidants-15-00728-s001.zip › Supplementary Table S10_docking_DTI_NeighborhoodConnectivity.xlsx]

## Sheet: Sheet1
name	Sphi	Wphi	Wpho	Spho
MT-CO1	54.1923	28.1458	19.2712	30.5294
COX15	58.0476	30.9286	27.1176	39.9524
UQCRC2	76.8667	42.3846	43	50.9286
MT-CYB	46.8387	17.325	15.5517	19.875
MT-CO3	46.7333	21.6613	18.4211	24.5306
SDHA	53.3077	32.913	27	36.0769
COX10	58.0417	33.8621	24	43.0476
UQCRC1	62.619	34.8095	29.2222	49.3333
COX5B	71.8824	58	37.5	77.4
SDHB	91.6	49.125	65.3333	55.0667
SDHD	106.857	46	34.3333	57.4286
COX11	97.1111	45.5	88	71.6667
CYC1	75.7333	39.1875	41.1429	74.1667
COX4I2	99.5	48.1111	52.3333	49.75
SDHC	106.857	53.75	62.3333	58
COX4I1	98.375	44.6364	40.1667	64.5
UQCRB	115.833	52.3333	58.5	73.2
COX17	93.5	49	0	82.6667
COX7C	119.25	0	0	102
UQCRFS1	101.5	0	88	0
COX6B1	105.429	69	88	79.75
COX6A1	115.833	56	0	102
COX6B2	76.8462	47.2	22	44.5
COX6A2	102.875	69	0	0
MT-CO2	108.714	0	88	80.75
COX7A2	116	0	0	102
UQCR10	118	0	0	102
COX7A1	119.667	0	0	102
COX5A	115.833	0	88	68.5
COX7A2L	115.833	0	0	102
UQCRHL	125	0	0	0
COX6C	112.5	69	0	0
UQCRQ	120.333	0	0	102
COX7B2	116	0	0	0
UQCR11	115.4	0	0	0
COX7B	116	0	0	0
COX8C	118	0	0	0
