# Supplementary material for: Multi-Bioinformatics Approach Reveals COX5B-Mediated Modulation of Oxidative Phosphorylation and ROS Levels by Water and Ethanol Extracts of Schisandrae Fructus in SW1783 Cells
Source: Antioxidants (Basel). 2026 Jun 9;15(6):728. doi: 10.3390/antiox15060728 (PMC13295596; doi:10.3390/antiox15060728)
Supplement: Supplementary file 1 [file antioxidants-15-00728-s001.zip › Supplementary Table S11_Merged and firstshell DTI network information based on docking and polypharmacology.xlsx]

## Sheet: Sheet1
DTI network	Number of nodes	Number of compound nodes	Number of protein nodes	Number of edges
String hydrophilic DTI network	841	45	796	2776
Weak hydrophilic DTI network	922	92	830	7019
Weak hydrophobic DTI network	1179	94	1085	8299
Strong hydrophobic DTI network	830	78	752	5322
DTI, Drug-target interaction
