# Supplementary material for: Multi-Bioinformatics Approach Reveals COX5B-Mediated Modulation of Oxidative Phosphorylation and ROS Levels by Water and Ethanol Extracts of Schisandrae Fructus in SW1783 Cells
Source: Antioxidants (Basel). 2026 Jun 9;15(6):728. doi: 10.3390/antiox15060728 (PMC13295596; doi:10.3390/antiox15060728)
Supplement: Supplementary file 1 [file antioxidants-15-00728-s001.zip › Supplementary Table S1_DEG_Schisandrae Fructus_water_high dose.csv]

	X24.02D_H.Ensembl	X24.02D_H.Entrez	X24.02D_H.Symbol	X24.02D_H.GENEBIOTYPE	X24.02D_H.baseMean	X24.02D_H.log2FoldChange	X24.02D_H.lfcSE	X24.02D_H.stat	X24.02D_H.pvalue	X24.02D_H.padj	X24.02D_H.keep
1	ENSG00000000003	7105	TSPAN6	protein_coding	1006.97098857613	-0.761322155384902	0.0731327890377986	-10.4101342968256	2.22906975940972e-25	3.95081804038116e-24	TRUE
2	ENSG00000000005	64102	TNMD	protein_coding	0.14684830519803	-0.693063049786616	4.0804728567969	-0.169848709722985	0.865129118606834	0.91805453825951	FALSE
3	ENSG00000000419	8813	DPM1	protein_coding	1017.76570518217	0.0237315134782722	0.0743953227769526	0.318992009073239	0.749732572335787	0.863913788612463	TRUE
4	ENSG00000000457	57147	SCYL3	protein_coding	182.562742806234	-0.19899961762958	0.144372763765499	-1.37837367962846	0.168087945408589	0.279450562074385	TRUE
5	ENSG00000000460	55732	C1orf112	protein_coding	319.333962771693	-0.539509283389746	0.117314247273031	-4.59883855482718	4.2485285252005e-06	1.64978087230854e-05	TRUE
6	ENSG00000000938	2268	FGR	protein_coding	0.669392653688696	0.296777217966547	2.43543530127606	0.12185797660527	0.903011497334585	0.9433146517155	FALSE
7	ENSG00000000971	3075	CFH	protein_coding	17.1111761671964	-0.43932787201727	0.471690942590504	-0.931389247384108	0.35165225094362	0.509504578456645	TRUE
8	ENSG00000001036	2519	FUCA2	protein_coding	1969.55622660386	-0.171428236827575	0.0536239998075588	-3.19685658367115	0.00138933985138788	0.00372639120986464	TRUE
9	ENSG00000001084	2729	GCLC	protein_coding	1049.88110072178	0.733993996646481	0.0693646837799476	10.5816671632931	3.62450744028022e-26	6.69495504050031e-25	TRUE
10	ENSG00000001167	4800	NFYA	protein_coding	1067.75956544948	0.156990041806865	0.0676616580733683	2.32022161852188	0.0203288916993566	0.0438227912661124	TRUE
11	ENSG00000001460	90529	STPG1	protein_coding	617.955734201369	0.589074060272684	0.0886497665557337	6.64495895657363	3.03301580623174e-11	1.99162598252404e-10	TRUE
12	ENSG00000001461	57185	NIPAL3	protein_coding	1476.59138139022	0.0699169746118842	0.0644707386453804	1.08447609071862	0.278153762362011	0.424978555281885	TRUE
13	ENSG00000001497	81887	LAS1L	protein_coding	2100.36652966453	-0.292638909654608	0.0654467703363606	-4.4714033733155	7.77079691432559e-06	2.91230173455071e-05	TRUE
14	ENSG00000001561	22875	ENPP4	protein_coding	301.526950328727	0.295693415754756	0.117603845941729	2.51431756663186	0.0119262988340436	0.0270148139836231	TRUE
15	ENSG00000001617	6405	SEMA3F	protein_coding	479.710729044906	-0.214362727915214	0.0982896242110836	-2.180929367019	0.0291886412083061	0.0608265793005389	TRUE
16	ENSG00000001626	1080	CFTR	protein_coding	4.33188050120209	-3.43588390981578	1.29042865699724	-2.66259114069188	0.00775415674713783	0.0182514839759742	FALSE
17	ENSG00000001629	54467	ANKIB1	protein_coding	4103.67042600659	0.0225952622750719	0.0581838226313346	0.388342691373861	0.697762448265544	0.828432297343137	TRUE
18	ENSG00000001630	1595	CYP51A1	protein_coding	2961.48429790556	0.0239874559460301	0.0493696135274071	0.48587489818436	0.627055866747777	0.779644632459069	TRUE
19	ENSG00000001631	889	KRIT1	protein_coding	1095.19377667692	0.0562789869036487	0.068769519539532	0.818371093479821	0.413145322366276	0.577620716058256	TRUE
20	ENSG00000002016	5893	RAD52	protein_coding	130.743865936967	-0.177709939075082	0.172511413051698	-1.03013438897417	0.302946924058964	0.454606634856092	TRUE
22	ENSG00000002330	572	BAD	protein_coding	495.539548787721	-0.309852619452975	0.109490401394135	-2.8299523566234	0.0046554936179022	0.0113650184248431	TRUE
23	ENSG00000002549	51056	LAP3	protein_coding	713.959974585304	-0.269556440305805	0.0815145610670948	-3.30685017225244	0.000943513422992898	0.00261066726238974	TRUE
24	ENSG00000002586	4267	CD99	protein_coding	8057.2897980785	-0.0492571576947144	0.0539163425265391	-0.91358492409734	0.360934991079272	0.51953961731933	TRUE
25	ENSG00000002587	9957	HS3ST1	protein_coding	39.861005905977	-2.44129364219111	0.360336723840508	-6.77503424067228	1.24376799565755e-11	8.50040798952195e-11	TRUE
26	ENSG00000002726	26	AOC1	protein_coding	0	NA	NA	NA	NA	NA	FALSE
27	ENSG00000002745	51384	WNT16	protein_coding	3.32165847410912	1.41054886129601	1.07999234416797	1.30607301886265	0.19152772736897	0.312136851376023	FALSE
28	ENSG00000002746	23072	HECW1	protein_coding	6.51371438518757	-1.17530707132366	0.769495904728434	-1.52737274376846	0.126668350083118	0.219877621611313	FALSE
30	ENSG00000002822	8379	MAD1L1	protein_coding	769.696026943265	0.103810166361774	0.0809908999210108	1.28175099255618	0.199930010728885	0.323485242738042	TRUE
31	ENSG00000002834	3927	LASP1	protein_coding	11000.9391605581	-0.478338770670134	0.0393153407897393	-12.1667207014259	4.67489225010053e-34	1.26384824343699e-32	TRUE
32	ENSG00000002919	29916	SNX11	protein_coding	556.157582873573	0.210180260692565	0.0925201457772968	2.27172427071705	0.0231031693106191	0.0492933005546001	TRUE
33	ENSG00000002933	55365	TMEM176A	protein_coding	0	NA	NA	NA	NA	NA	FALSE
34	ENSG00000003056	4074	M6PR	protein_coding	3604.51451213959	-0.242301679355593	0.0495517938766456	-4.88986695332926	1.00904154817135e-06	4.24015836007272e-06	TRUE
35	ENSG00000003096	90293	KLHL13	protein_coding	492.271081231863	-0.0880974621892886	0.0916989532082414	-0.960724840437665	0.336690537871341	0.493116280650586	TRUE
36	ENSG00000003137	56603	CYP26B1	protein_coding	1076.01260563553	0.144909542026519	0.0712027363882053	2.03516816034226	0.0418339555752076	0.0838150756282829	TRUE
37	ENSG00000003147	3382	ICA1	protein_coding	0.305411804836099	-1.598442232664	3.36975815696571	-0.474349243538388	0.635250881213867	0.783222438766065	FALSE
38	ENSG00000003249	79007	DBNDD1	protein_coding	67.2591219551982	0.115142547884349	0.230834070164572	0.49881088958081	0.617912615307783	0.771537818258638	TRUE
39	ENSG00000003393	57679	ALS2	protein_coding	698.420808306988	0.0242479265700407	0.0805501308246278	0.30102901536973	0.763392369052579	0.86423328137566	TRUE
40	ENSG00000003400	843	CASP10	protein_coding	19.2814109514145	0.317951622284547	0.436992647477529	0.727590324734002	0.46686440503999	0.630829990076178	TRUE
41	ENSG00000003402	8837	CFLAR	protein_coding	430.183935377486	0.440665377350086	0.102201421159485	4.31173434136918	1.61978978694487e-05	5.84863235412933e-05	TRUE
42	ENSG00000003436	7035	TFPI	protein_coding	1496.88293788143	0.62682794604445	0.0613175455300656	10.2226522706637	1.56985733179619e-24	2.65833323796528e-23	TRUE
43	ENSG00000003509	55471	NDUFAF7	protein_coding	277.163040485882	0.193140174072218	0.121963919315231	1.58358451545841	0.113288299955565	0.199612652680292	TRUE
44	ENSG00000003756	10181	RBM5	protein_coding	1957.11061100031	0.256527478534835	0.0579621363821149	4.42577680097366	9.60958457192673e-06	3.55619150955036e-05	TRUE
45	ENSG00000003987	9108	MTMR7	protein_coding	62.9022946658022	0.219025864715662	0.253538604146755	0.863875800897304	0.387656121637563	0.549168147021389	TRUE
46	ENSG00000003989	6542	SLC7A2	protein_coding	9.0151172425673	0.269642595513029	0.630542861471066	0.427635632705363	0.668916419261069	0.809140243504044	TRUE
47	ENSG00000004059	381	ARF5	protein_coding	2175.98230555258	-0.195970246307108	0.059566962993453	-3.28991502099321	0.00100217644154116	0.00275558202127007	TRUE
48	ENSG00000004139	23098	SARM1	protein_coding	314.99367742998	-0.905378391201495	0.126723492569955	-7.14451892731492	9.03116139282427e-13	6.87027709518235e-12	TRUE
49	ENSG00000004142	26073	POLDIP2	protein_coding	3904.43936800622	-0.23314347852581	0.0480605405030763	-4.85103738088186	1.2281739386715e-06	5.09953339395898e-06	TRUE
50	ENSG00000004399	23129	PLXND1	protein_coding	1915.46790546294	-0.333693492240131	0.0597795851157174	-5.58206437187862	2.37680369055148e-08	1.18604170142414e-07	TRUE
51	ENSG00000004455	204	AK2	protein_coding	3845.87081129258	0.0164301305402026	0.0478635121102428	0.343270475061661	0.73139499034331	0.854995539477682	TRUE
52	ENSG00000004468	952	CD38	protein_coding	1.17225140814095	0.674432845487971	1.74977531997983	0.385439683476473	0.699911686261389	0.830118774917541	FALSE
53	ENSG00000004478	2288	FKBP4	protein_coding	4051.26729331462	0.192052650999885	0.0508522498632917	3.77667952777288	0.000158933013327752	0.000499545523494843	TRUE
54	ENSG00000004487	23028	KDM1A	protein_coding	3726.5767650752	0.354963408351367	0.0482979993567051	7.34944331192236	1.99034042428283e-13	1.60183497358909e-12	TRUE
55	ENSG00000004534	10180	RBM6	protein_coding	1654.20101481321	0.296664905826355	0.0632374289117458	4.69128664671646	2.71492286433581e-06	1.07952459995442e-05	TRUE
56	ENSG00000004660	84254	CAMKK1	protein_coding	399.38224126668	-0.290562241607892	0.100186914901709	-2.90020150728221	0.00372922834432812	0.00926397142936758	TRUE
57	ENSG00000004700	5965	RECQL	protein_coding	1936.38686046249	0.540491404445707	0.0556262687383872	9.7164777847614	2.56500895831574e-22	3.88526090973251e-21	TRUE
58	ENSG00000004766	55610	CCDC132	protein_coding	642.578082586838	-0.524697315914084	0.085089326931517	-6.16642926716743	6.98493037636898e-10	4.04283605727101e-09	TRUE
59	ENSG00000004776	126393	HSPB6	protein_coding	342.505980173423	-0.48037459241436	0.133268836530387	-3.60455305922049	0.000312690565182419	0.000937797261138637	TRUE
60	ENSG00000004777	115703	ARHGAP33	protein_coding	564.255383945562	0.0950213694951843	0.0907768657637241	1.04675754880663	0.295211413964815	0.445778366681647	TRUE
61	ENSG00000004779	4706	NDUFAB1	protein_coding	675.334223636238	0.335643835998685	0.0875526214100847	3.83362406051299	0.000126269072320717	0.000402957297286472	TRUE
62	ENSG00000004799	5166	PDK4	protein_coding	86.6509809177739	2.85859899970311	0.269599085353712	10.603147988995	2.88115550190224e-26	5.3449970581435e-25	TRUE
63	ENSG00000004809	85413	SLC22A16	protein_coding	0	NA	NA	NA	NA	NA	FALSE
64	ENSG00000004838	51364	ZMYND10	protein_coding	30.3335797759648	0.280014816416273	0.34893547557773	0.802483083592044	0.42227356993637	0.587251034993719	TRUE
65	ENSG00000004846	340273	ABCB5	protein_coding	1.36377252288915	-3.75936974741068	1.83938442705175	-2.04381949315314	0.0409713827019445	0.0822025651532908	FALSE
66	ENSG00000004848	170302	ARX	protein_coding	0.307742535765019	-1.60744670850316	3.36031738091508	-0.478361573115877	0.632392878851991	0.782352090946718	FALSE
67	ENSG00000004864	10165	SLC25A13	protein_coding	705.291111871209	-1.03618273914234	0.0830647419869136	-12.4743990573713	1.029801770884e-35	2.97216098941284e-34	TRUE
68	ENSG00000004866	7982	ST7	protein_coding	814.361116287856	-0.155948902703315	0.07794610065645	-2.0007274435788	0.0454217702530198	0.0901261603232025	TRUE
70	ENSG00000004897	996	CDC27	protein_coding	4008.40196058779	-0.117250266892851	0.0528332976896871	-2.21924945100933	0.0264697584900053	0.0556836116178564	TRUE
71	ENSG00000004939	6521	SLC4A1	protein_coding	0	NA	NA	NA	NA	NA	FALSE
72	ENSG00000004948	799	CALCR	protein_coding	0.377084698220326	2.16292045713263	3.12313353159335	0.692548184460484	0.488593137290819	0.650066671085436	FALSE
73	ENSG00000004961	3052	HCCS	protein_coding	1257.50136534108	0.132758852383905	0.064576652594227	2.05583360317709	0.0397985578307091	0.0800468698170094	TRUE
74	ENSG00000004975	1856	DVL2	protein_coding	1502.09829558984	-0.306549185848096	0.0611064996177743	-5.0166379643014	5.2583520332522e-07	2.28148821601397e-06	TRUE
75	ENSG00000005001	64063	PRSS22	protein_coding	0.177503416728778	1.23049030185587	4.0804728567969	0.301555811063962	0.762990698241956	0.863913788612463	FALSE
76	ENSG00000005007	5976	UPF1	protein_coding	3204.05045984787	0.602578170176219	0.0498514652127585	12.0874716039841	1.23014414635275e-33	3.24856922481965e-32	TRUE
77	ENSG00000005020	8935	SKAP2	protein_coding	1530.03842078492	0.0749502548802786	0.0597759804024566	1.25385237307121	0.209895668851892	0.336644832254148	TRUE
78	ENSG00000005022	292	SLC25A5	protein_coding	7079.85836354974	-0.127286902769125	0.0449602052996711	-2.83110145784979	0.00463880039003295	0.0113275037107479	TRUE
79	ENSG00000005059	55013	CCDC109B	protein_coding	269.727425708351	-0.0858269392136667	0.127025946366158	-0.675664631273574	0.499253596588493	0.659900209031603	TRUE
80	ENSG00000005073	3207	HOXA11	protein_coding	32.9351250245317	0.0837072863706634	0.344074467497712	0.24328247015661	0.807786583305806	0.90096230578778	TRUE
81	ENSG00000005075	5439	POLR2J	protein_coding	2104.41768000748	-0.268315332110913	0.0579572925459552	-4.62953530650456	3.66487237745432e-06	1.43061479189364e-05	TRUE
82	ENSG00000005100	56919	DHX33	protein_coding	2242.59066838007	0.297217603213268	0.0534779335605401	5.55776155555451	2.73256326945478e-08	1.35604345111543e-07	TRUE
83	ENSG00000005102	4222	MEOX1	protein_coding	0.801020427652628	-1.61946328676633	2.15799223887813	-0.750449078356385	0.452984281699654	0.61793927641679	FALSE
84	ENSG00000005108	221981	THSD7A	protein_coding	42.2856155803296	-1.10983089145414	0.311845451772595	-3.55891318967659	0.000372392583331445	0.00110062267407042	TRUE
85	ENSG00000005156	3980	LIG3	protein_coding	1902.0834185887	0.807145116474001	0.0551569829547638	14.6335980185133	1.71473922838289e-48	7.75080276617726e-47	TRUE
86	ENSG00000005175	79657	RPAP3	protein_coding	846.105201396157	-0.120170600480551	0.0754848152930424	-1.59198376539748	0.111388352389392	0.196650277838929	TRUE
87	ENSG00000005187	6296	ACSM3	protein_coding	26.5686355641932	1.25752885895424	0.39054675037241	3.21991889000513	0.00128226871253846	0.00346165953901599	TRUE
88	ENSG00000005189	81691	AC004381.6	protein_coding	349.700309356152	0.624526049642129	0.11113977008182	5.6192850604456	1.91749261354039e-08	9.67866434119679e-08	TRUE
89	ENSG00000005194	57019	CIAPIN1	protein_coding	975.84268725657	0.00406300958431306	0.0716841630652437	0.0566793195397301	0.954800648144404	0.967484513948244	TRUE
90	ENSG00000005206	56928	SPPL2B	protein_coding	1071.17380981395	0.408276396469431	0.0676277612491436	6.0371124066243	1.56896434998366e-09	8.7864060582828e-09	TRUE
91	ENSG00000005238	80256	FAM214B	protein_coding	1111.35554501762	0.17589903767974	0.0651538835183322	2.69974755426893	0.00693921084055648	0.0164694202558339	TRUE
92	ENSG00000005243	51226	COPZ2	protein_coding	529.016173440845	-0.354721748429006	0.0965680623853352	-3.67328223914818	0.000239454746658979	0.000732162455514553	TRUE
93	ENSG00000005249	5577	PRKAR2B	protein_coding	313.246766054565	-0.348414526052884	0.116609901393784	-2.98786399686859	0.00280934538677712	0.00714611810011521	TRUE
94	ENSG00000005302	10943	MSL3	protein_coding	1069.94359135895	-0.141039625419623	0.0678898745644035	-2.0774765946257	0.037757593269601	0.0764277027134702	TRUE
95	ENSG00000005339	1387	CREBBP	protein_coding	2807.8401905298	-0.409202863165001	0.0642026047712124	-6.37361777802015	1.84620373149161e-10	1.12337026197527e-09	TRUE
96	ENSG00000005379	9256	BZRAP1	protein_coding	1.47627455804936	-0.0794849576189091	1.57683598651565	-0.0504078790049355	0.959797357832199	0.971050311222226	FALSE
97	ENSG00000005381	4353	MPO	protein_coding	0.199581281491549	1.23049030185587	4.0804728567969	0.301555811063962	0.762990698241956	0.863913788612463	FALSE
98	ENSG00000005421	5444	PON1	protein_coding	0	NA	NA	NA	NA	NA	FALSE
99	ENSG00000005436	6936	GCFC2	protein_coding	366.752003108608	-0.41450398628116	0.105469244585389	-3.93009344013621	8.49128568338943e-05	0.000277881837169875	TRUE
100	ENSG00000005448	84058	WDR54	protein_coding	623.321028033342	0.173106742681493	0.0823367671803353	2.10242335969242	0.0355162066998568	0.0723967916575701	TRUE
101	ENSG00000005469	54677	CROT	protein_coding	448.098098068858	-0.738368105291456	0.098732319479197	-7.47848434217157	7.51846568491267e-14	6.2633108089916e-13	TRUE
102	ENSG00000005471	5244	ABCB4	protein_coding	6.73896355028456	1.61699160888637	0.771333944733633	2.0963573818144	0.0360505000048608	0.0733284337003634	FALSE
103	ENSG00000005483	55904	KMT2E	protein_coding	2680.09984680271	0.0571164505753691	0.0617192618149711	0.925423423672811	0.354745699225257	0.512877391856721	TRUE
104	ENSG00000005486	57414	RHBDD2	protein_coding	2835.22493435825	0.0387316885041535	0.0506325687600577	0.764956024405929	0.444297731223024	0.609740645435871	TRUE
105	ENSG00000005513	30812	SOX8	protein_coding	4.00646523972096	0.266690125399482	0.926578104588766	0.287822606727626	0.77348253162164	0.872267344418674	FALSE
106	ENSG00000005700	25998	IBTK	protein_coding	4021.23093958412	0.77942180644209	0.0494783749877753	15.7527769785217	6.57303658149182e-56	3.92681479130662e-54	TRUE
107	ENSG00000005801	7748	ZNF195	protein_coding	256.581133725239	-0.926949749228096	0.146739654841171	-6.31696830847402	2.66744256138687e-10	1.59971651821186e-09	TRUE
108	ENSG00000005810	23077	MYCBP2	protein_coding	4488.11099434819	-0.212709219983407	0.0695180220062096	-3.0597708888266	0.00221506370132371	0.00573606826323385	TRUE
109	ENSG00000005812	26224	FBXL3	protein_coding	1090.96188844017	-0.260579779946081	0.0689925709817385	-3.77692519988932	0.000158776390005882	0.000499236915649705	TRUE
110	ENSG00000005844	3683	ITGAL	protein_coding	1.25250154829315	3.91179197653427	1.93215344795847	2.02457624712339	0.0429108953291702	0.0857014094207132	FALSE
111	ENSG00000005882	5164	PDK2	protein_coding	457.498683044767	-0.287135777496902	0.106416016783945	-2.69823834958859	0.0069707511330681	0.016539682524594	TRUE
112	ENSG00000005884	3675	ITGA3	protein_coding	39282.7748254069	0.00705916631622789	0.034225624479824	0.206253835350448	0.836592637224026	0.91805453825951	TRUE
113	ENSG00000005889	7543	ZFX	protein_coding	1103.46822361339	-0.261524277995726	0.0734832925245709	-3.55896243909158	0.000372322768795927	0.00110060671758602	TRUE
114	ENSG00000005893	3920	LAMP2	protein_coding	9255.6970291598	-0.016348861106203	0.0406542717065087	-0.402143745784667	0.687578239648389	0.820846967763581	TRUE
115	ENSG00000005961	3674	ITGA2B	protein_coding	7.02704096038468	2.06066222635109	0.78411922239416	2.62799605914423	0.00858895107325796	0.0200506651233345	FALSE
116	ENSG00000005981	51666	ASB4	protein_coding	0.177503416728778	1.23049030185587	4.0804728567969	0.301555811063962	0.762990698241956	0.863913788612463	FALSE
117	ENSG00000006007	51573	GDE1	protein_coding	1778.6665601063	-0.0612982438506465	0.0575612185466168	-1.06492262322423	0.286910946416388	0.435708864142779	TRUE
118	ENSG00000006015	55049	C19orf60	protein_coding	263.066530471817	-0.630763341266186	0.121821551766763	-5.17776478889246	2.2456009640574e-07	1.01102340110368e-06	TRUE
119	ENSG00000006016	9244	CRLF1	protein_coding	1074.06162108436	0.278161864807102	0.0689106691348933	4.03655730381311	5.42412816468757e-05	0.000182830250191067	TRUE
120	ENSG00000006025	114881	OSBPL7	protein_coding	255.901388552638	-0.482580653877564	0.132060831973045	-3.65422999891491	0.000257954956065695	0.000784657001840569	TRUE
121	ENSG00000006042	26022	TMEM98	protein_coding	5.60773219072897	-1.03986890870295	0.847757815652904	-1.22661081915486	0.219968900826116	0.350040853079539	FALSE
122	ENSG00000006047	51087	YBX2	protein_coding	21.6544431417444	0.991675461663687	0.420812187923404	2.35657495225445	0.0184443450349714	0.0401350075480795	TRUE
123	ENSG00000006059	3883	KRT33A	protein_coding	0	NA	NA	NA	NA	NA	FALSE
124	ENSG00000006062	9020	MAP3K14	protein_coding	950.797419742057	-0.860374988708172	0.072926873194651	-11.7977770198884	4.00758707127348e-32	9.79594173101268e-31	TRUE
125	ENSG00000006071	6833	ABCC8	protein_coding	0	NA	NA	NA	NA	NA	FALSE
126	ENSG00000006116	10368	CACNG3	protein_coding	0	NA	NA	NA	NA	NA	FALSE
127	ENSG00000006118	54972	TMEM132A	protein_coding	1828.0313120963	-0.0542701092643375	0.0601210573583228	-0.902680552354335	0.366695460856408	0.525661435035874	TRUE
128	ENSG00000006125	163	AP2B1	protein_coding	10045.2654855785	-0.14731267229963	0.0426752475996913	-3.45194651666639	0.000556558034352875	0.0015992853304664	TRUE
129	ENSG00000006128	6863	TAC1	protein_coding	0	NA	NA	NA	NA	NA	FALSE
130	ENSG00000006194	10127	ZNF263	protein_coding	554.955207212706	0.168204584296908	0.089128880279481	1.88720629911954	0.0591325833966775	0.11350851813455	TRUE
131	ENSG00000006210	6376	CX3CL1	protein_coding	49.3835204976318	0.0369655419747441	0.274423941852539	0.134702321252303	0.89284723782548	0.936820677074807	TRUE
132	ENSG00000006282	64847	SPATA20	protein_coding	525.756129766728	-0.376498966765061	0.0923509691678047	-4.07682745679637	4.56543448044066e-05	0.000155729713581172	TRUE
133	ENSG00000006283	8913	CACNA1G	protein_coding	65.8485817106542	-0.553518247095479	0.238222035699608	-2.32353923712352	0.0201502023505753	0.0434759890594683	TRUE
134	ENSG00000006327	51330	TNFRSF12A	protein_coding	5709.39318794361	0.130505535627471	0.0572286646683883	2.28042251874452	0.0225826413083742	0.0482791553296898	TRUE
135	ENSG00000006377	1750	DLX6	protein_coding	5.68537601109426	-0.309393917807621	0.804504101843409	-0.384577178784655	0.700550704798559	0.83059129522969	FALSE
136	ENSG00000006432	4293	MAP3K9	protein_coding	645.465321437656	0.673392106387789	0.0904846931424409	7.4420554792371	9.91305709158423e-14	8.19818458213011e-13	TRUE
137	ENSG00000006451	5898	RALA	protein_coding	2258.39188168679	-0.0283246688451186	0.050814551245346	-0.557412555084069	0.577245589352486	0.734059105364437	TRUE
138	ENSG00000006453	55971	BAIAP2L1	protein_coding	831.170274536331	0.361706413047405	0.0745163233008983	4.8540560916677	1.20961497849949e-06	5.02613850258809e-06	TRUE
139	ENSG00000006459	80853	KDM7A	protein_coding	668.917177006901	1.58210928852953	0.0844385180052508	18.7368197110133	2.48015351629239e-78	2.80635119068687e-76	TRUE
140	ENSG00000006468	2115	ETV1	protein_coding	1572.78184334836	-0.0616184003990502	0.0582417478691733	-1.05797649715908	0.290066157572082	0.439173271446752	TRUE
141	ENSG00000006530	55750	AGK	protein_coding	1139.41898206592	0.0822862225879312	0.0658138573671457	1.25028718692013	0.211194657306587	0.338442310517758	TRUE
142	ENSG00000006534	221	ALDH3B1	protein_coding	1328.64583780536	-0.564454337308272	0.0688467649057391	-8.19870531434685	2.42989773093177e-16	2.44219015474708e-15	TRUE
143	ENSG00000006555	55001	TTC22	protein_coding	0.318301605141276	0.268723355165648	3.36756023630992	0.0797976387380401	0.936398202351152	0.954066346708707	FALSE
144	ENSG00000006576	57157	PHTF2	protein_coding	2147.4845719992	-0.561396678638105	0.0579589065417438	-9.68611576951973	3.45416017808588e-22	5.17246106948075e-21	TRUE
145	ENSG00000006606	10344	CCL26	protein_coding	67.9916128515659	-0.326534199650913	0.230860810088653	-1.41442022803923	0.157238554307523	0.264166955643887	TRUE
146	ENSG00000006607	9855	FARP2	protein_coding	806.582061978431	0.275551721663553	0.0800494181455263	3.44227013821152	0.000576853879175494	0.00165398982708382	TRUE
147	ENSG00000006611	10083	USH1C	protein_coding	0.177503416728778	1.23049030185587	4.0804728567969	0.301555811063962	0.762990698241956	0.863913788612463	FALSE
148	ENSG00000006625	79017	GGCT	protein_coding	1265.35031629647	0.112652096708048	0.0692419847608016	1.62693338582375	0.103751246391462	0.184828880809563	TRUE
149	ENSG00000006634	10926	DBF4	protein_coding	1142.67464786535	0.244865469921179	0.0742433084473389	3.29814868224607	0.000973245848612349	0.00268363115307186	TRUE
150	ENSG00000006638	6915	TBXA2R	protein_coding	60.5461814388394	-0.734841010494272	0.256398116578804	-2.86601563341991	0.00415673717712112	0.0102351940349173	TRUE
151	ENSG00000006652	3475	IFRD1	protein_coding	3292.52721376848	0.70888419065725	0.0478017550336431	14.8296687048066	9.41966922556222e-50	4.50824841422846e-48	TRUE
152	ENSG00000006659	56891	LGALS14	protein_coding	0	NA	NA	NA	NA	NA	FALSE
153	ENSG00000006695	1352	COX10	protein_coding	512.815911421515	0.159170522428873	0.092966320853808	1.71213102731227	0.0868725245962866	0.158494816364352	TRUE
154	ENSG00000006704	9569	GTF2IRD1	protein_coding	1217.48902750999	0.0127605862779823	0.0652241766863161	0.195641967845022	0.844890409397533	0.91805453825951	TRUE
155	ENSG00000006712	54623	PAF1	protein_coding	1579.44751339325	-0.00965213010360192	0.0605552531139364	-0.159393770271939	0.873358646768453	0.924433517450489	TRUE
156	ENSG00000006715	27072	VPS41	protein_coding	1209.85881277134	-0.801111419176162	0.0747045690770995	-10.72372719732	7.87639644907174e-27	1.50701130715386e-25	TRUE
157	ENSG00000006740	9912	ARHGAP44	protein_coding	454.820452907949	0.468548835582785	0.0996690263355689	4.70104758528752	2.58830184133022e-06	1.03061582989905e-05	TRUE
158	ENSG00000006744	60528	ELAC2	protein_coding	2475.13039892572	0.151676188258049	0.0525179591355714	2.88808230088507	0.00387598442373121	0.00959562738609221	TRUE
159	ENSG00000006747	85477	SCIN	protein_coding	1.19606683615205	0.668282281130423	1.82783094329684	0.365614929313456	0.714652433337502	0.840310472507368	FALSE
160	ENSG00000006756	414	ARSD	protein_coding	1311.412757464	-0.715221237724304	0.0621560687022195	-11.5068609173277	1.21832750876754e-30	2.77551250864029e-29	TRUE
161	ENSG00000006757	8228	PNPLA4	protein_coding	74.8285411343196	-0.785340645679905	0.223216831479132	-3.51828596650126	0.000434344032432903	0.00127075379077887	TRUE
162	ENSG00000006788	8735	MYH13	protein_coding	0	NA	NA	NA	NA	NA	FALSE
163	ENSG00000006831	79602	ADIPOR2	protein_coding	2386.85289699517	0.105797153063008	0.0513682187165087	2.05958383814869	0.0394383425952171	0.07936908381412	TRUE
164	ENSG00000006837	51265	CDKL3	protein_coding	41.5458894373617	0.362990719265791	0.301166822352104	1.2052812339382	0.22809475160942	0.361054931072684	TRUE
165	ENSG00000007001	151531	UPP2	protein_coding	0	NA	NA	NA	NA	NA	FALSE
166	ENSG00000007038	10942	PRSS21	protein_coding	0	NA	NA	NA	NA	NA	FALSE
167	ENSG00000007047	57787	MARK4	protein_coding	1242.87310156031	0.388260436600058	0.0656325981891706	5.91566458303218	3.30538197498591e-09	1.79630268526111e-08	TRUE
168	ENSG00000007062	8842	PROM1	protein_coding	0	NA	NA	NA	NA	NA	FALSE
169	ENSG00000007080	115098	CCDC124	protein_coding	1276.46938066287	0.0416466476858202	0.0771699361457548	0.539674512716456	0.589421519904377	0.744830714376613	TRUE
170	ENSG00000007129	90273	CEACAM21	protein_coding	0	NA	NA	NA	NA	NA	FALSE
171	ENSG00000007168	5048	PAFAH1B1	protein_coding	4871.47080594306	-0.396584570433968	0.0439495650148606	-9.02362902340151	1.81959395113151e-19	2.28936540861803e-18	TRUE
172	ENSG00000007171	4843	NOS2	protein_coding	0.67897351625334	1.69711583706983	2.40852282758539	0.704629334475202	0.48104093817652	0.644192856327329	FALSE
173	ENSG00000007174	1770	DNAH9	protein_coding	0.467480641268227	-0.603799599645258	2.74904098021354	-0.21964008684889	0.826151468862928	0.910979283445756	FALSE
174	ENSG00000007202	9703	KIAA0100	protein_coding	7279.89361303346	-0.280282773655773	0.0439681607788207	-6.37467587206386	1.83350303580996e-10	1.11674274498988e-09	TRUE
175	ENSG00000007216	9058	SLC13A2	protein_coding	0	NA	NA	NA	NA	NA	FALSE
176	ENSG00000007237	8522	GAS7	protein_coding	164.764168129581	-1.56008013241889	0.161432712937143	-9.66396527713896	4.28932432793762e-22	6.38391946577894e-21	TRUE
177	ENSG00000007255	79090	TRAPPC6A	protein_coding	78.1491818373616	0.0832133480892297	0.219474242584916	0.379148583037181	0.704577530744049	0.832762291802215	TRUE
178	ENSG00000007264	4145	MATK	protein_coding	0.465149910339306	-0.594093892082541	2.93681827229209	-0.202291676569715	0.839688706602366	0.91805453825951	FALSE
179	ENSG00000007306	1087	CEACAM7	protein_coding	0	NA	NA	NA	NA	NA	FALSE
180	ENSG00000007312	974	CD79B	protein_coding	0	NA	NA	NA	NA	NA	FALSE
181	ENSG00000007314	6329	SCN4A	protein_coding	0.320632336070197	0.268723418127861	3.35887943316601	0.0800038892359311	0.936234162725449	0.954066346708707	FALSE
182	ENSG00000007341	54879	ST7L	protein_coding	348.828026730272	0.236793737738172	0.107129005266205	2.21036065022506	0.0270801424626854	0.0568486686469397	TRUE
183	ENSG00000007350	8277	TKTL1	protein_coding	0.613154340601118	-2.60260050176765	2.41917805180603	-1.07582015297497	0.28200769740367	0.42975719621189	FALSE
184	ENSG00000007372	5080	PAX6	protein_coding	254.735692676382	0.255892408961103	0.126705313251101	2.01958704331508	0.0434262402262489	0.0866395072986558	TRUE
185	ENSG00000007376	113000	RPUSD1	protein_coding	723.760867092951	-0.810735680081738	0.0886930111567235	-9.14091955508357	6.19235193780181e-20	8.02750570631879e-19	TRUE
186	ENSG00000007384	64285	RHBDF1	protein_coding	631.83448061187	0.0465651040430502	0.0868381521159135	0.536228638086334	0.591800543389716	0.747008280463703	TRUE
187	ENSG00000007392	55692	LUC7L	protein_coding	646.490916348243	0.549445122072426	0.100282253300436	5.47898660021471	4.27768753233904e-08	2.07933340476657e-07	TRUE
188	ENSG00000007402	9254	CACNA2D2	protein_coding	13.4196891300182	2.68157489478555	0.630669012625818	4.25195283278735	2.11914499015495e-05	7.53542378809314e-05	TRUE
189	ENSG00000007516	8938	BAIAP3	protein_coding	21.1074930535057	1.26683313487252	0.463682455575375	2.73211358256056	0.00629294421867585	0.0150505661982497	TRUE
190	ENSG00000007520	115939	TSR3	protein_coding	705.905501139962	-0.285621689042259	0.083096447066732	-3.43723106251325	0.000587694019730719	0.00168281213693968	TRUE
191	ENSG00000007541	9091	PIGQ	protein_coding	811.991834554322	-1.1571033754496	0.0814262043850258	-14.210454535965	7.89116483087422e-46	3.31273814005693e-44	TRUE
192	ENSG00000007545	57585	CRAMP1L	protein_coding	822.325605785536	0.48815617417228	0.0787076802926612	6.20214154904774	5.56999441386906e-10	3.25697893755533e-09	TRUE
193	ENSG00000007866	7005	TEAD3	protein_coding	804.640095812097	-0.0219257276570484	0.0759984647167572	-0.288502244601448	0.772962312580549	0.872026019990179	TRUE
194	ENSG00000007908	6401	SELE	protein_coding	0	NA	NA	NA	NA	NA	FALSE
195	ENSG00000007923	55735	DNAJC11	protein_coding	1809.81157410296	-0.453241507017063	0.056066869175513	-8.0839453617113	6.27044335759784e-16	6.12560292783972e-15	TRUE
196	ENSG00000007933	2328	FMO3	protein_coding	11.5777048988689	-1.23744833893101	0.582821816748544	-2.12320181463781	0.0337369439813636	0.0692574101724834	TRUE
197	ENSG00000007944	29116	MYLIP	protein_coding	225.447642502891	-0.776673982006771	0.136954895631154	-5.67102021747731	1.41949643668557e-08	7.26805996919676e-08	TRUE
198	ENSG00000007952	27035	NOX1	protein_coding	1.13628012727633	-0.166955916710823	1.85463305678485	-0.0900209969298473	0.928270529432223	0.954066346708707	FALSE
199	ENSG00000007968	1870	E2F2	protein_coding	91.358883650013	-1.35710149249828	0.217067391560918	-6.25198231175789	4.05275304607613e-10	2.39686183957275e-09	TRUE
200	ENSG00000008018	5689	PSMB1	protein_coding	2704.08865612987	0.0103061802325797	0.0516417342310655	0.199570761633717	0.841816296575692	0.91805453825951	TRUE
201	ENSG00000008056	6853	SYN1	protein_coding	155.544459339848	0.321351601585962	0.157813007781508	2.03628082439739	0.0417221642267547	0.0836205158918862	TRUE
202	ENSG00000008083	3720	JARID2	protein_coding	912.551133297579	0.478198593593176	0.0704898401446929	6.78393641710052	1.16944813226958e-11	8.00849330178678e-11	TRUE
203	ENSG00000008086	6792	CDKL5	protein_coding	769.71862423808	0.0118951957887845	0.0928511962102301	0.128110312783174	0.898061674880191	0.940202424506694	TRUE
204	ENSG00000008118	57172	CAMK1G	protein_coding	7.03374726613266	-1.72253900918286	0.790612736898966	-2.17873925980399	0.0293510434706677	0.061127733878575	FALSE
205	ENSG00000008128	984	CDK11A	protein_coding	653.772061075106	0.950039725463698	0.0906340998477997	10.4821444363554	1.04350351908467e-25	1.88072796699164e-24	TRUE
207	ENSG00000008130	65220	NADK	protein_coding	1861.47872426284	0.163543713179164	0.0547817444371839	2.98536884612524	0.00283236568370235	0.00720360227325668	TRUE
208	ENSG00000008196	7021	TFAP2B	protein_coding	0	NA	NA	NA	NA	NA	FALSE
209	ENSG00000008197	83741	TFAP2D	protein_coding	0.673112039545306	0.316932040904386	2.31235023930704	0.137060569595791	0.890982919173249	0.935324045035275	FALSE
210	ENSG00000008226	9940	DLEC1	protein_coding	3.64793541946032	0.250791165092286	1.01162721105265	0.24790867856483	0.804205064955778	0.89796417068582	FALSE
211	ENSG00000008256	9265	CYTH3	protein_coding	1679.8858081461	0.422039853597552	0.0576060287195468	7.32631398099391	2.36569176558549e-13	1.88615070027036e-12	TRUE
212	ENSG00000008277	53616	ADAM22	protein_coding	10.063614864798	-1.04193944667282	0.627008158251963	-1.66176377924276	0.0965601473532948	0.173794024826545	FALSE
213	ENSG00000008282	6856	SYPL1	protein_coding	4027.62394672029	0.148857756894272	0.049394404719521	3.01365625802233	0.00258120079499928	0.0066110623269911	TRUE
214	ENSG00000008283	1534	CYB561	protein_coding	1452.56983445126	-0.589052333922601	0.0621046501983045	-9.48483458230125	2.42767814095881e-21	3.45949196967658e-20	TRUE
215	ENSG00000008294	9043	SPAG9	protein_coding	4677.29848392446	0.839178813061511	0.0522969330650683	16.0464249790212	6.05530035253458e-58	3.88950608358669e-56	TRUE
216	ENSG00000008300	1951	CELSR3	protein_coding	253.401230769888	0.786427719127984	0.133915804641067	5.87255343934822	4.29133307114343e-09	2.30567872949087e-08	TRUE
217	ENSG00000008311	10157	AASS	protein_coding	392.183197670006	0.218904925992852	0.105061472659877	2.08358897368143	0.0371975708358014	0.0754688388863316	TRUE
218	ENSG00000008323	55200	PLEKHG6	protein_coding	13.1014579805517	-1.46715368370636	0.568818829267877	-2.57929872960557	0.00990011317391884	0.0228277103494706	TRUE
219	ENSG00000008324	51188	SS18L2	protein_coding	211.950564477869	0.142337766482714	0.14843491566585	0.958923753513213	0.3375971574235	0.494147608304456	TRUE
220	ENSG00000008382	84954	MPND	protein_coding	116.891882411897	-0.646870784535699	0.186107872166768	-3.47578410845538	0.000509362150836923	0.00147183522902074	TRUE
221	ENSG00000008394	4257	MGST1	protein_coding	1071.75861508165	-0.0209424043022536	0.0696121449850304	-0.300844117168881	0.76353336521111	0.864241873335345	TRUE
222	ENSG00000008405	1407	CRY1	protein_coding	886.096551132468	0.620868371992113	0.0729709856873155	8.50842792027734	1.76307448287713e-17	1.93722769224686e-16	TRUE
223	ENSG00000008438	8993	PGLYRP1	protein_coding	0.320632336070197	0.268723418127861	3.35887943316601	0.0800038892359311	0.936234162725449	0.954066346708707	FALSE
224	ENSG00000008441	4784	NFIX	protein_coding	10812.7408632504	-0.411026654074674	0.0489708308712807	-8.39329549370019	4.72701550539318e-17	5.00717835865765e-16	TRUE
225	ENSG00000008513	6482	ST3GAL1	protein_coding	2030.25133764991	0.190279027744092	0.0542111931841177	3.50995830506529	0.000448176965513253	0.00130719556721738	TRUE
226	ENSG00000008516	64386	MMP25	protein_coding	20.3241337567481	0.313038935116672	0.446876926486384	0.700503688069047	0.483612802744968	0.646622353344193	TRUE
227	ENSG00000008517	9235	IL32	protein_coding	113.072156995825	0.161116225432253	0.183784779728929	0.876657064148016	0.380672934280392	0.541969648788832	TRUE
228	ENSG00000008710	5310	PKD1	protein_coding	4424.47608594513	0.730600798114723	0.046775855035142	15.6191863850662	5.38888862514247e-55	3.13178745065253e-53	TRUE
229	ENSG00000008735	23542	MAPK8IP2	protein_coding	16.4939441574042	-1.21737005592381	0.487734827158055	-2.49596704630918	0.0125614270471733	0.0283145834469661	TRUE
230	ENSG00000008838	9862	MED24	protein_coding	1631.23958726551	-0.136044984918805	0.0582756480114546	-2.3345083162707	0.0195691211200263	0.0423452385330256	TRUE
231	ENSG00000008853	23221	RHOBTB2	protein_coding	1079.35981660386	-0.69855721784807	0.0767491851143957	-9.10181934579319	8.88311020869951e-20	1.13775727905427e-18	TRUE
232	ENSG00000008869	54497	HEATR5B	protein_coding	609.950161537442	0.070668121915208	0.0904845916795754	0.780996196186179	0.434804731927758	0.601065959175615	TRUE
233	ENSG00000008952	7095	SEC62	protein_coding	5324.19077843891	0.152995416097296	0.045436458376309	3.36723903148819	0.000759248483676039	0.00213118442452584	TRUE
234	ENSG00000008988	6224	RPS20	protein_coding	9412.16033291953	-0.0932732800663771	0.0577328367716851	-1.61560188762667	0.106180415538497	0.188723455725658	TRUE
235	ENSG00000009307	7812	CSDE1	protein_coding	4642.18278772642	-0.0257438855909757	0.0434362090562025	-0.592682606294335	0.55339358410214	0.712101429279197	TRUE
236	ENSG00000009335	9690	UBE3C	protein_coding	5842.27011906199	0.163511614184946	0.0463819206085824	3.52533081941178	0.000422954239528147	0.00123934078830011	TRUE
237	ENSG00000009413	5980	REV3L	protein_coding	1546.36055170693	0.152565997456613	0.0757178160054111	2.0149286588735	0.043912124649977	0.0874659083433793	TRUE
238	ENSG00000009694	10178	TENM1	protein_coding	0.853949802999672	0.848625132471993	2.02349721864973	0.419385371351426	0.674934513432476	0.812855155299551	FALSE
239	ENSG00000009709	5081	PAX7	protein_coding	0	NA	NA	NA	NA	NA	FALSE
240	ENSG00000009724	10747	MASP2	protein_coding	32.2906528380992	-0.992973697154692	0.353189808186695	-2.81144493453166	0.00493195319730552	0.0119885264374964	TRUE
241	ENSG00000009765	389434	IYD	protein_coding	0	NA	NA	NA	NA	NA	FALSE
242	ENSG00000009780	199870	FAM76A	protein_coding	288.204648631047	-0.063163490670464	0.123948407916067	-0.509595014025802	0.610335217685557	0.764674499130819	TRUE
243	ENSG00000009790	80342	TRAF3IP3	protein_coding	2.94128530652177	3.10217251943073	1.4408222895127	2.15305700224829	0.0313141989386228	0.0647506236312851	FALSE
244	ENSG00000009830	29954	POMT2	protein_coding	1264.03891213184	-0.113022946809988	0.0630801570357519	-1.79173534311162	0.0731753702354203	0.136582300179418	TRUE
245	ENSG00000009844	51534	VTA1	protein_coding	1891.24029214904	0.0632378263564287	0.0540372647039911	1.17026327485	0.241895036228831	0.379210807322305	TRUE
246	ENSG00000009950	51085	MLXIPL	protein_coding	14.7862690285753	2.84173194042772	0.603725619808372	4.70699246013397	2.51398202611945e-06	1.00265865775623e-05	TRUE
247	ENSG00000009954	9031	BAZ1B	protein_coding	6765.67053764673	-0.347029196324637	0.0490841019319709	-7.07009362839334	1.54829196233824e-12	1.15925137898822e-11	TRUE
248	ENSG00000010017	10048	RANBP9	protein_coding	1978.40211236635	-0.183619717419729	0.0552912056232454	-3.32095701929372	0.000897093513239712	0.00248907758480249	TRUE
249	ENSG00000010030	51513	ETV7	protein_coding	2.23899297390845	-1.05680379986811	1.2796168199775	-0.825875202145821	0.408874888865697	0.572766774711756	FALSE
250	ENSG00000010072	83932	SPRTN	protein_coding	355.517881056099	-0.00705516452563474	0.104564281444711	-0.0674720318272855	0.946205926641942	0.961156922348742	TRUE
251	ENSG00000010165	51603	METTL13	protein_coding	742.36190395873	0.18204858331197	0.0778284754892838	2.33909995239514	0.0193302611505584	0.0418707964019321	TRUE
252	ENSG00000010219	8798	DYRK4	protein_coding	380.276757915892	0.416329613237841	0.107728350372066	3.86462441687769	0.000111260266945643	0.000358610247318101	TRUE
253	ENSG00000010244	7756	ZNF207	protein_coding	4409.86771350853	-0.216082457225594	0.0473837023472098	-4.56026959738655	5.10879887436501e-06	1.96154915881799e-05	TRUE
254	ENSG00000010256	7384	UQCRC1	protein_coding	4061.52212500633	0.0276778628640209	0.0520184982469504	0.532077314739542	0.594672448454556	0.749581221268502	TRUE
255	ENSG00000010270	83930	STARD3NL	protein_coding	1369.77632290377	0.122358432692996	0.063655800669433	1.92218825945507	0.0545820735836891	0.105711778423363	TRUE
256	ENSG00000010278	928	CD9	protein_coding	1024.58698458852	-0.0134363884543022	0.0685050875601945	-0.196137088978915	0.844502867203215	0.91805453825951	TRUE
257	ENSG00000010282	57467	HHATL	protein_coding	0	NA	NA	NA	NA	NA	FALSE
258	ENSG00000010292	9918	NCAPD2	protein_coding	5152.97712739177	0.465362628547682	0.042777739390887	10.8786166631054	1.45758123984608e-27	2.89584105395466e-26	TRUE
259	ENSG00000010295	25900	IFFO1	protein_coding	371.055623588838	-0.745324246992626	0.107625304438342	-6.92517666623295	4.3543177512848e-12	3.10638301037378e-11	TRUE
260	ENSG00000010310	2696	GIPR	protein_coding	12.4953274868185	0.585391917682984	0.553836942012277	1.05697520926657	0.290522901730215	0.439787633059801	TRUE
261	ENSG00000010318	51533	PHF7	protein_coding	258.23277704006	1.1191913991513	0.135511521980763	8.25901283368492	1.46882138000222e-16	1.50367178542349e-15	TRUE
262	ENSG00000010319	56920	SEMA3G	protein_coding	2.77226456347936	-2.07131506198839	1.28929163335646	-1.60655278324894	0.108152507305204	0.191710108913448	FALSE
263	ENSG00000010322	11188	NISCH	protein_coding	1541.9040601313	0.418421360915961	0.0598537552765516	6.9907286348645	2.73462248598164e-12	1.98993866249924e-11	TRUE
264	ENSG00000010327	23166	STAB1	protein_coding	1.72917025401897	1.48834177681564	1.46394658396791	1.0166639911011	0.309313301274962	0.46201054251213	FALSE
265	ENSG00000010361	80199	FUZ	protein_coding	68.4909580463658	-0.650139255861115	0.233395176437823	-2.78557280310509	0.00534332395196128	0.0129277871768919	TRUE
266	ENSG00000010379	6540	SLC6A13	protein_coding	0.831675539183375	-0.292083580590422	2.03503835011085	-0.143527310222194	0.885873744092601	0.932136888260018	FALSE
267	ENSG00000010404	3423	IDS	protein_coding	8830.1125499118	-0.176598108079714	0.0436191830776528	-4.04863400961285	5.15174330793691e-05	0.000174061076051829	TRUE
268	ENSG00000010438	5645	PRSS3	protein_coding	183.108415755768	-0.0149748430380375	0.141874029359005	-0.105550276577713	0.915939177815294	0.951120505175162	TRUE
271	ENSG00000010539	7752	ZNF200	protein_coding	179.605507304942	-0.0987684326107759	0.147659737477006	-0.668892104905417	0.503564306858057	0.663522769104401	TRUE
272	ENSG00000010610	920	CD4	protein_coding	10.3919603023783	0.357684391178948	0.579245799608553	0.617500189765152	0.536904856143795	0.697147579561807	TRUE
273	ENSG00000010626	10233	LRRC23	protein_coding	197.565053715956	0.858529040092401	0.144122243849626	5.95695027471381	2.5698839267096e-09	1.40869543701508e-08	TRUE
274	ENSG00000010671	695	BTK	protein_coding	1.29682544952268	-0.456740160463271	1.62971614185444	-0.280257493150648	0.779279960026427	0.876928045190946	FALSE
275	ENSG00000010704	3077	HFE	protein_coding	609.578004646315	-0.607883877894698	0.0848594373011533	-7.1634210316221	7.86881990360427e-13	6.01282007482033e-12	TRUE
276	ENSG00000010803	22955	SCMH1	protein_coding	1404.76022609061	-0.511573129471932	0.0635834482032276	-8.04569654411986	8.57562493827885e-16	8.30159363713498e-15	TRUE
277	ENSG00000010810	2534	FYN	protein_coding	2062.76356130726	0.536281026240039	0.053085980979534	10.1021214329031	5.4059870631815e-24	8.90710655366626e-23	TRUE
278	ENSG00000010818	3097	HIVEP2	protein_coding	1795.63132872702	0.468551092638647	0.0729547034696188	6.4224932780896	1.34060171984734e-10	8.26317495862614e-10	TRUE
279	ENSG00000010932	2326	FMO1	protein_coding	0.171453299943247	1.23049030185587	4.0804728567969	0.301555811063962	0.762990698241956	0.863913788612463	FALSE
280	ENSG00000011007	6924	TCEB3	protein_coding	3222.25073761107	0.211675249753179	0.0495401502283316	4.27280193494697	1.93031908904014e-05	6.90855298603684e-05	TRUE
281	ENSG00000011009	11313	LYPLA2	protein_coding	1370.29242831284	-0.0912884076404507	0.0699849911085817	-1.30439978907501	0.192097307078142	0.31288604277761	TRUE
282	ENSG00000011021	1185	CLCN6	protein_coding	986.809091849497	0.529122344467878	0.0697137184206068	7.589931457615	3.2007475555231e-14	2.76062457009933e-13	TRUE
283	ENSG00000011028	9902	MRC2	protein_coding	9627.72044096728	0.185800340246425	0.040375340102217	4.60182724841548	4.1880050280898e-06	1.62738808073555e-05	TRUE
284	ENSG00000011052	654364	NME2	protein_coding	139.190024919175	0.741141031552399	0.184581322630874	4.01525474511056	5.93816204501271e-05	0.000198862086830826	TRUE
285	ENSG00000011083	6534	SLC6A7	protein_coding	0.467480641268227	-0.603799599645258	2.74904098021354	-0.21964008684889	0.826151468862928	0.910979283445756	FALSE
286	ENSG00000011105	10867	TSPAN9	protein_coding	666.06127507172	-0.205810850908709	0.0899155924077543	-2.28893393679025	0.0220831910936089	0.0472883071845347	TRUE
287	ENSG00000011114	55727	BTBD7	protein_coding	1586.06939565415	-0.0563348343200984	0.0676922191854024	-0.832220231483367	0.405284646220719	0.568623211145278	TRUE
288	ENSG00000011132	9546	APBA3	protein_coding	347.220472911142	0.410789261223683	0.110283834120264	3.72483659550427	0.000195441777930172	0.00060670752502088	TRUE
289	ENSG00000011143	54903	MKS1	protein_coding	296.973214472895	0.321810276096519	0.115802330115601	2.77896201030903	0.0054532902377091	0.0131714612668218	TRUE
290	ENSG00000011198	51099	ABHD5	protein_coding	540.247904655474	-0.334291842784292	0.0900757214896115	-3.7112313646341	0.000206253477390508	0.000637605738138993	TRUE
291	ENSG00000011201	3730	KAL1	protein_coding	78.9761849725258	-0.893805957492002	0.223267782226373	-4.0032912432738	6.24673229641638e-05	0.00020850101194876	TRUE
292	ENSG00000011243	26993	AKAP8L	protein_coding	952.365592665579	0.238281317173505	0.0743014855603649	3.20695226180797	0.0013414925520238	0.00360786112763713	TRUE
293	ENSG00000011258	54799	MBTD1	protein_coding	353.373152034223	0.093704914191643	0.106938360607534	0.87625164308944	0.380893247157924	0.542147785816418	TRUE
294	ENSG00000011260	51096	UTP18	protein_coding	1238.19761396347	0.130064013010874	0.0653943036387905	1.98891961185627	0.0467100766926886	0.09236064927338	TRUE
295	ENSG00000011275	54476	RNF216	protein_coding	3417.43364813461	0.380415450985354	0.0486706184306009	7.81612116821129	5.44759387891762e-15	4.98540915989215e-14	TRUE
296	ENSG00000011295	54902	TTC19	protein_coding	1060.8501497512	0.411521847143646	0.0668482270966	6.15606224752932	7.45759213006863e-10	4.30329007545939e-09	TRUE
297	ENSG00000011304	5725	PTBP1	protein_coding	7810.86579021006	-0.365668926522378	0.0414196344799699	-8.82839578652516	1.06187717903826e-18	1.26698557828545e-17	TRUE
298	ENSG00000011332	8193	DPF1	protein_coding	168.71103030163	-0.904756557252347	0.157768650606014	-5.73470428869764	9.76826226003521e-09	5.09619935801409e-08	TRUE
299	ENSG00000011347	9066	SYT7	protein_coding	247.084981314473	0.929825525099253	0.125347044504905	7.41800916624619	1.18893874413216e-13	9.75237992426408e-13	TRUE
300	ENSG00000011376	23395	LARS2	protein_coding	963.288565103808	-0.226001685205452	0.0738778946629941	-3.05912460332546	0.00221984800214672	0.0057475864471403	TRUE
301	ENSG00000011405	5286	PIK3C2A	protein_coding	2877.25996325292	0.262066488422033	0.0578114713865891	4.53312261626377	5.81180547946826e-06	2.21554012543942e-05	TRUE
302	ENSG00000011422	5329	PLAUR	protein_coding	2885.37731392628	1.56161275028414	0.0548259844330804	28.483077256738	1.89832368788639e-178	1.08115861770756e-175	TRUE
303	ENSG00000011426	54443	ANLN	protein_coding	12953.0260025338	0.210167123444144	0.0480096288300865	4.37760358839593	1.1999133588038e-05	4.38821054120757e-05	TRUE
304	ENSG00000011451	58525	WIZ	protein_coding	2333.70139293487	-0.0170626970261152	0.0511654786682279	-0.333480648871767	0.738771494267091	0.861202821249063	TRUE
305	ENSG00000011454	2844	RABGAP1	protein_coding	1240.2386349297	0.0387669555470502	0.0670422073555063	0.578247004032546	0.563097368526888	0.720572321648473	TRUE
307	ENSG00000011465	1634	DCN	protein_coding	204.502867783209	-0.43915887621428	0.141987344883464	-3.09294378717146	0.00198181670702242	0.00517836370334684	TRUE
308	ENSG00000011478	54814	QPCTL	protein_coding	933.616206395804	0.659073245391909	0.0742290820654306	8.87890873836965	6.75194746750704e-19	8.17602937135545e-18	TRUE
309	ENSG00000011485	5536	PPP5C	protein_coding	1977.97883913064	-0.0341132624545305	0.0592277248464255	-0.575967801278616	0.564636945580794	0.721772346473976	TRUE
310	ENSG00000011523	23177	CEP68	protein_coding	389.709969750248	-0.340530200092552	0.100452001421306	-3.38997924654913	0.000698979150342011	0.0019759691864235	TRUE
311	ENSG00000011566	8491	MAP4K3	protein_coding	721.858443863438	0.00801243274922354	0.083694927853648	0.095733791218918	0.923732002633743	0.954066346708707	TRUE
312	ENSG00000011590	27033	ZBTB32	protein_coding	3.43082334417926	0.862032270953437	1.01966748405353	0.845405276165682	0.397884599668096	0.560265062628077	FALSE
313	ENSG00000011600	7305	TYROBP	protein_coding	0	NA	NA	NA	NA	NA	FALSE
314	ENSG00000011638	57146	TMEM159	protein_coding	135.455855493353	0.742178287006847	0.166388296955959	4.46051976361829	8.17611181617592e-06	3.05148638032289e-05	TRUE
315	ENSG00000011677	2556	GABRA3	protein_coding	312.550932199905	-0.495121742197266	0.11588507698363	-4.27252373717805	1.93272971703757e-05	6.9157319257181e-05	TRUE
316	ENSG00000012048	672	BRCA1	protein_coding	1574.66146367559	-0.255635937312903	0.0649559919645394	-3.93552510832963	8.30149841452257e-05	0.0002718792446052	TRUE
317	ENSG00000012061	2067	ERCC1	protein_coding	1583.93853960414	-0.400270250554916	0.0586777304484722	-6.82150191385492	9.00935689188063e-12	6.24478181966217e-11	TRUE
318	ENSG00000012124	933	CD22	protein_coding	4.21463943041735	-0.192302239646583	0.95346399283937	-0.20168799355906	0.840160649467318	0.91805453825951	FALSE
319	ENSG00000012171	7869	SEMA3B	protein_coding	727.940982621466	-0.0836908431877578	0.0803252056922378	-1.04190014163693	0.297457978462327	0.448299110876539	TRUE
320	ENSG00000012174	51360	MBTPS2	protein_coding	2391.69321059191	-0.272362175767919	0.0615525524516399	-4.42487216077524	9.64994111232907e-06	3.57030147088383e-05	TRUE
321	ENSG00000012211	4007	PRICKLE3	protein_coding	320.006226675063	0.43689393926049	0.116122530700052	3.76235289247185	0.000168322316440883	0.000527601375657482	TRUE
322	ENSG00000012223	4057	LTF	protein_coding	0.177503416728778	1.23049030185587	4.0804728567969	0.301555811063962	0.762990698241956	0.863913788612463	FALSE
323	ENSG00000012232	2137	EXTL3	protein_coding	3793.61596681923	0.014450728548504	0.0515031066614279	0.280579745286055	0.779032753133125	0.876905831743368	TRUE
324	ENSG00000012504	9971	NR1H4	protein_coding	0	NA	NA	NA	NA	NA	FALSE
325	ENSG00000012660	60481	ELOVL5	protein_coding	8240.35047759217	0.352683076772074	0.0406094194334382	8.68476037561056	3.7954161805174e-18	4.3846166910291e-17	TRUE
326	ENSG00000012779	240	ALOX5	protein_coding	0	NA	NA	NA	NA	NA	FALSE
327	ENSG00000012817	8284	KDM5D	protein_coding	845.736390568361	0.167071116112257	0.0763022243889233	2.18959692787816	0.028553482023308	0.0596484648306934	TRUE
328	ENSG00000012822	57658	CALCOCO1	protein_coding	676.669953874893	0.165252071782785	0.0952437817436836	1.73504315722684	0.0827331613053273	0.15191604449896	TRUE
329	ENSG00000012963	55148	UBR7	protein_coding	1674.50208785424	-0.358073434134809	0.0592610659104603	-6.04230498782852	1.51927927014146e-09	8.52195255126671e-09	TRUE
330	ENSG00000012983	11183	MAP4K5	protein_coding	1618.2535526775	0.169323457307805	0.0627173027316102	2.69978857401442	0.00693835537684466	0.0164694202558339	TRUE
331	ENSG00000013016	30845	EHD3	protein_coding	708.684439555627	-0.11383082226127	0.0797752689039965	-1.42689362035566	0.153610560007364	0.258656748623812	TRUE
332	ENSG00000013275	5704	PSMC4	protein_coding	2600.34915416207	0.103862146482389	0.0588344448171516	1.76532891242837	0.0775085030551091	0.143743653880342	TRUE
333	ENSG00000013288	23324	MAN2B2	protein_coding	1400.21628411972	-0.348926364248088	0.0604962789980513	-5.76773266103404	8.03451231250215e-09	4.21744016502033e-08	TRUE
334	ENSG00000013293	57709	SLC7A14	protein_coding	0.473530758053758	-0.603878294690757	2.73825473252616	-0.220534009315362	0.825455288682903	0.910917074367763	FALSE
335	ENSG00000013297	5010	CLDN11	protein_coding	528.247166331886	-0.554131879485009	0.0931769017038761	-5.94709492751848	2.72943138979231e-09	1.49250779953126e-08	TRUE
336	ENSG00000013306	51629	SLC25A39	protein_coding	3928.45829990346	0.0465806043504039	0.0475663295039705	0.979276829558936	0.327443215804253	0.48284447815166	TRUE
337	ENSG00000013364	9961	MVP	protein_coding	2496.2895065187	-0.599683252076635	0.0628636535952705	-9.5394272807865	1.43623268317064e-21	2.07434248729109e-20	TRUE
338	ENSG00000013374	51667	NUB1	protein_coding	2171.64986958268	0.0254945371139412	0.0539774147838925	0.472318602437942	0.636699394294904	0.784687053923921	TRUE
339	ENSG00000013375	5238	PGM3	protein_coding	4405.72087784869	1.01317888082838	0.0441129078586413	22.9678552154188	9.77174968040181e-117	2.14051429537622e-114	TRUE
340	ENSG00000013392	112611	RWDD2A	protein_coding	230.828524691305	0.73582684676264	0.138427307222668	5.31561916160823	1.06295260363302e-07	4.95001585872821e-07	TRUE
341	ENSG00000013441	1195	CLK1	protein_coding	260.968022743395	0.0751360239140818	0.124708167933663	0.602494809754959	0.546844817031609	0.706014095798857	TRUE
342	ENSG00000013503	55703	POLR3B	protein_coding	321.466382741052	-0.656990975047957	0.115786414956041	-5.67416285664763	1.39368499692579e-08	7.14446500374261e-08	TRUE
343	ENSG00000013523	23357	ANGEL1	protein_coding	802.892565009442	0.30614778050423	0.076363743499889	4.00907245340421	6.09577128589099e-05	0.000203740900216615	TRUE
344	ENSG00000013561	9604	RNF14	protein_coding	1380.04867205215	-0.0698210593053708	0.0704895591540631	-0.990516328138311	0.321921812293724	0.47641935451337	TRUE
345	ENSG00000013563	1774	DNASE1L1	protein_coding	1450.18421248737	0.329955957541946	0.0608316562727883	5.42408308040011	5.82527848092556e-08	2.79345237510789e-07	TRUE
346	ENSG00000013573	1663	DDX11	protein_coding	801.091247987449	-0.241333495064113	0.0746225579532445	-3.23405551462499	0.00122045729933395	0.00330890723840367	TRUE
347	ENSG00000013583	50865	HEBP1	protein_coding	553.858398477257	0.616995777717109	0.0890567317679842	6.92812059760448	4.26468130695302e-12	3.04625187335281e-11	TRUE
348	ENSG00000013588	9052	GPRC5A	protein_coding	2381.15611405521	0.0191618676437081	0.0563139178809973	0.340268771286717	0.733654132423233	0.85684551035505	TRUE
349	ENSG00000013619	10046	MAMLD1	protein_coding	1027.45547969425	-0.1620743818642	0.069233051982419	-2.3409972148181	0.0192323105840545	0.0416738756275373	TRUE
350	ENSG00000013725	923	CD6	protein_coding	0.463975304474168	-2.19847450243654	2.86430819518788	-0.767541183637304	0.442759816881091	0.608167395387919	FALSE
351	ENSG00000013810	10460	TACC3	protein_coding	1967.71982839498	0.129906932460594	0.0595498853378537	2.18148081601791	0.0291478718724495	0.0607490288866397	TRUE
352	ENSG00000014123	23376	UFL1	protein_coding	2070.11538403618	0.875179180340669	0.0642812457699997	13.6148447320403	3.26839616700068e-42	1.20612995484608e-40	TRUE
353	ENSG00000014138	23649	POLA2	protein_coding	992.547645657654	-0.227918470368767	0.0703013995387326	-3.24201896212885	0.00118686125205344	0.00322344799754967	TRUE
354	ENSG00000014164	23144	ZC3H3	protein_coding	850.388448584848	0.199719883814149	0.0760171216023793	2.62730131849531	0.00860650852673113	0.0200861637327862	TRUE
355	ENSG00000014216	823	CAPN1	protein_coding	2092.8711286841	-0.339611034444648	0.0531298129023692	-6.39209919802868	1.63623686244989e-10	1.00059924952823e-09	TRUE
356	ENSG00000014257	55	ACPP	protein_coding	8.69613071502831	-0.504976424396767	0.651281949333175	-0.775357623397662	0.438128368229505	0.604429656808181	FALSE
357	ENSG00000014641	4190	MDH1	protein_coding	1922.28178660524	-0.155872233674715	0.0670825773689761	-2.32358743191047	0.0201476166765372	0.0434759002949375	TRUE
358	ENSG00000014824	10463	SLC30A9	protein_coding	2050.43626024436	0.0129106666479116	0.0555417438322232	0.232449789241607	0.816188681522405	0.904546916552625	TRUE
359	ENSG00000014914	10903	MTMR11	protein_coding	250.303569638134	-0.255223977859025	0.128902454651686	-1.97997763928296	0.0477060413293158	0.0940795731939854	TRUE
360	ENSG00000014919	1355	COX15	protein_coding	959.0103128905	-0.136222518571955	0.0701498929040774	-1.94187778387952	0.0521518974699816	0.101650390163371	TRUE
361	ENSG00000015133	440193	CCDC88C	protein_coding	11.015365740782	0.929625783633688	0.589261427912988	1.57761180283967	0.114654819191725	0.201542411595659	FALSE
362	ENSG00000015153	10138	YAF2	protein_coding	340.679512074853	0.0285660653503054	0.108026655614271	0.264435339480525	0.791444483383446	0.88702003562411	TRUE
363	ENSG00000015171	10771	ZMYND11	protein_coding	2175.81556384541	-0.360834627896059	0.0541472355705755	-6.6639529071756	2.66558910221063e-11	1.75778677732037e-10	TRUE
364	ENSG00000015285	7454	WAS	protein_coding	15.8254145244636	1.17428838114292	0.485580318358449	2.41831955857008	0.0155923767461954	0.0344958369915181	TRUE
365	ENSG00000015413	1800	DPEP1	protein_coding	0.199581281491549	1.23049030185587	4.0804728567969	0.301555811063962	0.762990698241956	0.863913788612463	FALSE
366	ENSG00000015475	637	BID	protein_coding	482.179686011062	-0.206649423014818	0.0974638214847884	-2.1202680119317	0.0339834496758354	0.0696964615485925	TRUE
367	ENSG00000015479	-	MATR3	protein_coding	5600.85617285902	-0.621068300124255	0.0479773417163182	-12.9450335909923	2.50653578312502e-38	7.97517139487413e-37	TRUE
368	ENSG00000015520	29881	NPC1L1	protein_coding	4.36293880333432	2.22017721351076	1.0511775061684	2.11208592315055	0.0346790801697358	0.0709188227145548	FALSE
369	ENSG00000015532	64132	XYLT2	protein_coding	2026.04352812044	0.684760587836013	0.0549669640219583	12.4576752604067	1.27019523459951e-35	3.64748836611213e-34	TRUE
370	ENSG00000015568	84220	RGPD5	protein_coding	107.233146522187	1.0190463688617	0.699731920391036	1.45633826207645	0.145299133267832	0.247195159913789	TRUE
374	ENSG00000015592	81551	STMN4	protein_coding	0	NA	NA	NA	NA	NA	FALSE
375	ENSG00000015676	23386	NUDCD3	protein_coding	3422.42214256403	0.266332628527461	0.0505525142819262	5.26843486047303	1.37591849772229e-07	6.34006026215831e-07	TRUE
376	ENSG00000016082	3670	ISL1	protein_coding	0.199581281491549	1.23049030185587	4.0804728567969	0.301555811063962	0.762990698241956	0.863913788612463	FALSE
377	ENSG00000016391	55349	CHDH	protein_coding	3.28429571995233	-0.616498799038962	1.07021675636465	-0.576050407894107	0.564581110343049	0.721772346473976	FALSE
378	ENSG00000016402	53832	IL20RA	protein_coding	0.199581281491549	1.23049030185587	4.0804728567969	0.301555811063962	0.762990698241956	0.863913788612463	FALSE
379	ENSG00000016490	1179	CLCA1	protein_coding	0	NA	NA	NA	NA	NA	FALSE
380	ENSG00000016602	22802	CLCA4	protein_coding	0.14917903612695	-0.693063049786616	4.0804728567969	-0.169848709722985	0.865129118606834	0.91805453825951	FALSE
381	ENSG00000016864	55830	GLT8D1	protein_coding	1949.2271539829	0.395194384300814	0.0573276720359718	6.89360600676125	5.43955494824934e-12	3.84845697084009e-11	TRUE
382	ENSG00000017260	27032	ATP2C1	protein_coding	2189.6722884372	-0.415085479965	0.0553368834409469	-7.50106356112305	6.330208354765e-14	5.30966813694231e-13	TRUE
383	ENSG00000017427	3479	IGF1	protein_coding	0.177503416728778	1.23049030185587	4.0804728567969	0.301555811063962	0.762990698241956	0.863913788612463	FALSE
384	ENSG00000017483	92745	SLC38A5	protein_coding	96.5089042253946	-0.154757475128546	0.198812581456816	-0.7784088612227	0.436328016483904	0.602773325488679	TRUE
385	ENSG00000017797	10928	RALBP1	protein_coding	2364.19398416825	0.316943527883448	0.0588913262256305	5.38183716001133	7.37294488507259e-08	3.48862188608004e-07	TRUE
386	ENSG00000018189	22902	RUFY3	protein_coding	570.20244849586	0.140624065476471	0.0908341802472758	1.54814041469471	0.121588493560126	0.21215900745183	TRUE
387	ENSG00000018236	1272	CNTN1	protein_coding	0.171453299943247	1.23049030185587	4.0804728567969	0.301555811063962	0.762990698241956	0.863913788612463	FALSE
388	ENSG00000018280	6556	SLC11A1	protein_coding	4.56477274052667	0.594420691725161	0.877821543067602	0.677154367444574	0.498308017049214	0.659393647715526	FALSE
389	ENSG00000018408	25937	WWTR1	protein_coding	1543.36831590725	-0.35685420235643	0.0708748758510924	-5.03498874701633	4.77876905200494e-07	2.08131654403661e-06	TRUE
390	ENSG00000018510	8540	AGPS	protein_coding	1832.63910255355	-0.608862515121681	0.0645375413490881	-9.43423784659382	3.93847012216162e-21	5.53849386890975e-20	TRUE
392	ENSG00000018610	63932	CXorf56	protein_coding	879.832698070279	-0.0213272186655312	0.0733662100304208	-0.290695384928402	0.7712843015478	0.870765400835583	TRUE
393	ENSG00000018625	477	ATP1A2	protein_coding	0.685023633038871	1.70924148387361	2.40247296672934	0.711450870642064	0.476804885013473	0.640462913941839	FALSE
394	ENSG00000018699	55622	TTC27	protein_coding	615.708484068417	-0.333236623858117	0.0906535990236009	-3.67593374612035	0.000236981024938087	0.00072524767904212	TRUE
395	ENSG00000018869	147948	ZNF582	protein_coding	40.890042483971	0.149847538799592	0.305285543359919	0.490843874067525	0.623536876179613	0.776795557156753	TRUE
396	ENSG00000019102	23584	VSIG2	protein_coding	1.58932980404458	-0.34859619852706	1.52694783269448	-0.228296076043359	0.819416074886259	0.907182210555732	FALSE
397	ENSG00000019144	23187	PHLDB1	protein_coding	1819.41167645971	-1.21174508449324	0.0578087207271721	-20.9612852395067	1.48035643720752e-97	2.38616698925733e-95	TRUE
398	ENSG00000019169	8685	MARCO	protein_coding	0	NA	NA	NA	NA	NA	FALSE
399	ENSG00000019186	1591	CYP24A1	protein_coding	661.868282885187	1.29492990178974	0.0856169758672679	15.1246862981621	1.11329893999453e-51	5.6781569220139e-50	TRUE
400	ENSG00000019485	56981	PRDM11	protein_coding	89.5116462078015	-0.64865321229825	0.210370810456906	-3.08338029829059	0.00204663427408708	0.00533304761431324	TRUE
401	ENSG00000019505	57586	SYT13	protein_coding	2.76075551464102	-0.297189230882489	1.20687298827768	-0.246247313320521	0.805490792154928	0.899106008673098	FALSE
402	ENSG00000019549	6591	SNAI2	protein_coding	1524.64440266781	-0.992801072486929	0.081887098568268	-12.1240230737843	7.87941849101097e-34	2.10027682273656e-32	TRUE
403	ENSG00000019582	972	CD74	protein_coding	444.521179402862	-0.195375246672668	0.099971645264641	-1.95430660519269	0.050664968181285	0.0992162345381589	TRUE
404	ENSG00000019991	3082	HGF	protein_coding	390.103390195425	0.330837627135805	0.110436173428888	2.9957360606019	0.00273783297644374	0.00698362794002149	TRUE
405	ENSG00000019995	54764	ZRANB1	protein_coding	665.769534304027	0.738765220349927	0.0864226608559965	8.54828135390219	1.24934865438285e-17	1.38612799407697e-16	TRUE
406	ENSG00000020129	23154	NCDN	protein_coding	1417.32190325513	-0.290190788615991	0.0616250518686492	-4.70897435079679	2.48966394711962e-06	9.93887808422564e-06	TRUE
407	ENSG00000020181	25960	GPR124	protein_coding	978.288858678638	-0.278847952341623	0.0705810721951832	-3.95074690237779	7.79076794100943e-05	0.000255986655846321	TRUE
409	ENSG00000020256	55734	ZFP64	protein_coding	526.494205342677	0.148436843448683	0.0894489740278209	1.65945831198148	0.0970234743983218	0.174554394395043	TRUE
410	ENSG00000020426	4331	MNAT1	protein_coding	686.449628441253	0.295590232408693	0.0849094262141662	3.48124166642145	0.000499094962843688	0.00144363239125567	TRUE
411	ENSG00000020577	23034	SAMD4A	protein_coding	1274.72903852066	1.23516593199824	0.0642523099891111	19.2236813307967	2.34525343131068e-82	2.90369566140393e-80	TRUE
412	ENSG00000020633	864	RUNX3	protein_coding	13.8017592534377	0.257038392075506	0.534574592950583	0.480827924605962	0.630638801804499	0.781937196489962	TRUE
413	ENSG00000020922	4361	MRE11A	protein_coding	847.149913188396	-0.122066367101099	0.0810024636923129	-1.5069463512217	0.131824409188751	0.227606965952022	TRUE
414	ENSG00000021300	58473	PLEKHB1	protein_coding	9.91172980515933	-0.660556215640965	0.603649614894254	-1.09427091369334	0.273836178051997	0.419695455525334	TRUE
415	ENSG00000021355	1992	SERPINB1	protein_coding	688.315716231097	0.437725571595389	0.0799698192916693	5.47363462206782	4.40897656841314e-08	2.14071536368022e-07	TRUE
416	ENSG00000021461	64816	CYP3A43	protein_coding	0.629763526762906	-1.20697802090569	2.46276028907101	-0.490091555504565	0.624069113347888	0.776828791772633	FALSE
417	ENSG00000021488	11136	SLC7A9	protein_coding	0.745895180634751	-2.89229974980782	2.62383873995761	-1.10231612399112	0.27032426191289	0.414908402716821	FALSE
418	ENSG00000021574	6683	SPAST	protein_coding	522.173886938279	0.088091378918278	0.0935646756079798	0.941502531226271	0.346447392722794	0.503821614780973	TRUE
419	ENSG00000021645	9369	NRXN3	protein_coding	44.0016622206924	-0.816332308409623	0.299632798349328	-2.7244424272202	0.00644101590513474	0.0153702790160799	TRUE
420	ENSG00000021762	114879	OSBPL5	protein_coding	440.52403422254	-0.150294877758948	0.102690062483327	-1.46357762498538	0.143309389787218	0.244589375077856	TRUE
421	ENSG00000021776	9716	AQR	protein_coding	1743.5631301659	-0.0878528603780592	0.0628236121914784	-1.39840511096839	0.16199144924753	0.270900058906068	TRUE
422	ENSG00000021826	1373	CPS1	protein_coding	29.7868389355998	-1.21550854383544	0.385735558533137	-3.15114465583038	0.00162631921742264	0.00430743917979898	TRUE
423	ENSG00000021852	732	C8B	protein_coding	0	NA	NA	NA	NA	NA	FALSE
424	ENSG00000022267	2273	FHL1	protein_coding	1513.26970350221	0.1674888704401	0.0597513144854341	2.80309934404757	0.00506140760772604	0.0122917981895362	TRUE
425	ENSG00000022277	51507	RTFDC1	protein_coding	2495.53355173538	0.0430163395838507	0.0571533346752847	0.7526479395865	0.451661501699488	0.616828217032295	TRUE
426	ENSG00000022355	2554	GABRA1	protein_coding	0.158563499638069	-0.693063049786616	4.0804728567969	-0.169848709722985	0.865129118606834	0.91805453825951	FALSE
427	ENSG00000022556	55655	NLRP2	protein_coding	0.14684830519803	-0.693063049786616	4.0804728567969	-0.169848709722985	0.865129118606834	0.91805453825951	FALSE
428	ENSG00000022567	57210	SLC45A4	protein_coding	213.988823313034	0.0324637588476049	0.132109273046932	0.24573414188777	0.805888040994502	0.899490662949572	TRUE
429	ENSG00000022840	9921	RNF10	protein_coding	2041.21825637877	0.4269892437425	0.0547858636062647	7.79378503205113	6.50311472170218e-15	5.929147179029e-14	TRUE
430	ENSG00000022976	55778	ZNF839	protein_coding	165.484752549386	0.164929226532647	0.154334642171163	1.06864683270354	0.285228837172571	0.433563830467988	TRUE
431	ENSG00000023041	64429	ZDHHC6	protein_coding	635.014930311604	-0.671124575517278	0.0865555592196832	-7.75368539661241	8.92633113315241e-15	8.02712072321274e-14	TRUE
432	ENSG00000023171	57476	GRAMD1B	protein_coding	1450.8073894172	0.748665825595908	0.0622789236479947	12.0211747689704	2.75033153433813e-33	7.16343972495446e-32	TRUE
433	ENSG00000023191	6050	RNH1	protein_coding	3703.45286777723	0.0282162454278394	0.0525112839151896	0.537336803141418	0.591034987985297	0.74659350914659	TRUE
434	ENSG00000023228	4719	NDUFS1	protein_coding	1639.95717176005	0.10074186836806	0.0623458764572133	1.61585455354368	0.106125763422103	0.188645941929884	TRUE
435	ENSG00000023287	9821	RB1CC1	protein_coding	1851.44391715942	0.498467001827308	0.0620088416540563	8.03864398255052	9.08380798918976e-16	8.76869736176815e-15	TRUE
436	ENSG00000023318	23071	ERP44	protein_coding	3179.08757788107	0.104428891002305	0.0511469468535475	2.04174241917749	0.0411770886351287	0.0826055813572631	TRUE
437	ENSG00000023330	211	ALAS1	protein_coding	1657.28194280876	0.632825767390512	0.0586019089738326	10.7987227459277	3.49024842869288e-27	6.82315613874675e-26	TRUE
438	ENSG00000023445	330	BIRC3	protein_coding	195.201216362595	0.635280090057012	0.141677844476349	4.48397625193304	7.32648196896724e-06	2.76031468405235e-05	TRUE
439	ENSG00000023516	11215	AKAP11	protein_coding	1836.1331825509	-0.0626256028001691	0.145893594567296	-0.429255328075983	0.667737422490984	0.80828633373581	TRUE
440	ENSG00000023572	51022	GLRX2	protein_coding	320.749210748643	-0.284221057726182	0.125166931655032	-2.2707360000604	0.023162964323261	0.0494023727908173	TRUE
441	ENSG00000023608	6617	SNAPC1	protein_coding	835.412417405897	0.836739199278488	0.0816103601630173	10.2528551228924	1.14898508520771e-24	1.95626328415686e-23	TRUE
442	ENSG00000023697	51071	DERA	protein_coding	527.999597497655	-0.317447452034197	0.0895318575955593	-3.54563683318396	0.000391665582734507	0.00115299761312918	TRUE
443	ENSG00000023734	11171	STRAP	protein_coding	4369.26260085764	0.340622529593583	0.0443551170458431	7.67944156796008	1.59783576251786e-14	1.40724854837011e-13	TRUE
444	ENSG00000023839	1244	ABCC2	protein_coding	33.4685741654447	0.439215653817371	0.326017194968594	1.34721622232129	0.177910604760083	0.293019143332444	TRUE
445	ENSG00000023892	50619	DEF6	protein_coding	4.65927310856221	0.280391248303137	0.910936792611654	0.307805382961046	0.758230425321248	0.863913788612463	FALSE
446	ENSG00000023902	51177	PLEKHO1	protein_coding	577.199253268626	-0.102677010300162	0.0914987464563902	-1.12216849166452	0.261790806721194	0.404646752346886	TRUE
447	ENSG00000023909	2730	GCLM	protein_coding	2253.65277393774	0.569832320561974	0.0540693693642505	10.5389119063544	5.71563514256671e-26	1.04558182061986e-24	TRUE
448	ENSG00000024048	23304	UBR2	protein_coding	1327.28306859061	0.199392191593128	0.0747772648311129	2.6664814772707	0.0076649830090677	0.0180565145033684	TRUE
449	ENSG00000024422	30846	EHD2	protein_coding	7233.58880188119	-0.213829510208681	0.0426411667103741	-5.01462616304676	5.31366770925266e-07	2.30371292769071e-06	TRUE
450	ENSG00000024526	55635	DEPDC1	protein_coding	2593.05222211124	0.255226389430447	0.0515977430055538	4.94646421652543	7.55736122347625e-07	3.21927384353815e-06	TRUE
451	ENSG00000024862	25901	CCDC28A	protein_coding	304.147516532339	0.44312671094213	0.114885528698306	3.85711512984197	0.000114733130280522	0.000369038076802145	TRUE
452	ENSG00000025039	58528	RRAGD	protein_coding	9.63854333419065	0.363019279733905	0.608675885325075	0.596408184529978	0.550902574152066	0.709858324431538	TRUE
453	ENSG00000025156	3298	HSF2	protein_coding	591.00214155485	0.457660559173239	0.0840112765533973	5.44760867765593	5.10515226825183e-08	2.46333328594608e-07	TRUE
454	ENSG00000025293	51230	PHF20	protein_coding	1851.6083704102	0.258606113431301	0.0603904639128291	4.28223425812041	1.85026038825821e-05	6.642897456142e-05	TRUE
455	ENSG00000025423	8630	HSD17B6	protein_coding	22.9810151213065	0.387279682081799	0.406340836937012	0.953090723051871	0.340544106062994	0.497308777823575	TRUE
456	ENSG00000025434	10062	NR1H3	protein_coding	76.0764298576542	0.62190614120731	0.223038833614781	2.78833121178094	0.00529803472120527	0.0128254776489818	TRUE
457	ENSG00000025708	1890	TYMP	protein_coding	42.985925376316	0.767979992506534	0.304048810344033	2.5258444249052	0.0115420581065248	0.0262593348612627	TRUE
458	ENSG00000025770	29781	NCAPH2	protein_coding	617.074190764842	-0.605412700552172	0.0922717636427856	-6.56119138348676	5.33795572325307e-11	3.43131344949217e-10	TRUE
459	ENSG00000025772	10953	TOMM34	protein_coding	2075.21326555641	0.372452357104311	0.0553189896570826	6.73281199481605	1.66415036795552e-11	1.12590462785068e-10	TRUE
460	ENSG00000025796	11231	SEC63	protein_coding	4673.56721785536	0.448781117102511	0.0456025804171949	9.84113427347401	7.48620001285528e-23	1.16386909390032e-21	TRUE
461	ENSG00000025800	23633	KPNA6	protein_coding	5095.31264257851	0.382369550504468	0.051283567391299	7.45598580510104	8.91983490748246e-14	7.40905684148008e-13	TRUE
462	ENSG00000026025	7431	VIM	protein_coding	116993.448580319	-0.0106738569058536	0.034201802974745	-0.312084626466486	0.754976209773079	0.863913788612463	TRUE
463	ENSG00000026036	-	RTEL1-TNFRSF6B	protein_coding	236.551313959439	0.128489395854247	0.139219809681464	0.922924662432967	0.356046467256757	0.514453271843464	TRUE
464	ENSG00000026103	355	FAS	protein_coding	483.399514286199	0.224878703683528	0.0930826993410871	2.41590225976897	0.0156962740814527	0.0347032270905411	TRUE
465	ENSG00000026297	8635	RNASET2	protein_coding	327.47837718567	-0.048369808572286	0.112371129850672	-0.430446936295502	0.666870558821978	0.80769478755457	TRUE
466	ENSG00000026508	960	CD44	protein_coding	55470.0151297578	-0.723225326559044	0.0401057610866368	-18.0329535449215	1.07398482899475e-72	1.04261959023888e-70	TRUE
467	ENSG00000026559	3755	KCNG1	protein_coding	610.129653017552	1.39476923883782	0.0916329899667084	15.2212564420801	2.55575117108812e-52	1.33539952627559e-50	TRUE
468	ENSG00000026652	56895	AGPAT4	protein_coding	604.052403260658	-0.345046953041019	0.0838048975792075	-4.11726477817004	3.83395510582111e-05	0.000131910908050865	TRUE
469	ENSG00000026751	57823	SLAMF7	protein_coding	1.98276293121324	-3.208315635729	1.65251894134072	-1.94146981040111	0.0522013178192416	0.101735110785852	FALSE
470	ENSG00000026950	11119	BTN3A1	protein_coding	774.847839235008	0.552582243813033	0.0755888228532176	7.31036974720544	2.66408283272748e-13	2.11419039851286e-12	TRUE
471	ENSG00000027001	4285	MIPEP	protein_coding	568.540144156795	-0.564657053616424	0.0930885378688573	-6.06580645204579	1.31293165821363e-09	7.40599217967585e-09	TRUE
472	ENSG00000027075	5583	PRKCH	protein_coding	120.593511188072	0.0822347017786408	0.182010581924572	0.451812751264759	0.651403882854083	0.794994760633813	TRUE
473	ENSG00000027644	3645	INSRR	protein_coding	3.12656484604246	-0.851308963919625	1.12531890271802	-0.756504633365199	0.449346695481619	0.614645555920178	FALSE
474	ENSG00000027697	3459	IFNGR1	protein_coding	1408.40672315814	0.235315150570052	0.0636196158964396	3.69878295010613	0.000216635755762574	0.000666925859992675	TRUE
475	ENSG00000027847	11285	B4GALT7	protein_coding	1271.41175527197	0.385688747660587	0.0660566871899378	5.8387540167067	5.25926509610214e-09	2.80198950520739e-08	TRUE
476	ENSG00000027869	9047	SH2D2A	protein_coding	10.1148658054755	1.55613968453125	0.643883090377572	2.41680470847391	0.0156574151252395	0.0346307566122772	TRUE
477	ENSG00000028116	7444	VRK2	protein_coding	2.79206815201228	2.36887267679113	1.26880902228053	1.8670049118451	0.0619009019291776	0.118171934118651	FALSE
478	ENSG00000028137	7133	TNFRSF1B	protein_coding	117.020416450992	0.769614757901192	0.196587320686182	3.91487485161747	9.04511115617832e-05	0.000295270862083421	TRUE
479	ENSG00000028203	55591	VEZT	protein_coding	814.504225509792	-0.489468899303334	0.0757466637357437	-6.46192023731813	1.03382591808457e-10	6.46557453747912e-10	TRUE
480	ENSG00000028277	5452	POU2F2	protein_coding	56.6409551516848	1.06433026990547	0.259200955377151	4.10619732615112	4.02225911353313e-05	0.000138111573982771	TRUE
481	ENSG00000028310	65980	BRD9	protein_coding	1408.35025926341	0.282287089944669	0.0641921772343703	4.39753100933185	1.09489245837607e-05	4.02481337001151e-05	TRUE
482	ENSG00000028528	6642	SNX1	protein_coding	1389.1967399797	-0.207468228298932	0.0618938393537608	-3.3520012729074	0.000802296498945813	0.00224501113347333	TRUE
483	ENSG00000028839	9519	TBPL1	protein_coding	429.240176337154	0.0855036817056891	0.0983333012213042	0.869529250454621	0.384557716268862	0.545953729968407	TRUE
484	ENSG00000029153	56938	ARNTL2	protein_coding	1067.60206157904	0.274875808969859	0.068377514362409	4.01997369358858	5.82046403015089e-05	0.0001952649684256	TRUE
485	ENSG00000029363	9774	BCLAF1	protein_coding	5034.41051746099	-0.257209576221475	0.0532765903928788	-4.82781601308808	1.38038534367872e-06	5.69554793095742e-06	TRUE
486	ENSG00000029364	55334	SLC39A9	protein_coding	3637.47572116899	0.836302084728799	0.05762213486372	14.5135560615154	9.94294174821684e-48	4.3784820286091e-46	TRUE
487	ENSG00000029534	286	ANK1	protein_coding	257.870838495387	-1.11914245776786	0.127465820947166	-8.77994155179636	1.6355963295074e-18	1.93129225196706e-17	TRUE
488	ENSG00000029559	3381	IBSP	protein_coding	0	NA	NA	NA	NA	NA	FALSE
489	ENSG00000029639	51106	TFB1M	protein_coding	368.139768987829	1.39870017304465	0.107553028545835	13.0047493032572	1.14975336861617e-38	3.69956422903499e-37	TRUE
490	ENSG00000029725	9135	RABEP1	protein_coding	2196.47579136494	-0.606383650964781	0.0571139639128736	-10.6170822233563	2.48198007859819e-26	4.61951107003581e-25	TRUE
491	ENSG00000029993	3149	HMGB3	protein_coding	1943.94691989175	0.207986195798263	0.0614195597422515	3.38631857133267	0.000708370987070573	0.00200086405771	TRUE
492	ENSG00000030066	23279	NUP160	protein_coding	1747.49958766628	0.395795971277411	0.0606542103413278	6.5254492482895	6.77980125187288e-11	4.31915302719985e-10	TRUE
493	ENSG00000030110	578	BAK1	protein_coding	986.11087916942	0.365483585421175	0.0731729034251783	4.9947940878811	5.88985755960575e-07	2.54319197026595e-06	TRUE
494	ENSG00000030304	4593	MUSK	protein_coding	1.64343295446443	-0.972386914247031	1.57780644374627	-0.616290368252166	0.537702894638071	0.69790273912079	FALSE
495	ENSG00000030419	22807	IKZF2	protein_coding	263.242061982214	0.652168277157922	0.121973396658751	5.34680754183235	8.95191142924645e-08	4.20314258532852e-07	TRUE
496	ENSG00000030582	2896	GRN	protein_coding	5670.37405083278	-0.143485412316562	0.0490243862330324	-2.92681710760271	0.00342450197578674	0.00857304626495124	TRUE
497	ENSG00000031003	51306	FAM13B	protein_coding	980.075506614377	-1.80449884265531	0.075225644160108	-23.9878150968661	3.72699586499602e-127	1.0439254319561e-124	TRUE
498	ENSG00000031081	57514	ARHGAP31	protein_coding	561.608559524584	-0.681771453180184	0.0900956611909942	-7.5671951808522	3.81368686498404e-14	3.26783619734791e-13	TRUE
499	ENSG00000031691	55166	CENPQ	protein_coding	101.058709473286	-0.102913591416863	0.191912551242981	-0.536252531428049	0.591784032312604	0.747008280463703	TRUE
500	ENSG00000031698	6301	SARS	protein_coding	4318.92233555057	0.568121980414342	0.0451188065287468	12.5916890122608	2.34599182194216e-36	6.98320840935607e-35	TRUE
501	ENSG00000031823	8498	RANBP3	protein_coding	1127.90240339406	-0.316020515070376	0.0701950311902856	-4.50203539640439	6.73057686930092e-06	2.54478062378569e-05	TRUE
502	ENSG00000032219	5926	ARID4A	protein_coding	571.308828507232	0.349007162137096	0.0895552671941224	3.89711485512715	9.73454594367239e-05	0.00031626630917206	TRUE
503	ENSG00000032389	7260	TSSC1	protein_coding	277.221687662324	-0.834713771739734	0.124526076048905	-6.70312434330554	2.04009720141036e-11	1.36694512875676e-10	TRUE
504	ENSG00000032444	10908	PNPLA6	protein_coding	2508.65786964193	-0.223576994931205	0.0509620916676509	-4.38712359746263	1.14859526840257e-05	4.20954499269119e-05	TRUE
505	ENSG00000032742	8100	IFT88	protein_coding	520.268859255941	-1.27794599087097	0.0943497890221142	-13.5447678698194	8.50824325244739e-42	3.10623598742129e-40	TRUE
506	ENSG00000033011	56052	ALG1	protein_coding	773.184293611725	-1.08080902219036	0.0795239330518187	-13.5909905447721	4.52909023353323e-42	1.66417281140105e-40	TRUE
507	ENSG00000033030	55596	ZCCHC8	protein_coding	525.9951720443	0.265304678098489	0.090705452626099	2.9249033042381	0.00344563271172975	0.00861963111458485	TRUE
508	ENSG00000033050	10061	ABCF2	protein_coding	3263.96147218551	-0.0445858700351141	0.0489521312639705	-0.910805492710589	0.362397867887859	0.521030795248397	TRUE
509	ENSG00000033100	54480	CHPF2	protein_coding	3978.47448116261	-0.972523128094284	0.0495127785397351	-19.6418612886735	6.78646862277602e-86	8.78436385520841e-84	TRUE
510	ENSG00000033122	57554	LRRC7	protein_coding	5.08809409083879	-0.868093406925798	0.949467678258194	-0.914294848370534	0.360561936813784	0.519090095416271	FALSE
511	ENSG00000033170	2530	FUT8	protein_coding	2185.3789299968	-0.328971352097879	0.0515827268272839	-6.37754869375913	1.79944847366098e-10	1.09648276109028e-09	TRUE
512	ENSG00000033178	55236	UBA6	protein_coding	2362.54042518415	0.787650835839999	0.0561308626655958	14.0324021124082	9.8749241600225e-45	4.01721319519392e-43	TRUE
513	ENSG00000033327	9846	GAB2	protein_coding	231.319318176465	0.90917771156453	0.135556144173972	6.70701956819968	1.98639634705093e-11	1.33357830985117e-10	TRUE
514	ENSG00000033627	535	ATP6V0A1	protein_coding	1577.2626301712	-0.547520855651087	0.0592889911687346	-9.23478110958003	2.5881464811334e-20	3.43064940082585e-19	TRUE
515	ENSG00000033800	8554	PIAS1	protein_coding	832.668690708709	-0.381867154300611	0.0791561726398594	-4.82422458748745	1.40548977663599e-06	5.79493202789637e-06	TRUE
516	ENSG00000033867	9497	SLC4A7	protein_coding	5383.96063304782	1.16956950717648	0.0573911995445727	20.3788998393062	2.57375070638367e-92	3.7267037770569e-90	TRUE
517	ENSG00000034053	321	APBA2	protein_coding	103.507405740039	-0.341710747414088	0.195212595013253	-1.75045440787716	0.0800399347119093	0.147700866668936	TRUE
518	ENSG00000034152	5606	MAP2K3	protein_coding	1155.02325958518	0.203392486113866	0.0677257155547415	3.00317958175676	0.00267174724983272	0.00682353864135154	TRUE
519	ENSG00000034239	79645	EFCAB1	protein_coding	8.88158323218962	-1.32839354963362	0.663410271776067	-2.00237109093484	0.0452448352766207	0.0898481236095237	TRUE
520	ENSG00000034510	9168	TMSB10	protein_coding	15224.8085116945	-0.110614980895542	0.0476001519267794	-2.32383671938053	0.0201342469026064	0.0434580271068636	TRUE
521	ENSG00000034533	28990	ASTE1	protein_coding	90.6074326438738	-0.175761541842817	0.20386048394219	-0.862165822644955	0.388596274128944	0.550041913658118	TRUE
522	ENSG00000034677	25897	RNF19A	protein_coding	932.716954342092	0.338853072688922	0.0723432937941562	4.68395969988712	2.81385355500499e-06	1.11652349839329e-05	TRUE
523	ENSG00000034693	8504	PEX3	protein_coding	498.331161224192	-0.713738156465965	0.0922167556558429	-7.73978819130948	9.95825704982166e-15	8.92690346029658e-14	TRUE
524	ENSG00000034713	11345	GABARAPL2	protein_coding	956.923150297546	0.320779290260474	0.072577372239256	4.41982508271316	9.87808230638746e-06	3.6468650450937e-05	TRUE
525	ENSG00000034971	4653	MYOC	protein_coding	0.348956716672024	2.07589634653184	3.21127481571935	0.646439954740161	0.51799447189776	0.676907213233028	FALSE
526	ENSG00000035115	26751	SH3YL1	protein_coding	301.021765364559	0.38590631926142	0.117746500590679	3.27743344664604	0.00104755422768507	0.00286835120740819	TRUE
527	ENSG00000035141	84908	FAM136A	protein_coding	1060.58265156127	-0.31541380312005	0.0676123978061326	-4.66502909753988	3.08573371153336e-06	1.21705554467357e-05	TRUE
528	ENSG00000035403	7414	VCL	protein_coding	8764.93068883585	-0.405191224937821	0.0404915583754684	-10.0068073740354	1.42269750335504e-23	2.29106593235856e-22	TRUE
529	ENSG00000035499	55789	DEPDC1B	protein_coding	521.165750140685	-0.231939539443446	0.0921482969420132	-2.51702469975544	0.011835053202737	0.0268544115567017	TRUE
530	ENSG00000035664	23604	DAPK2	protein_coding	57.1017947443531	-0.640147138143104	0.259945680139847	-2.46261887406136	0.0137926442676989	0.0308815757430763	TRUE
531	ENSG00000035681	8439	NSMAF	protein_coding	1508.87477452521	-0.207639027164607	0.0604961552440286	-3.43226815534038	0.000598555409329654	0.00171104529426242	TRUE
532	ENSG00000035687	159	ADSS	protein_coding	1177.15074042603	-0.137989553926284	0.0651815279835047	-2.11700397635976	0.0342595103215542	0.0701699824207715	TRUE
533	ENSG00000035720	26228	STAP1	protein_coding	0	NA	NA	NA	NA	NA	FALSE
534	ENSG00000035862	7077	TIMP2	protein_coding	15576.7705787876	-0.2464510533377	0.0364028960672746	-6.77009468923144	1.28698137236602e-11	8.78169477965088e-11	TRUE
535	ENSG00000035928	5981	RFC1	protein_coding	1891.17305384481	-0.0197722797878559	0.0554523373073347	-0.35656350566923	0.721418602158184	0.845879648399309	TRUE
536	ENSG00000036054	55773	TBC1D23	protein_coding	1428.38861619407	0.610752347216444	0.0643578895132176	9.48993747054136	2.3117289522808e-21	3.29976615527734e-20	TRUE
537	ENSG00000036257	8452	CUL3	protein_coding	1472.8524218403	0.132465205443308	0.0622388654571775	2.12833579902655	0.0333092519761461	0.0684781469455459	TRUE
538	ENSG00000036448	9172	MYOM2	protein_coding	23.6502194688729	0.00587003182283626	0.399302063764701	0.0147007299874496	0.988270936976164	0.992600634052973	TRUE
539	ENSG00000036473	5009	OTC	protein_coding	0.305411804836099	-1.598442232664	3.36975815696571	-0.474349243538388	0.635250881213867	0.783222438766065	FALSE
540	ENSG00000036530	10858	CYP46A1	protein_coding	48.7550587207208	-0.960208220534378	0.290189091082639	-3.30890529672231	0.000936615126209263	0.0025932597709304	TRUE
541	ENSG00000036549	26009	ZZZ3	protein_coding	1654.7430561092	0.0148991090805626	0.0596641011135442	0.249716476113647	0.802806615696464	0.89663706600796	TRUE
542	ENSG00000036565	6570	SLC18A1	protein_coding	0	NA	NA	NA	NA	NA	FALSE
543	ENSG00000036672	9099	USP2	protein_coding	126.413540380411	0.16562390319883	0.174737986542644	0.947841430909531	0.343210185165479	0.500189464417178	TRUE
544	ENSG00000036828	846	CASR	protein_coding	0	NA	NA	NA	NA	NA	FALSE
545	ENSG00000037042	27175	TUBG2	protein_coding	900.070777825529	0.763509558408579	0.0754185210056798	10.1236347282795	4.3399295132001e-24	7.18527477350164e-23	TRUE
546	ENSG00000037241	51121	RPL26L1	protein_coding	572.227968024797	0.111294181068367	0.0879449580778133	1.26549814225727	0.205692813920711	0.331147405884225	TRUE
547	ENSG00000037280	2324	FLT4	protein_coding	0.2983580722539	-1.57072168297384	3.69567839428182	-0.42501579287964	0.670825162026521	0.809443412315335	FALSE
548	ENSG00000037474	54888	NSUN2	protein_coding	2182.1491806815	0.166334941402059	0.0543908808807348	3.0581402380077	0.00222715322775162	0.00576475383265629	TRUE
549	ENSG00000037637	54455	FBXO42	protein_coding	803.488200131636	-0.0647355418487536	0.0742137094625609	-0.872285488995955	0.383052651925352	0.544405058292844	TRUE
550	ENSG00000037749	4238	MFAP3	protein_coding	603.51870597603	0.129477328467205	0.0875103217651977	1.4795663626356	0.138989008873234	0.238386311938454	TRUE
551	ENSG00000037757	84245	MRI1	protein_coding	625.106624222106	0.129443524810706	0.0886250941940627	1.46057418598917	0.144132334763906	0.245772961255099	TRUE
552	ENSG00000037897	4234	METTL1	protein_coding	420.450172967153	-0.55149591829578	0.100304463740015	-5.49821909945338	3.83646069666931e-08	1.87178090985985e-07	TRUE
553	ENSG00000037965	3224	HOXC8	protein_coding	141.211881233705	0.335700221232003	0.164426741927438	2.04164004770069	0.0411872497201443	0.0826162654048351	TRUE
554	ENSG00000038002	175	AGA	protein_coding	739.626924975419	-0.181477896324231	0.0793318904387036	-2.2875781141816	0.0221621016326104	0.0474335047594616	TRUE
555	ENSG00000038210	55300	PI4K2B	protein_coding	503.529793283311	0.0679595416846404	0.0930373816826934	0.730454151390657	0.465112628396479	0.629209372033432	TRUE
556	ENSG00000038219	259282	BOD1L1	protein_coding	1803.32846670265	0.50185789820443	0.0744438658170914	6.74142715045851	1.56838368875036e-11	1.06507963855281e-10	TRUE
557	ENSG00000038274	27430	MAT2B	protein_coding	1614.85127037547	0.0661765670328797	0.0589157371763203	1.12324092347057	0.261335186417954	0.404197790815349	TRUE
558	ENSG00000038295	7092	TLL1	protein_coding	363.527194159097	-0.908513784056035	0.109822626094506	-8.27255563233602	1.31117648438295e-16	1.34551119592596e-15	TRUE
559	ENSG00000038358	23644	EDC4	protein_coding	1679.33328718797	0.345434148187484	0.0567109693438519	6.09113461089045	1.1211322800384e-09	6.36400868330106e-09	TRUE
560	ENSG00000038382	7204	TRIO	protein_coding	6302.36845944996	0.0228188398065337	0.0526710927464789	0.433232701595302	0.664845723856345	0.805985102725239	TRUE
561	ENSG00000038427	1462	VCAN	protein_coding	13667.4751382617	-0.461959213104375	0.0584550767992211	-7.90280739329268	2.72690786803104e-15	2.52942170647005e-14	TRUE
562	ENSG00000038532	23274	CLEC16A	protein_coding	999.791663878945	-0.502969887863953	0.0712880865162017	-7.05545501981797	1.72036827643229e-12	1.2796783792391e-11	TRUE
563	ENSG00000038945	4481	MSR1	protein_coding	19.8023629476104	-0.641992251284739	0.448753281636173	-1.43061293935057	0.152541176986807	0.257160192402229	TRUE
564	ENSG00000039068	999	CDH1	protein_coding	0.479195835708266	-0.643228898125459	2.72728784233697	-0.235849288857712	0.813549619820681	0.904320395826957	FALSE
565	ENSG00000039123	23517	SKIV2L2	protein_coding	2749.97252972229	0.189074656263914	0.0565525910252646	3.34334206154136	0.000827757977658718	0.00231322747894617	TRUE
566	ENSG00000039139	1767	DNAH5	protein_coding	126.367057635781	-0.159346643760099	0.173951372456798	-0.916041313785402	0.359645226441319	0.518294394313122	TRUE
567	ENSG00000039319	9765	ZFYVE16	protein_coding	1441.04750297683	-0.0772240960214341	0.0672854836966864	-1.1477081203659	0.251089077802861	0.391147700888009	TRUE
568	ENSG00000039523	79567	FAM65A	protein_coding	2493.6181968892	0.323017099071492	0.0675869919530509	4.77927911477218	1.75924827753329e-06	7.14998003566457e-06	TRUE
569	ENSG00000039537	729	C6	protein_coding	0	NA	NA	NA	NA	NA	FALSE
570	ENSG00000039560	26064	RAI14	protein_coding	4490.13996762849	0.594901468083501	0.0459233026788802	12.9542396426355	2.22328078219202e-38	7.10036924196875e-37	TRUE
571	ENSG00000039600	11063	SOX30	protein_coding	6.00749369742082	0.244416425858739	0.872025942547785	0.280285727675293	0.77925829979195	0.876928045190946	FALSE
572	ENSG00000039650	11284	PNKP	protein_coding	413.577567959563	-0.37204356034406	0.103220375238024	-3.60436163389385	0.000312921100796039	0.000938323960723257	TRUE
573	ENSG00000039987	54831	BEST2	protein_coding	0.865664997439711	0.817175096967828	2.09818318027122	0.389467947628002	0.696930016713284	0.827789104314436	FALSE
574	ENSG00000040199	23035	PHLPP2	protein_coding	849.272691152983	-0.31487028765151	0.0826456953846149	-3.80988127919032	0.000139033539116339	0.000441055894790524	TRUE
575	ENSG00000040275	54908	SPDL1	protein_coding	2127.86683176494	-0.254999312397397	0.0534729266406515	-4.76875548838092	1.85367480276185e-06	7.51052589044083e-06	TRUE
576	ENSG00000040341	27067	STAU2	protein_coding	697.881513865732	-0.325139427135332	0.0789443465483154	-4.11859039122379	3.811970411055e-05	0.000131260230639431	TRUE
577	ENSG00000040487	54896	PQLC2	protein_coding	704.266840866649	-0.0660241337613636	0.078336075112232	-0.842831781740034	0.399322530555621	0.561965633561761	TRUE
578	ENSG00000040531	1497	CTNS	protein_coding	286.123153879719	-0.825020455294167	0.127634054348942	-6.46395242635339	1.02002952575539e-10	6.38396500991085e-10	TRUE
579	ENSG00000040608	65078	RTN4R	protein_coding	25.8242467135832	0.705461280662025	0.380724053882345	1.85294644104634	0.0638900357152703	0.12145362152104	TRUE
580	ENSG00000040633	79142	PHF23	protein_coding	1329.7256300458	-0.530763356835994	0.0636828298104118	-8.334481341613	7.78386469968787e-17	8.11935972276356e-16	TRUE
581	ENSG00000040731	1008	CDH10	protein_coding	25.648346623893	-2.52214980930171	0.457858221533451	-5.50858254953808	3.61734599747506e-08	1.77145238500599e-07	TRUE
582	ENSG00000040933	3631	INPP4A	protein_coding	660.685542490781	0.206522188399073	0.0869351926161992	2.37558786245319	0.017521020479105	0.038340696196976	TRUE
583	ENSG00000041353	5874	RAB27B	protein_coding	1952.32211607397	-0.867980004967042	0.0648407037822222	-13.3863446004888	7.26702293589885e-41	2.57069055657904e-39	TRUE
584	ENSG00000041357	5685	PSMA4	protein_coding	2554.89728052279	-0.260608165899961	0.053280595089226	-4.89123977432188	1.0020280777611e-06	4.21275879346118e-06	TRUE
585	ENSG00000041515	23026	MYO16	protein_coding	1.81703906708443	0.0220175146052657	1.37502440757278	0.016012453658282	0.987224456386555	0.99181025823606	FALSE
586	ENSG00000041802	55341	LSG1	protein_coding	2496.59652447651	-0.0329723902012103	0.0502284911152407	-0.656447953524242	0.511535944827614	0.671751455748066	TRUE
587	ENSG00000041880	10039	PARP3	protein_coding	436.623920252247	-0.319556872646129	0.0964219062818934	-3.31415219806889	0.00091921457788498	0.00254631975968592	TRUE
588	ENSG00000041982	3371	TNC	protein_coding	18318.8292830413	-0.163324097385994	0.0385310394972602	-4.23876696598356	2.24750804986332e-05	7.96039024460298e-05	TRUE
589	ENSG00000041988	90326	THAP3	protein_coding	272.718968096073	0.415890445387596	0.130844212796666	3.17851616436332	0.00148030963846414	0.00394579882726962	TRUE
590	ENSG00000042062	140876	FAM65C	protein_coding	7.79960630354348	-0.229753770624288	0.683505664566941	-0.336140258281336	0.736765101153447	0.859332959130849	FALSE
591	ENSG00000042088	55775	TDP1	protein_coding	1093.6569983831	0.780888184267141	0.068873493734247	11.338007438395	8.50591036872993e-30	1.86323057128358e-28	TRUE
592	ENSG00000042286	84883	AIFM2	protein_coding	149.859575738361	-0.156564714100969	0.163789974522783	-0.955887041054463	0.339129306799	0.495880473767028	TRUE
593	ENSG00000042304	56918	C2orf83	protein_coding	0	NA	NA	NA	NA	NA	FALSE
594	ENSG00000042317	55812	SPATA7	protein_coding	184.247012563074	-0.211465495040371	0.14475872636765	-1.46081345385219	0.144066642634498	0.245685463225175	TRUE
595	ENSG00000042429	9440	MED17	protein_coding	673.32282386156	-0.0515194040066318	0.0801194447464389	-0.643032464462027	0.52020303473961	0.679213590979748	TRUE
596	ENSG00000042445	54884	RETSAT	protein_coding	713.207006764147	-0.127725418196861	0.0783795026500694	-1.62957678829757	0.103190973486111	0.184022646173019	TRUE
597	ENSG00000042493	822	CAPG	protein_coding	804.223766170759	-0.128993663160308	0.0774533814595887	-1.66543617243633	0.0958257677793429	0.172654125095207	TRUE
598	ENSG00000042753	1175	AP2S1	protein_coding	2070.51960717832	-0.263309356015519	0.0624467651793922	-4.21654116524858	2.48078018489622e-05	8.74491649249781e-05	TRUE
599	ENSG00000042781	7399	USH2A	protein_coding	4.25483151472633	-0.197826757519309	0.909785322173955	-0.217443338222469	0.827862860026893	0.912042351306951	FALSE
600	ENSG00000042813	11055	ZPBP	protein_coding	0	NA	NA	NA	NA	NA	FALSE
601	ENSG00000042832	7038	TG	protein_coding	2.97892004592662	-0.338506193882463	1.15217407098663	-0.2937977883781	0.768912425165677	0.868948852197947	FALSE
602	ENSG00000042980	10863	ADAM28	protein_coding	45.0810834982891	0.0623151159442729	0.281394183853355	0.221451328847463	0.824741029713062	0.910917074367763	TRUE
603	ENSG00000043039	8538	BARX2	protein_coding	0	NA	NA	NA	NA	NA	FALSE
604	ENSG00000043093	54165	DCUN1D1	protein_coding	1636.13093998139	-0.142394532770115	0.0603759799222757	-2.35846329870629	0.0183507742748365	0.0399619333749499	TRUE
605	ENSG00000043143	23338	JADE2	protein_coding	1489.46604873503	-0.614373478141941	0.068021774638383	-9.0320119021897	1.68544089673981e-19	2.12370524791271e-18	TRUE
606	ENSG00000043355	7546	ZIC2	protein_coding	27.7114242657866	1.10975087015794	0.365635525721763	3.0351286789414	0.002404330814179	0.00618960317780056	TRUE
607	ENSG00000043462	3937	LCP2	protein_coding	0.14684830519803	-0.693063049786616	4.0804728567969	-0.169848709722985	0.865129118606834	0.91805453825951	FALSE
608	ENSG00000043514	54802	TRIT1	protein_coding	360.349082699711	-0.0599533039694055	0.108213241014796	-0.55402927966281	0.579558807629628	0.736192225004352	TRUE
609	ENSG00000043591	153	ADRB1	protein_coding	1.14728184263822	3.76305088689646	2.01385215874332	1.86858348591223	0.0616807850772564	0.117778039095888	FALSE
610	ENSG00000044012	2981	GUCA2B	protein_coding	0	NA	NA	NA	NA	NA	FALSE
611	ENSG00000044090	9820	CUL7	protein_coding	1109.03558787619	0.695808411328577	0.0686802933507514	10.1311217145662	4.02010910501652e-24	6.67517824764939e-23	TRUE
612	ENSG00000044115	1495	CTNNA1	protein_coding	8595.6015601047	0.121132790396205	0.0389568688766266	3.10940776015196	0.00187462807510943	0.00491557631849596	TRUE
613	ENSG00000044446	5256	PHKA2	protein_coding	748.659675826365	0.197313505098334	0.0840336529750335	2.34802960615024	0.0188730210965723	0.0409895053331681	TRUE
614	ENSG00000044459	54875	CNTLN	protein_coding	574.059208796039	-0.590425534141713	0.0860573904289176	-6.86083474294283	6.84593233391547e-12	4.78794923689233e-11	TRUE
615	ENSG00000044524	2042	EPHA3	protein_coding	996.359678450048	-2.36618473493217	0.0833638298884852	-28.3838295109209	3.20215569311191e-177	1.76490426362936e-174	TRUE
616	ENSG00000044574	3309	HSPA5	protein_coding	129793.114325307	1.15338421904608	0.0378794254796009	30.4488308479548	1.24136207088494e-203	1.11631117595474e-200	TRUE
617	ENSG00000046604	1829	DSG2	protein_coding	26.9656404827594	-0.35637373179918	0.386903227520557	-0.921092682743892	0.357002040188051	0.515398129163755	TRUE
618	ENSG00000046647	-	GEMIN8	protein_coding	262.490636481775	-0.130449808421585	0.120843828917228	-1.07949085683917	0.280368967526578	0.428056847391575	TRUE
619	ENSG00000046651	8481	OFD1	protein_coding	649.758287941748	0.240457423219847	0.0894347899808023	2.68863406814577	0.00717450192568333	0.0169962287937483	TRUE
620	ENSG00000046653	2824	GPM6B	protein_coding	14.5582344278603	-1.17499124238054	0.552135583379372	-2.12808461861659	0.0333300683682014	0.0685044566509189	TRUE
621	ENSG00000046774	51438	MAGEC2	protein_coding	108.744010116473	-0.316455704385318	0.185441354116752	-1.7065001811089	0.0879149926207043	0.160106114252543	TRUE
622	ENSG00000046889	80243	PREX2	protein_coding	0	NA	NA	NA	NA	NA	FALSE
623	ENSG00000047056	22884	WDR37	protein_coding	506.834050681058	0.120032302861462	0.0903842860821606	1.32802180627229	0.184170903178506	0.302106763796846	TRUE
624	ENSG00000047188	64848	YTHDC2	protein_coding	1303.65666457509	-0.939247311922683	0.0700055606486899	-13.4167529439	4.82390315627293e-41	1.72037268583507e-39	TRUE
625	ENSG00000047230	56474	CTPS2	protein_coding	469.895727842425	-0.0624807004897197	0.0941892488129823	-0.663352784708778	0.507104637645118	0.667415640024995	TRUE
626	ENSG00000047249	51606	ATP6V1H	protein_coding	984.334264089177	-0.282344254456297	0.0696990447259524	-4.05090565539942	5.10197769906994e-05	0.000172618595972889	TRUE
627	ENSG00000047315	5431	POLR2B	protein_coding	44882.2487228796	0.301706487424194	0.0355255799503722	8.49265480945467	2.01969507512537e-17	2.21066688363819e-16	TRUE
628	ENSG00000047346	56204	FAM214A	protein_coding	239.371580572105	-0.727477791402375	0.133637270110895	-5.44367443901464	5.21925728912227e-08	2.51768012540777e-07	TRUE
629	ENSG00000047365	116984	ARAP2	protein_coding	19.3692165208964	-0.478866876321924	0.44347813467378	-1.07979816563939	0.280232068226638	0.427902469787696	TRUE
630	ENSG00000047410	7175	TPR	protein_coding	5727.31567705502	-0.0158299478042617	0.0496866993831861	-0.318595278027635	0.750033434589754	0.863913788612463	TRUE
631	ENSG00000047457	1356	CP	protein_coding	1.14042169074506	-1.05931590774335	1.89686070057347	-0.558457406715786	0.576532081765975	0.733315502795612	FALSE
632	ENSG00000047578	23247	KIAA0556	protein_coding	800.928659259316	0.0542530208390353	0.0746339419115219	0.726921551368034	0.467274014134236	0.631233697461856	TRUE
633	ENSG00000047579	84062	DTNBP1	protein_coding	303.896710865803	-0.379487827279271	0.113563878869584	-3.34162438846486	0.000832896875529816	0.00232682734063153	TRUE
634	ENSG00000047597	7504	XK	protein_coding	9.64462283048125	0.0756586916772802	0.602792751022219	0.125513605711047	0.900116954416339	0.941269250453368	FALSE
635	ENSG00000047617	57101	ANO2	protein_coding	2.4126244955135	-0.33191064680562	1.23237240254292	-0.269326581900686	0.787678378263293	0.884074937332104	FALSE
636	ENSG00000047621	57102	C12orf4	protein_coding	419.475332739893	-1.30566847789697	0.108978920705266	-11.9809268567465	4.47294653599408e-33	1.15445263616306e-31	TRUE
637	ENSG00000047634	6322	SCML1	protein_coding	975.579200889709	0.585241986920107	0.0686955623072342	8.51935652411824	1.60442232493057e-17	1.76745066690933e-16	TRUE
638	ENSG00000047644	55841	WWC3	protein_coding	2078.70760075763	0.0631701040833108	0.0559552585258968	1.12893954469132	0.258923337457341	0.401011978226625	TRUE
639	ENSG00000047648	395	ARHGAP6	protein_coding	24.068173405014	0.110408807649679	0.407023266150988	0.271259205140185	0.786191680118961	0.882853269492491	TRUE
640	ENSG00000047662	27146	FAM184B	protein_coding	0.660033599162631	0.161536096174446	2.59160601536504	0.0623304990097781	0.950299640991787	0.964410766570782	FALSE
641	ENSG00000047849	4134	MAP4	protein_coding	14820.351855972	0.227884465285898	0.0438377258715787	5.19836421153502	2.01049910143459e-07	9.0955115878959e-07	TRUE
642	ENSG00000047932	57120	GOPC	protein_coding	2258.27885244178	0.0760786211644246	0.0568186950203674	1.33897163842206	0.18057990607659	0.296843205236157	TRUE
643	ENSG00000047936	6098	ROS1	protein_coding	202.207136877229	-0.845389309371628	0.153560356673541	-5.50525752664711	3.68629004748152e-08	1.80263170438664e-07	TRUE
644	ENSG00000048028	57646	USP28	protein_coding	962.861696680731	0.0141984049421069	0.0712361659603311	0.199314558141906	0.842016691887757	0.91805453825951	TRUE
645	ENSG00000048052	9734	HDAC9	protein_coding	551.975593947295	-0.826209665022139	0.0980074939472087	-8.43006623011066	3.45469637563145e-17	3.69149107404871e-16	TRUE
646	ENSG00000048140	26262	TSPAN17	protein_coding	1390.76005921727	-0.464314879450305	0.0654397772305801	-7.09530042888548	1.29070788016856e-12	9.70644139109158e-12	TRUE
647	ENSG00000048162	51491	NOP16	protein_coding	640.927212890407	0.373241686616509	0.0834269926586307	4.47387200140069	7.68157357517646e-06	2.88455749682341e-05	TRUE
648	ENSG00000048342	57545	CC2D2A	protein_coding	149.15697842692	-1.55548851102672	0.175881782562214	-8.84394329171927	9.23985197529928e-19	1.10865246383401e-17	TRUE
649	ENSG00000048392	50484	RRM2B	protein_coding	1028.68454046923	0.218694350945028	0.0724081266278083	3.02030118896956	0.00252523432149696	0.00647451284770365	TRUE
650	ENSG00000048405	168850	ZNF800	protein_coding	1024.70464033073	0.593561166095849	0.0867572230890886	6.84163398690547	7.82949251742937e-12	5.44907165591846e-11	TRUE
651	ENSG00000048462	608	TNFRSF17	protein_coding	0.171453299943247	1.23049030185587	4.0804728567969	0.301555811063962	0.762990698241956	0.863913788612463	FALSE
652	ENSG00000048471	92017	SNX29	protein_coding	573.78100866144	0.12017593934445	0.0948169612316649	1.26745191770939	0.204993745828253	0.330270923264642	TRUE
653	ENSG00000048540	55885	LMO3	protein_coding	22.9961773595021	-2.68263764251961	0.490234161695786	-5.47215565973618	4.44594048217373e-08	2.15804940563694e-07	TRUE
654	ENSG00000048544	55173	MRPS10	protein_coding	2119.94044944948	0.131314126207722	0.0552830085510907	2.37530716307463	0.0175343518169032	0.0383551318837034	TRUE
655	ENSG00000048545	2978	GUCA1A	protein_coding	0.199581281491549	1.23049030185587	4.0804728567969	0.301555811063962	0.762990698241956	0.863913788612463	FALSE
656	ENSG00000048649	51773	RSF1	protein_coding	1423.25471324609	-0.266736638123217	0.0708048265653145	-3.7672098225841	0.000165082249099779	0.000517825465048436	TRUE
657	ENSG00000048707	55187	VPS13D	protein_coding	3190.28667611373	0.353429000480779	0.0716634484322375	4.9317889134929	8.14799409461718e-07	3.46137809797685e-06	TRUE
658	ENSG00000048740	10659	CELF2	protein_coding	12.7984579025185	-1.52308743028629	0.589800231777566	-2.58237848719716	0.00981219090714171	0.0226463722598167	TRUE
659	ENSG00000048828	23196	FAM120A	protein_coding	8467.81589828292	0.0131795367095486	0.0471534440024369	0.27950316224765	0.779858711563771	0.877373144516929	TRUE
660	ENSG00000048991	23518	R3HDM1	protein_coding	1490.54001952635	-0.380092610799854	0.061385837873344	-6.19186157537005	5.94577588598481e-10	3.47195922036693e-09	TRUE
661	ENSG00000049089	1298	COL9A2	protein_coding	17.2366258041724	-0.31015126126159	0.460180700123673	-0.673977116333295	0.500325862382511	0.660274015962585	TRUE
662	ENSG00000049130	4254	KITLG	protein_coding	1719.27961325363	-0.975701155110823	0.0672795826620744	-14.5021879819244	1.1734883205464e-47	5.15429857194237e-46	TRUE
663	ENSG00000049167	1161	ERCC8	protein_coding	237.187628105746	-0.518481067425141	0.1314785032823	-3.94346645635218	8.03122291896533e-05	0.000263279882566081	TRUE
664	ENSG00000049192	11174	ADAMTS6	protein_coding	707.119853377767	1.48101920191055	0.0855012784147772	17.3216030142373	3.23226893626499e-67	2.68090034199144e-65	TRUE
665	ENSG00000049239	9563	H6PD	protein_coding	3920.52925321429	0.344149614126644	0.0486808906602146	7.06950118330326	1.55491607029325e-12	1.16370109404426e-11	TRUE
666	ENSG00000049245	9341	VAMP3	protein_coding	3804.40264137228	0.0895546592447927	0.0452182701432015	1.98049724063266	0.0476476830987867	0.0939753334209707	TRUE
667	ENSG00000049246	8863	PER3	protein_coding	1107.79436556404	-1.17615545390747	0.0733678169368955	-16.0309452156535	7.76919705156859e-58	4.95315301578735e-56	TRUE
668	ENSG00000049247	10911	UTS2	protein_coding	0	NA	NA	NA	NA	NA	FALSE
669	ENSG00000049249	3604	TNFRSF9	protein_coding	22.8010093376341	-0.220677100541945	0.393720498935975	-0.560491773068261	0.575144049627659	0.731965836962386	TRUE
670	ENSG00000049283	55040	EPN3	protein_coding	3.18397776499517	0.121002591545239	1.06162775250649	0.113978361303718	0.909254946821975	0.946458797994881	FALSE
671	ENSG00000049323	4052	LTBP1	protein_coding	4209.23287448763	-0.0544795669926983	0.0460304808691822	-1.18355415724481	0.236589596358434	0.372534314199632	TRUE
672	ENSG00000049449	5954	RCN1	protein_coding	5539.81014995899	-0.141549052668041	0.0440668914811524	-3.21214063235167	0.0013174986468269	0.0035466806175649	TRUE
674	ENSG00000049540	2006	ELN	protein_coding	52.9310100310605	0.0404050850514876	0.263725686828037	0.153208758454514	0.878233650969705	0.927353078330658	TRUE
675	ENSG00000049541	5982	RFC2	protein_coding	1316.63907364377	-0.473631608913229	0.0687934384123446	-6.88483698218868	5.78537473683828e-12	4.07288474468969e-11	TRUE
676	ENSG00000049618	57492	ARID1B	protein_coding	2060.12014734862	-0.383554922197755	0.0696158664543229	-5.50959058233394	3.59669272163492e-08	1.76234848987251e-07	TRUE
677	ENSG00000049656	81037	CLPTM1L	protein_coding	4159.75728623217	-0.177502049762371	0.0475844070954615	-3.73025662390362	0.000191284839283799	0.000594451212077664	TRUE
678	ENSG00000049759	23327	NEDD4L	protein_coding	1840.07138999204	0.234747456627515	0.058002436530457	4.04719992244203	5.18339678738529e-05	0.000175026714445188	TRUE
679	ENSG00000049768	50943	FOXP3	protein_coding	9.6958291528613	0.763190517210863	0.6327631914013	1.20612344014626	0.227769898053071	0.360607531331984	TRUE
680	ENSG00000049769	89801	PPP1R3F	protein_coding	451.132733956197	0.364887374188308	0.0949533065983861	3.8428085051491	0.000121634372999228	0.000389111570317322	TRUE
681	ENSG00000049860	3074	HEXB	protein_coding	5678.79935352479	0.137653465527335	0.0491250868931867	2.80210121208816	0.00507709426136301	0.01232730319023	TRUE
682	ENSG00000049883	79810	PTCD2	protein_coding	829.205067526987	0.304007541445979	0.0770412071892151	3.94603813384347	7.94549648752101e-05	0.00026071970997846	TRUE
683	ENSG00000050030	340533	KIAA2022	protein_coding	4.22770220836316	0.631768104112262	0.924438337813215	0.683407511642937	0.494349374789636	0.65569789991523	FALSE
684	ENSG00000050130	51528	JKAMP	protein_coding	1883.89007524961	0.270170311510209	0.0591222796829674	4.56968697687147	4.88453216788318e-06	1.88051186616611e-05	TRUE
685	ENSG00000050165	27122	DKK3	protein_coding	5980.88919331708	0.268414272399851	0.0445785045266347	6.02115919432603	1.73172330093582e-09	9.64728539934444e-09	TRUE
686	ENSG00000050327	7984	ARHGEF5	protein_coding	41.2062518461394	0.146776459543927	0.296369827172084	0.495247646983655	0.620425321092632	0.773934951901052	TRUE
688	ENSG00000050344	9603	NFE2L3	protein_coding	789.563827262289	0.259082518135439	0.0762541394130395	3.39761906867885	0.000679749998253813	0.00192511328860677	TRUE
689	ENSG00000050393	63933	MCUR1	protein_coding	827.530858565244	-0.292491300015726	0.0751950338879549	-3.88976884366533	0.000100339753661394	0.000325375788775588	TRUE
690	ENSG00000050405	51474	LIMA1	protein_coding	5438.80231634974	0.241612019915087	0.0440190251536872	5.48880896547635	4.0465296918575e-08	1.97089527694063e-07	TRUE
691	ENSG00000050426	25875	LETMD1	protein_coding	850.213108484636	0.794945332020256	0.0797959141190904	9.96223103395808	2.23001255372385e-23	3.54767174049588e-22	TRUE
692	ENSG00000050438	9498	SLC4A8	protein_coding	567.159333440964	-0.313775724230676	0.0908346814331016	-3.45436037513675	0.000551599755325067	0.0015863715568901	TRUE
693	ENSG00000050555	10319	LAMC3	protein_coding	3.91293134900099	0.903260451085151	0.951786369837559	0.949015955375901	0.342612497222192	0.499438599686824	FALSE
694	ENSG00000050628	5733	PTGER3	protein_coding	2.43605488439358	-0.348007994483011	1.21895810600868	-0.285496271584361	0.775263960446231	0.873757257795799	FALSE
695	ENSG00000050730	79931	TNIP3	protein_coding	2.47859618043284	0.434170891555006	1.2085220077484	0.359257745222126	0.719402281547438	0.843978809566021	FALSE
696	ENSG00000050748	5601	MAPK9	protein_coding	1957.39820378464	-0.325887077121106	0.0541225652618038	-6.02127921218649	1.73043950733087e-09	9.6432776980611e-09	TRUE
697	ENSG00000050767	91522	COL23A1	protein_coding	0.305411804836099	-1.598442232664	3.36975815696571	-0.474349243538388	0.635250881213867	0.783222438766065	FALSE
698	ENSG00000050820	9564	BCAR1	protein_coding	2938.19440045204	-0.461302335768217	0.0542615505901198	-8.50145878161124	1.87222856933195e-17	2.05188565334226e-16	TRUE
699	ENSG00000051009	84067	FAM160A2	protein_coding	623.909559313381	0.47512219009877	0.0888073039524428	5.35003506415647	8.79371920281276e-08	4.13227410063968e-07	TRUE
700	ENSG00000051108	9709	HERPUD1	protein_coding	2419.49647536892	0.567496783421349	0.051941904209908	10.9256060603396	8.6957930832815e-28	1.74385352841488e-26	TRUE
701	ENSG00000051128	9454	HOMER3	protein_coding	1115.50350413894	-0.432315586588028	0.0743844178068446	-5.81191060351685	6.17638230200436e-09	3.27223776781539e-08	TRUE
702	ENSG00000051180	5888	RAD51	protein_coding	269.485093775879	0.50521421812242	0.125275831660254	4.03281472113913	5.51127316027065e-05	0.00018562115753279	TRUE
703	ENSG00000051341	10721	POLQ	protein_coding	347.717793851547	0.0194069019193472	0.113166604516646	0.171489654587035	0.863838764391635	0.91805453825951	TRUE
704	ENSG00000051382	5291	PIK3CB	protein_coding	985.226863709045	0.514371335441381	0.0719292445214843	7.15107379290972	8.61016858904031e-13	6.55877576960957e-12	TRUE
705	ENSG00000051523	1535	CYBA	protein_coding	390.327075813632	-0.0988648727076068	0.102436942068403	-0.965129090261101	0.334480158058061	0.491022845275339	TRUE
706	ENSG00000051596	84321	THOC3	protein_coding	742.769900939353	0.50533145191012	0.0824409309952625	6.12961845298859	8.80900697724758e-10	5.05408640742955e-09	TRUE
707	ENSG00000051620	23593	HEBP2	protein_coding	1094.94301263139	-0.066859119179868	0.0676456325067566	-0.988373036103846	0.322969988004416	0.4776891633521	TRUE
708	ENSG00000051825	10198	MPHOSPH9	protein_coding	979.36918834139	0.365137104523937	0.0735469765707008	4.96467865232951	6.88149155603497e-07	2.9475348389675e-06	TRUE
709	ENSG00000052126	54477	PLEKHA5	protein_coding	388.059089806332	-0.182583030158292	0.104229538714169	-1.75173978903422	0.0798185617611647	0.147356017963399	TRUE
710	ENSG00000052344	5652	PRSS8	protein_coding	0.495805021870054	1.11995377243996	2.70121794138135	0.414610667019056	0.678426938095055	0.813571976676706	FALSE
711	ENSG00000052723	80143	SIKE1	protein_coding	1230.08151424893	0.430008088807652	0.0667561883695977	6.44147155956388	1.18320623173296e-10	7.35404207907943e-10	TRUE
712	ENSG00000052749	23223	RRP12	protein_coding	2219.85497399152	0.171348986529021	0.0579714743074455	2.95574657322479	0.00311913265824055	0.00786387791038779	TRUE
713	ENSG00000052795	57600	FNIP2	protein_coding	406.47363508443	-0.327928182599654	0.109695946601269	-2.98942844070284	0.00279499908765483	0.0071149216942298	TRUE
714	ENSG00000052802	6307	MSMO1	protein_coding	1165.77446300006	0.531342923520662	0.0636669214110095	8.3456669765845	7.08130914518234e-17	7.41822489605061e-16	TRUE
715	ENSG00000052841	55761	TTC17	protein_coding	2699.18672596325	0.137043784134776	0.0532550344855956	2.5733488947762	0.0100719617140832	0.0231895348129397	TRUE
716	ENSG00000052850	60529	ALX4	protein_coding	57.9655239365272	-1.72481090915361	0.274231987053056	-6.28960511750915	3.18274531123364e-10	1.89478698215115e-09	TRUE
717	ENSG00000053108	23105	FSTL4	protein_coding	0.318301605141276	0.268723355165648	3.36756023630992	0.0797976387380401	0.936398202351152	0.954066346708707	FALSE
718	ENSG00000053254	1112	FOXN3	protein_coding	927.271778955506	-0.532729030260436	0.0828865902436632	-6.42720407118164	1.29972286826055e-10	8.02568302388862e-10	TRUE
719	ENSG00000053328	728464	METTL24	protein_coding	0	NA	NA	NA	NA	NA	FALSE
720	ENSG00000053371	8574	AKR7A2	protein_coding	1309.92879596041	0.0622855202023215	0.0635877451394304	0.97952081907837	0.32732270699092	0.482748016542672	TRUE
721	ENSG00000053372	51154	MRTO4	protein_coding	1639.07497006081	-0.136317984941781	0.0607946944458058	-2.24226778643157	0.0249440704073632	0.0527794906477037	TRUE
722	ENSG00000053438	4826	NNAT	protein_coding	13.1500673679686	0.506711182033099	0.532677387689216	0.951253411058501	0.341475750951257	0.498202944304771	TRUE
723	ENSG00000053501	55850	USE1	protein_coding	149.689086378371	-0.25741545511436	0.157305249026948	-1.63640728269826	0.10175437601417	0.181821299788549	TRUE
724	ENSG00000053524	23101	MCF2L2	protein_coding	24.3827188025565	-0.568799002817742	0.387926509034035	-1.46625453422632	0.142578956743345	0.243659137319144	TRUE
725	ENSG00000053702	83714	NRIP2	protein_coding	39.4966272042252	0.341733943844872	0.310068714412035	1.10212326481529	0.270408086367329	0.414999781161608	TRUE
726	ENSG00000053747	3909	LAMA3	protein_coding	358.047050413265	0.131551494570424	0.105618907787172	1.24552977612216	0.21293707731086	0.340723253692953	TRUE
727	ENSG00000053770	55745	AP5M1	protein_coding	802.728721709166	-0.641285461689019	0.075986705182362	-8.43944292820678	3.18853641964727e-17	3.41992048123624e-16	TRUE
728	ENSG00000053900	29945	ANAPC4	protein_coding	304.445707650267	-0.405992014645774	0.114200499600416	-3.55508089777478	0.000377862810274239	0.00111524684338325	TRUE
729	ENSG00000053918	3784	KCNQ1	protein_coding	0	NA	NA	NA	NA	NA	FALSE
730	ENSG00000054116	27095	TRAPPC3	protein_coding	1504.51610243597	0.0135560540692369	0.0662580553170021	0.204594807444619	0.837888712647733	0.91805453825951	TRUE
731	ENSG00000054118	9967	THRAP3	protein_coding	4047.24473228948	0.181327594726618	0.0496608000769649	3.6513224604838	0.000260893423031288	0.000792748537419987	TRUE
732	ENSG00000054148	29085	PHPT1	protein_coding	1149.21797581799	-0.284564190465723	0.0776713846746846	-3.66369405743929	0.000248603707164877	0.000758372244352633	TRUE
733	ENSG00000054179	954	ENTPD2	protein_coding	1.57607543298189	1.28510776416302	1.57248747194184	0.817245152723576	0.413788343608444	0.578274794609347	FALSE
734	ENSG00000054219	4065	LY75	protein_coding	37.0623390810824	0.290866075972251	0.32981782064126	0.881899211530551	0.377831313502128	0.538776984017473	TRUE
735	ENSG00000054267	51742	ARID4B	protein_coding	1101.6891800058	0.0162246734898371	0.0761671177113248	0.213014145439099	0.831315929416529	0.914917458578411	TRUE
736	ENSG00000054277	23596	OPN3	protein_coding	550.88003819368	0.520037373486858	0.0891097931134364	5.83591719065998	5.3495461781803e-09	2.8483124337921e-08	TRUE
737	ENSG00000054282	10806	SDCCAG8	protein_coding	297.326408857245	-0.472873357605224	0.119578217992329	-3.95451082600646	7.66913994091844e-05	0.00025228133429059	TRUE
738	ENSG00000054356	5798	PTPRN	protein_coding	89.21784019718	-0.116164361155079	0.202427697091556	-0.573856062308211	0.566065207727149	0.723178565816216	TRUE
739	ENSG00000054392	55733	HHAT	protein_coding	142.651697110801	-0.591477901519735	0.165349758155437	-3.57713194212064	0.000347384851288175	0.00103152894840281	TRUE
740	ENSG00000054523	23095	KIF1B	protein_coding	3757.05459961479	0.124003512338899	0.0509709219976523	2.43282851239401	0.0149813944264475	0.0332560874587868	TRUE
741	ENSG00000054598	2296	FOXC1	protein_coding	345.055567201623	0.699432475061666	0.106666960986267	6.55716136088018	5.48416627999328e-11	3.52397386460944e-10	TRUE
742	ENSG00000054611	25771	TBC1D22A	protein_coding	551.50012224223	-0.720039748729469	0.0954652219166169	-7.54242994750884	4.61293930186092e-14	3.91733006518865e-13	TRUE
743	ENSG00000054654	23224	SYNE2	protein_coding	830.328094905723	-0.886799443247512	0.0898623203859034	-9.86842360000558	5.70541768366696e-23	8.91882585024096e-22	TRUE
744	ENSG00000054690	57475	PLEKHH1	protein_coding	37.6234551519151	0.477130058445076	0.316061307893232	1.50961236484617	0.131142364402168	0.22665369595139	TRUE
745	ENSG00000054793	10079	ATP9A	protein_coding	1119.68354566143	-0.350976202102162	0.0724248791809052	-4.84607231757312	1.2592962917791e-06	5.22367964101425e-06	TRUE
746	ENSG00000054796	23626	SPO11	protein_coding	0	NA	NA	NA	NA	NA	FALSE
747	ENSG00000054803	140689	CBLN4	protein_coding	0.377084698220326	2.16292045713263	3.12313353159335	0.692548184460484	0.488593137290819	0.650066671085436	FALSE
748	ENSG00000054938	25884	CHRDL2	protein_coding	2.58995974053829	1.72307584103935	1.23196540900482	1.39863979008246	0.161921027985416	0.270808798371067	FALSE
749	ENSG00000054965	23201	FAM168A	protein_coding	2758.33836323565	0.137176398968147	0.0543366037929939	2.52456703938929	0.0115840907995316	0.0263269187816968	TRUE
750	ENSG00000054967	84957	RELT	protein_coding	713.372250662127	0.707960030545506	0.0791531845740206	8.94417621167791	3.74734265532258e-19	4.60626594308213e-18	TRUE
751	ENSG00000054983	2581	GALC	protein_coding	820.393595852638	-0.25237443052786	0.0813918823767891	-3.10073220028919	0.00193042792037664	0.00505258753792208	TRUE
752	ENSG00000055044	51602	NOP58	protein_coding	1437.2077929981	-0.127758981151996	0.0635612891671354	-2.01001242778527	0.0444298735376933	0.0884201118916058	TRUE
753	ENSG00000055070	26099	SZRD1	protein_coding	7609.47764510042	0.117973602028588	0.0425253389448689	2.77419545512694	0.00553384195333993	0.0133509211543019	TRUE
754	ENSG00000055118	3757	KCNH2	protein_coding	1.38722139257058	-1.56367027685956	1.7695436083735	-0.883657384570945	0.376881191536873	0.537736287148142	FALSE
755	ENSG00000055130	8454	CUL1	protein_coding	2609.00770721652	-0.139921057541724	0.0506699284292783	-2.76142204812892	0.00575502530350293	0.0138454466820123	TRUE
756	ENSG00000055147	10827	FAM114A2	protein_coding	716.659676594851	-0.040691296668149	0.0804029176817061	-0.506092289203173	0.612791863346753	0.76715722282698	TRUE
757	ENSG00000055163	26999	CYFIP2	protein_coding	4.43786796821602	0.944872704365994	0.920252280783049	1.02675399354837	0.304536317786513	0.456326013740167	FALSE
758	ENSG00000055208	23118	TAB2	protein_coding	4242.67357921962	-0.176914667104914	0.0469413656437808	-3.76884363457698	0.000164005583765571	0.00051482627305136	TRUE
759	ENSG00000055211	116254	GINM1	protein_coding	2296.36734269134	-0.306376519893482	0.0522794305354838	-5.8603645211004	4.61852209024702e-09	2.47295733105486e-08	TRUE
760	ENSG00000055332	5610	EIF2AK2	protein_coding	2907.46528632572	0.120579649361196	0.0622870259456889	1.93587103462502	0.0528834981162253	0.102900290264642	TRUE
761	ENSG00000055483	57602	USP36	protein_coding	2453.31112767433	0.468985553707639	0.0567269599460647	8.26741912758139	1.36890039177162e-16	1.40306131336592e-15	TRUE
762	ENSG00000055609	58508	KMT2C	protein_coding	3295.08128531703	-0.0513753316383666	0.132917668220637	-0.386519958754362	0.699111623985583	0.829572970860315	TRUE
763	ENSG00000055732	55283	MCOLN3	protein_coding	71.1303428054821	-1.21007631487968	0.235121048998025	-5.14660988472302	2.65236121053657e-07	1.18510051368274e-06	TRUE
764	ENSG00000055813	114800	CCDC85A	protein_coding	83.3811571690781	-2.21357976603379	0.24061204091475	-9.19978799738483	3.58656669595149e-20	4.71022894442945e-19	TRUE
765	ENSG00000055917	23369	PUM2	protein_coding	2796.40078495547	0.23318271682666	0.0557231194872714	4.18466731533084	2.85584037040881e-05	9.9887182331228e-05	TRUE
766	ENSG00000055950	84545	MRPL43	protein_coding	1110.70629745085	0.0672965213677972	0.0719590625362	0.935205643263387	0.349682330814121	0.507489365861724	TRUE
767	ENSG00000055955	3700	ITIH4	protein_coding	4.9892626884647	-1.0388306245249	0.930134885834735	-1.11686018914624	0.264054108866949	0.407407305770335	FALSE
768	ENSG00000055957	3697	ITIH1	protein_coding	0	NA	NA	NA	NA	NA	FALSE
769	ENSG00000056050	54969	C4orf27	protein_coding	316.018087350493	-0.429054381454973	0.117093675750135	-3.66419773490182	0.000248115055252408	0.000757016756079044	TRUE
770	ENSG00000056097	51663	ZFR	protein_coding	3871.85191785479	0.375425573181457	0.0496185358041035	7.56623642954029	3.84192531450899e-14	3.2903827530677e-13	TRUE
771	ENSG00000056277	55609	ZNF280C	protein_coding	324.696930947968	0.463821837614053	0.110149859098534	4.21082551906984	2.54439208892768e-05	8.95437347712016e-05	TRUE
772	ENSG00000056291	10886	NPFFR2	protein_coding	0	NA	NA	NA	NA	NA	FALSE
773	ENSG00000056487	112885	PHF21B	protein_coding	0.399162562983098	2.23148172608752	3.30545178065173	0.675091295885594	0.499617763316915	0.659900209031603	FALSE
774	ENSG00000056558	7185	TRAF1	protein_coding	205.417874714688	0.190021277874222	0.137615670308043	1.38081133819188	0.167336976404475	0.278422395447157	TRUE
775	ENSG00000056586	54542	RC3H2	protein_coding	2915.33607968135	-0.0505509356067343	0.0700654621141128	-0.721481512880112	0.470613311005519	0.634261714735813	TRUE
777	ENSG00000056736	55540	IL17RB	protein_coding	36.9122791761989	-0.253421876247354	0.321275867763095	-0.788798355792548	0.430229870658566	0.596180662617377	TRUE
778	ENSG00000056972	10758	TRAF3IP2	protein_coding	712.658749474716	0.127923909235763	0.0794676994741293	1.60975981540033	0.107450301022695	0.190663188625378	TRUE
779	ENSG00000056998	8908	GYG2	protein_coding	18.7379286491554	-0.718271029599272	0.442485918879272	-1.62326302138271	0.104533190856633	0.186086069907942	TRUE
780	ENSG00000057019	131566	DCBLD2	protein_coding	32028.6920133671	-1.31937876998045	0.0554079050251166	-23.8121035145142	2.50242050994725e-125	6.38154579596399e-123	TRUE
781	ENSG00000057149	6317	SERPINB3	protein_coding	121.388791683168	0.315636320211919	0.181278766453955	1.74116542376236	0.081654586097386	0.150193805367632	TRUE
782	ENSG00000057252	6646	SOAT1	protein_coding	1935.34312401608	-0.691937703301645	0.0603331494260449	-11.4686156761932	1.89669126252117e-30	4.27531225744547e-29	TRUE
783	ENSG00000057294	5318	PKP2	protein_coding	36.4334794663913	0.379764006137865	0.322435702398729	1.17779763007833	0.238877293688164	0.375409992637598	TRUE
784	ENSG00000057468	4438	MSH4	protein_coding	0.171453299943247	1.23049030185587	4.0804728567969	0.301555811063962	0.762990698241956	0.863913788612463	FALSE
785	ENSG00000057593	2155	F7	protein_coding	0.14917903612695	-0.693063049786616	4.0804728567969	-0.169848709722985	0.865129118606834	0.91805453825951	FALSE
786	ENSG00000057608	2665	GDI2	protein_coding	7064.61908546995	0.224479741325614	0.0417821338439647	5.37262510727511	7.75985541092378e-08	3.66459064541304e-07	TRUE
787	ENSG00000057657	639	PRDM1	protein_coding	329.909305583901	-0.444970838655958	0.116690138726454	-3.81326857189761	0.000137140942649726	0.00043545626205412	TRUE
788	ENSG00000057663	9474	ATG5	protein_coding	1541.18362915008	0.0650998559920607	0.0613427801366905	1.06124723801233	0.288577556848547	0.437734031988128	TRUE
789	ENSG00000057704	57458	TMCC3	protein_coding	10.9390708409241	-0.657010339134919	0.58149449653478	-1.12986510285162	0.258533070572654	0.400552778727273	TRUE
790	ENSG00000057757	57095	PITHD1	protein_coding	1451.33838567559	0.233891407043539	0.0624973746367965	3.74241971607287	0.000182256770408068	0.000568462792842689	TRUE
791	ENSG00000057935	57504	MTA3	protein_coding	437.423224109109	-0.414017246900985	0.0981244495236554	-4.21930771495615	2.45053620579376e-05	8.64556667978436e-05	TRUE
792	ENSG00000058056	8975	USP13	protein_coding	2396.23325921277	-0.196389292605474	0.0582214176795451	-3.3731451488594	0.000743147662504428	0.00209286648451469	TRUE
793	ENSG00000058063	23200	ATP11B	protein_coding	3506.46751567354	0.275697069745052	0.0643467199169079	4.28455514284278	1.83105191716456e-05	6.57808096229472e-05	TRUE
794	ENSG00000058085	3918	LAMC2	protein_coding	958.402235538031	0.804922360005162	0.0744516602799372	10.8113419765075	3.04187170759024e-27	5.96709758850596e-26	TRUE
795	ENSG00000058091	5218	CDK14	protein_coding	1953.51437305001	-0.533604461572812	0.0668256204799384	-7.98502816345722	1.40490226886351e-15	1.33134554441497e-14	TRUE
796	ENSG00000058262	29927	SEC61A1	protein_coding	11023.160836092	0.0370862358369311	0.0426270435916923	0.870016607113683	0.384291328670302	0.545847671598702	TRUE
797	ENSG00000058272	4659	PPP1R12A	protein_coding	3169.32399848581	-0.0589913728855808	0.0508139529185333	-1.16092863273514	0.245670923613492	0.384178418530123	TRUE
798	ENSG00000058335	5923	RASGRF1	protein_coding	7.45066723688048	-0.639265460289813	0.691002260267364	-0.925127886039718	0.354899389182864	0.513056177644336	FALSE
799	ENSG00000058404	816	CAMK2B	protein_coding	8.26525148853229	0.809483610394586	0.677217305526386	1.19530851292318	0.231966514958492	0.366267431344681	FALSE
800	ENSG00000058453	9696	CROCC	protein_coding	395.735427754979	0.256913416637182	0.103119841731246	2.49140623495871	0.012723854661758	0.0286542481548435	TRUE
801	ENSG00000058600	55718	POLR3E	protein_coding	762.782054887135	0.178218975136295	0.0796371074073659	2.23788860417363	0.0252283203651733	0.0533149142559494	TRUE
803	ENSG00000058668	493	ATP2B4	protein_coding	5419.1726979127	-0.398804844491675	0.0530427324194933	-7.51855770433714	5.53838008335203e-14	4.66151537458881e-13	TRUE
804	ENSG00000058673	9877	ZC3H11A	protein_coding	3144.03774645652	0.189993929319806	0.0514867725759091	3.69015030102518	0.000224121592489751	0.000688235357526939	TRUE
806	ENSG00000058729	55781	RIOK2	protein_coding	729.098098559766	0.2286856277459	0.078051377178658	2.92993712618861	0.00339030594124096	0.00849117081677557	TRUE
807	ENSG00000058799	54432	YIPF1	protein_coding	546.592189841394	-0.255362659990639	0.0886002295470708	-2.88218959810902	0.00394922023799118	0.00975938342295594	TRUE
808	ENSG00000058804	55706	NDC1	protein_coding	2323.66345566465	-0.00394072633662848	0.0523707351466719	-0.0752467255919151	0.940018408058692	0.95659050149439	TRUE
809	ENSG00000058866	1608	DGKG	protein_coding	244.488250713148	-0.239232149766683	0.128288431822381	-1.86479908101072	0.0622095721723533	0.118681638023317	TRUE
810	ENSG00000059122	84256	FLYWCH1	protein_coding	1681.73360568294	0.488407777156217	0.0572558655062361	8.53026625024158	1.46011276046564e-17	1.61159474323746e-16	TRUE
811	ENSG00000059145	64718	UNKL	protein_coding	314.181553569998	0.345710436938419	0.110397057847531	3.13151857195215	0.0017390478649338	0.00457974288228405	TRUE
812	ENSG00000059377	6916	TBXAS1	protein_coding	39.8879272863489	-0.20367201428223	0.319644278948196	-0.637183355674069	0.524005417997875	0.683499242072806	TRUE
813	ENSG00000059378	64761	PARP12	protein_coding	1004.60000339996	0.251408861663551	0.0692020381536294	3.63296903344696	0.000280178653833701	0.000846231656249358	TRUE
814	ENSG00000059573	5832	ALDH18A1	protein_coding	4401.16386156934	0.809788261445224	0.0436375972373554	18.5571230478294	7.14288030991148e-77	7.87375825646113e-75	TRUE
815	ENSG00000059588	6894	TARBP1	protein_coding	1248.99307762682	0.276389257886993	0.0628075911520374	4.40057089943063	1.07966442710811e-05	3.97139857945516e-05	TRUE
816	ENSG00000059691	5188	GATB	protein_coding	355.835128519976	-0.541621246004071	0.113362064529342	-4.77779977149128	1.77223723864786e-06	7.20105718419436e-06	TRUE
817	ENSG00000059728	4084	MXD1	protein_coding	360.126146015326	1.06628032553689	0.113320642317661	9.40940947500006	4.98932092535431e-21	6.93768708310136e-20	TRUE
818	ENSG00000059758	5128	CDK17	protein_coding	810.142569897977	0.184967068754856	0.0739319911119116	2.50185428490448	0.0123544762021739	0.0278775198613765	TRUE
819	ENSG00000059769	548645	DNAJC25	protein_coding	524.978099906339	0.762432538233439	0.0959216216392909	7.9484950859206	1.88790826822058e-15	1.77332604017684e-14	TRUE
820	ENSG00000059804	6515	SLC2A3	protein_coding	1004.96831867698	0.353531772935612	0.0694662147206891	5.08926208743485	3.59459523920772e-07	1.58251106047676e-06	TRUE
821	ENSG00000059915	5662	PSD	protein_coding	9.97508112389266	1.19258088927704	0.611823399639927	1.94922405710357	0.0512686732153465	0.100216053446202	TRUE
822	ENSG00000060069	9150	CTDP1	protein_coding	709.3384590775	0.0978568994470984	0.0803031046814453	1.21859422291688	0.222998242820957	0.354037165660554	TRUE
823	ENSG00000060138	8531	YBX3	protein_coding	1755.95335868696	0.463289666263812	0.0561423001204768	8.2520606613842	1.55686356257232e-16	1.58904246296958e-15	TRUE
824	ENSG00000060140	55359	STYK1	protein_coding	2.64952182301094	-0.430807651485642	1.2215415764215	-0.352675389688896	0.724331811490525	0.848422110860843	FALSE
825	ENSG00000060237	65125	WNK1	protein_coding	6258.21550151445	0.239431818263362	0.0630229871769436	3.79911884517838	0.000145211451002712	0.000459204673668764	TRUE
827	ENSG00000060339	55749	CCAR1	protein_coding	2066.30519312714	-0.347862385730084	0.0590380136629059	-5.89217631399833	3.81142180727554e-09	2.06147366252326e-08	TRUE
828	ENSG00000060491	11054	OGFR	protein_coding	1172.03675477115	0.122062715121545	0.0860026805477061	1.41928965869658	0.155814585796698	0.262135487684362	TRUE
829	ENSG00000060558	2769	GNA15	protein_coding	1.28958307686299	0.213032204213971	1.76761965276896	0.120519255304872	0.904071827290019	0.944018287665909	FALSE
830	ENSG00000060566	84699	CREB3L3	protein_coding	0.476865104779345	-0.635311071290215	2.73154932639954	-0.232582683076648	0.816085475488098	0.904491206161756	FALSE
831	ENSG00000060642	55650	PIGV	protein_coding	350.589654531248	-0.000534945999695591	0.116621891704235	-0.004587011854106	0.996340106895832	0.997741593390118	TRUE
832	ENSG00000060656	10076	PTPRU	protein_coding	415.369011531368	-1.19426870183278	0.104466512171603	-11.4320721253812	2.8912580231688e-30	6.46597311307095e-29	TRUE
833	ENSG00000060688	9410	SNRNP40	protein_coding	1437.50113912025	0.571657257149091	0.060336646655993	9.47446185414269	2.68139244501937e-21	3.80833510520374e-20	TRUE
834	ENSG00000060709	23504	RIMBP2	protein_coding	0.199581281491549	1.23049030185587	4.0804728567969	0.301555811063962	0.762990698241956	0.863913788612463	FALSE
835	ENSG00000060718	1301	COL11A1	protein_coding	670.033471006072	-0.327258351810773	0.0830887207640316	-3.93866157525968	8.19374072941317e-05	0.000268453028001445	TRUE
836	ENSG00000060749	79832	QSER1	protein_coding	2889.62217243499	0.0902691248213199	0.069700420610499	1.29510157945478	0.195285190134092	0.317050813248869	TRUE
837	ENSG00000060762	51660	MPC1	protein_coding	730.908346002952	-0.0202267912655377	0.0851097082699719	-0.237655511653	0.812148291649132	0.904115566270333	TRUE
838	ENSG00000060971	30	ACAA1	protein_coding	750.263080424375	-0.248551409265746	0.0802129400936721	-3.09864479441209	0.00194407947199382	0.00508675985581722	TRUE
839	ENSG00000060982	586	BCAT1	protein_coding	624.597383449886	-0.246490528592811	0.0883614282202206	-2.78957157616884	0.0052777829021475	0.0127818849987374	TRUE
840	ENSG00000061273	51564	HDAC7	protein_coding	2698.64711378775	0.314367235618781	0.0497228120840195	6.32239453970497	2.57540787560747e-10	1.54778118053567e-09	TRUE
841	ENSG00000061337	11178	LZTS1	protein_coding	699.523986099793	-0.450219288581258	0.0810543623816182	-5.55453494855152	2.78351821243215e-08	1.37972707216756e-07	TRUE
842	ENSG00000061455	93166	PRDM6	protein_coding	10.0889310217184	0.130972081788114	0.608785244564742	0.215136754639567	0.829660698698231	0.913728419360447	TRUE
843	ENSG00000061492	7478	WNT8A	protein_coding	0.199581281491549	1.23049030185587	4.0804728567969	0.301555811063962	0.762990698241956	0.863913788612463	FALSE
844	ENSG00000061656	6676	SPAG4	protein_coding	165.616383602129	0.884620427231369	0.156606885199265	5.64866880600932	1.61695027310819e-08	8.23218485289825e-08	TRUE
845	ENSG00000061676	10787	NCKAP1	protein_coding	3860.51040570889	-0.0558608687757776	0.0547421539340029	-1.02043607643067	0.30752169143025	0.459936591367056	TRUE
846	ENSG00000061794	60488	MRPS35	protein_coding	1362.86146329405	0.132041542060113	0.0611624222466242	2.15886711496945	0.0308604777758144	0.0639257076735225	TRUE
847	ENSG00000061918	2983	GUCY1B3	protein_coding	165.465946603503	-0.129907344806004	0.154131424158494	-0.842834908684288	0.399320781491469	0.561965633561761	TRUE
848	ENSG00000061936	6433	SFSWAP	protein_coding	1113.03629902583	0.248436191477067	0.0657348404878865	3.77936859104188	0.000157226541578136	0.000494636842092437	TRUE
849	ENSG00000061938	10188	TNK2	protein_coding	1929.14575541256	-0.249576751475075	0.0632146666855688	-3.94808300922435	7.87794906385727e-05	0.000258701975216347	TRUE
850	ENSG00000061987	23041	MON2	protein_coding	1547.6300935385	0.260419183503562	0.0663426489783095	3.92536607316818	8.65979405079533e-05	0.000283016911155105	TRUE
851	ENSG00000062038	1001	CDH3	protein_coding	56.5138531220061	-0.57875565514954	0.259632292789561	-2.2291358633829	0.0258048663450835	0.0544189022922854	TRUE
852	ENSG00000062096	416	ARSF	protein_coding	0	NA	NA	NA	NA	NA	FALSE
853	ENSG00000062194	65056	GPBP1	protein_coding	2098.46017171789	0.537524140128409	0.0562935097769209	9.54859880399182	1.31462231512208e-21	1.90191675496832e-20	TRUE
854	ENSG00000062282	84649	DGAT2	protein_coding	157.033056004673	0.343423008398849	0.159350846109397	2.15513765244198	0.0311510640537612	0.0644522984285013	TRUE
855	ENSG00000062370	7771	ZNF112	protein_coding	102.488329834132	-0.800753804666254	0.207930229114306	-3.85106969812481	0.000117603020431544	0.000377700226897249	TRUE
856	ENSG00000062485	1431	CS	protein_coding	6833.32097240849	0.102415140558644	0.0392159732637277	2.61156697221057	0.00901283329077901	0.0209486151008366	TRUE
857	ENSG00000062524	4058	LTK	protein_coding	7.06470110877457	0.677476921218185	0.725881237079124	0.933316480178336	0.350656588624076	0.508469919553798	FALSE
858	ENSG00000062582	64951	MRPS24	protein_coding	1693.20658487234	-0.012787587519	0.0682891957312784	-0.18725637902253	0.851459622460176	0.91805453825951	TRUE
859	ENSG00000062598	63916	ELMO2	protein_coding	1327.53648310437	0.0315480081467732	0.0643379620323401	0.490348266407868	0.623887477939625	0.776828791772633	TRUE
860	ENSG00000062650	23063	WAPAL	protein_coding	2082.71055567325	0.191151989823872	0.0603667772659571	3.16650976714753	0.00154280164933335	0.00409894401811688	TRUE
861	ENSG00000062716	81671	VMP1	protein_coding	9248.12102166343	0.0161468247922344	0.0484965512043031	0.332947898175525	0.739173612573015	0.861612794680211	TRUE
862	ENSG00000062725	10513	APPBP2	protein_coding	1283.65152051926	-0.383229413575868	0.0655705865039689	-5.84453234306013	5.07993340225203e-09	2.70813547927857e-08	TRUE
863	ENSG00000062822	5424	POLD1	protein_coding	749.561564483623	-0.0258643259402154	0.0835403374286247	-0.309602842606584	0.756862994356839	0.863913788612463	TRUE
864	ENSG00000063015	124925	SEZ6	protein_coding	1.33194562385774	-0.421621952695001	1.76399185868729	-0.239015815531461	0.8110933191017	0.90347092054056	FALSE
865	ENSG00000063046	1975	EIF4B	protein_coding	6048.4339404426	0.30197195539592	0.041787597317558	7.22635362596069	4.96134829031196e-13	3.84094231482873e-12	TRUE
866	ENSG00000063127	28968	SLC6A16	protein_coding	1.0117060858946	1.22084671874667	1.99071284555015	0.613271131231025	0.539697078517042	0.70017192737602	FALSE
867	ENSG00000063169	29998	GLTSCR1	protein_coding	576.247110638981	0.170366677236556	0.0925351987154926	1.84110132794293	0.0656067111203277	0.124260754484195	TRUE
868	ENSG00000063176	56848	SPHK2	protein_coding	532.952411609698	-0.203779545999037	0.0897065460356298	-2.27162403419366	0.0231092279760429	0.0493000710698801	TRUE
869	ENSG00000063177	6141	RPL18	protein_coding	9838.10103619749	0.0675496160694139	0.0543593275518497	1.24264995745179	0.213996852043121	0.342066630555596	TRUE
870	ENSG00000063180	770	CA11	protein_coding	70.7789845320764	-0.829590247062225	0.240207331831058	-3.45364248767266	0.000553070044000712	0.00159006474369782	TRUE
871	ENSG00000063241	79763	ISOC2	protein_coding	1290.62719287991	0.304728942634627	0.0674817917007622	4.51572098123744	6.31017046782843e-06	2.39430541002258e-05	TRUE
872	ENSG00000063244	11338	U2AF2	protein_coding	4660.18224620034	-0.17537343020426	0.0466231085765988	-3.76151302558757	0.000168888624342994	0.000529279353544458	TRUE
873	ENSG00000063245	29924	EPN1	protein_coding	4916.84651395367	-0.14782483432386	0.0437674771713441	-3.37750411670165	0.000731468581866426	0.00206303601679923	TRUE
874	ENSG00000063322	55588	MED29	protein_coding	1709.32622490836	-0.101684728637604	0.0572933348738416	-1.77480903950714	0.0759294232642023	0.141182949819584	TRUE
875	ENSG00000063438	57491	AHRR	protein_coding	1006.16679849178	-0.1232982128646	0.0687315634937661	-1.79390961877047	0.0728275959316247	0.135992601539644	TRUE
876	ENSG00000063515	2928	GSC2	protein_coding	0.14684830519803	-0.693063049786616	4.0804728567969	-0.169848709722985	0.865129118606834	0.91805453825951	FALSE
877	ENSG00000063587	10838	ZNF275	protein_coding	1138.91241303682	0.323613297254586	0.0663189283477503	4.87965208903385	1.06273143986718e-06	4.45263104011051e-06	TRUE
878	ENSG00000063601	8776	MTMR1	protein_coding	1366.89617588423	-0.163082659535987	0.0613645876981599	-2.65760213917117	0.00786987390908037	0.018511104847267	TRUE
879	ENSG00000063660	2817	GPC1	protein_coding	5695.13375834949	-0.33837667339909	0.0456927347153551	-7.40548088239897	1.30676064801767e-13	1.06778156059445e-12	TRUE
880	ENSG00000063761	57143	ADCK1	protein_coding	204.200958499708	-0.693350203852768	0.146745436628775	-4.72485018806241	2.30285060406365e-06	9.2211168083036e-06	TRUE
881	ENSG00000063854	3029	HAGH	protein_coding	528.770815419142	0.449282190844661	0.0923648739224507	4.86421051385701	1.14914558069709e-06	4.7900222961187e-06	TRUE
882	ENSG00000063978	6047	RNF4	protein_coding	2237.60027165698	0.197113372499763	0.0512081529934225	3.84925760796492	0.00011847635784726	0.000380362091352553	TRUE
883	ENSG00000064012	841	CASP8	protein_coding	245.461751227759	-0.196430124865531	0.128604405876399	-1.52739809749845	0.126662049252966	0.219877621611313	TRUE
884	ENSG00000064042	22998	LIMCH1	protein_coding	2062.45024908009	-0.296413808888259	0.0605968617216432	-4.89157029698767	1.00034652495388e-06	4.20672427402463e-06	TRUE
885	ENSG00000064102	55726	ASUN	protein_coding	1563.16219801395	0.295566951483793	0.0695852026518786	4.24755465558473	2.16116452404509e-05	7.67525609183839e-05	TRUE
886	ENSG00000064115	51768	TM7SF3	protein_coding	1215.52577735148	-0.444682647806196	0.0644729843971117	-6.89719348288952	5.30399217149007e-12	3.75565728313632e-11	TRUE
887	ENSG00000064195	1747	DLX3	protein_coding	50.6588828866603	-2.15706130935764	0.309448078120656	-6.97067282646554	3.15428759337211e-12	2.28268351632173e-11	TRUE
888	ENSG00000064199	53340	SPA17	protein_coding	277.916755707935	-0.769543929624664	0.124934315537227	-6.15958815090606	7.29343734573887e-10	4.21141164208497e-09	TRUE
889	ENSG00000064201	10077	TSPAN32	protein_coding	0.930452329945727	-1.94291050594902	2.06282142489663	-0.941870431681395	0.346258980105394	0.50363334758498	FALSE
890	ENSG00000064205	8839	WISP2	protein_coding	3.45927694731021	-1.95015176254951	1.17906348842174	-1.65398367577298	0.0981308295523749	0.176231170247202	FALSE
891	ENSG00000064218	58524	DMRT3	protein_coding	0	NA	NA	NA	NA	NA	FALSE
892	ENSG00000064225	10402	ST3GAL6	protein_coding	190.830980737936	0.277327851454534	0.14516007978776	1.91049668655472	0.0560692926062477	0.108236349957106	TRUE
893	ENSG00000064270	9914	ATP2C2	protein_coding	12.0214400990472	0.482763389894234	0.631162807345727	0.764879337431863	0.444343398910129	0.609754342123401	FALSE
894	ENSG00000064300	4804	NGFR	protein_coding	95.2404282926734	1.90215356322983	0.221974380933686	8.56924819534958	1.04162818558843e-17	1.16321955418065e-16	TRUE
895	ENSG00000064309	50937	CDON	protein_coding	705.899473395227	0.142639885690408	0.08706472667977	1.63832003074044	0.101354951305324	0.181229106650629	TRUE
896	ENSG00000064313	6873	TAF2	protein_coding	1651.67872939498	0.0484292533192721	0.0654400841752585	0.74005487507582	0.459266697985746	0.623807904666465	TRUE
897	ENSG00000064393	28996	HIPK2	protein_coding	8916.76934170017	0.29246426788344	0.119232184882134	2.45289699398324	0.0141710911663593	0.0316459976870928	TRUE
898	ENSG00000064419	23534	TNPO3	protein_coding	4191.43164784311	0.454000964508773	0.0479419372605484	9.4698084902458	2.8035722368617e-21	3.97195980423043e-20	TRUE
899	ENSG00000064489	4207	MEF2BNB-MEF2B	protein_coding	82.3428333596908	0.100346241736262	0.26232407804922	0.382527759108085	0.702069942836516	0.831637602565857	TRUE
900	ENSG00000064490	8625	RFXANK	protein_coding	584.372311950696	-0.389300724221639	0.102256118987486	-3.80711421552465	0.000140597821844583	0.000445604597298563	TRUE
901	ENSG00000064545	54929	TMEM161A	protein_coding	795.69772953863	-0.0913723953307258	0.0794761159416838	-1.14968370368994	0.250274168731748	0.390020471265109	TRUE
902	ENSG00000064547	9170	LPAR2	protein_coding	64.5242680918431	1.80053384933393	0.257600620300489	6.98963320520589	2.75605832362374e-12	2.00468337664688e-11	TRUE
903	ENSG00000064601	5476	CTSA	protein_coding	8008.88324119296	-0.148892263569517	0.0406008706289612	-3.66721849218944	0.000245203264631144	0.000748667437363784	TRUE
904	ENSG00000064607	10147	SUGP2	protein_coding	3545.80530322989	0.475465065899812	0.0458974472148975	10.3592921774849	3.79761864384159e-25	6.64136255360055e-24	TRUE
905	ENSG00000064651	6558	SLC12A2	protein_coding	1442.8296623412	-0.389019324612476	0.073280498509663	-5.30863370916041	1.10450045343751e-07	5.14069592684099e-07	TRUE
906	ENSG00000064652	28966	SNX24	protein_coding	405.542135085699	-0.107086205881757	0.103149588851302	-1.03816415629276	0.299193636921717	0.44997743084316	TRUE
907	ENSG00000064655	2139	EYA2	protein_coding	4.41681058401349	-1.33048687252421	0.968894341286097	-1.37320120040968	0.169689806628377	0.281706183059896	FALSE
908	ENSG00000064666	1265	CNN2	protein_coding	5134.92509590434	-0.396480158347677	0.052023755545545	-7.62113680932882	2.51451261732206e-14	2.1830773668478e-13	TRUE
909	ENSG00000064687	10347	ABCA7	protein_coding	266.200848337754	-0.241646506489474	0.124256856539671	-1.94473378144991	0.0518070275228074	0.101105068218696	TRUE
910	ENSG00000064692	9627	SNCAIP	protein_coding	5.63618435792037	0.938474641153414	0.873830353368457	1.07397807541906	0.282832508129346	0.430733293207483	FALSE
911	ENSG00000064703	11218	DDX20	protein_coding	685.723170921392	-0.148092428810278	0.0798783129824223	-1.85397541937154	0.0637426767255594	0.121213953759923	TRUE
912	ENSG00000064726	53339	BTBD1	protein_coding	1909.26724989067	-0.035442136473392	0.0586223691195173	-0.60458383046809	0.545455553082112	0.704646422195749	TRUE
913	ENSG00000064763	55711	FAR2	protein_coding	183.557136452	-0.501486207884335	0.147582430710643	-3.39800750990185	0.000678785567259322	0.001922700630337	TRUE
914	ENSG00000064787	8537	BCAS1	protein_coding	0.947868732850658	-1.93623708033158	2.05292299160557	-0.943161087020253	0.345598513842669	0.502801107588201	FALSE
915	ENSG00000064835	5449	POU1F1	protein_coding	0.399162562983098	2.23148172608752	3.30545178065173	0.675091295885594	0.499617763316915	0.659900209031603	FALSE
916	ENSG00000064886	1117	CHI3L2	protein_coding	44.8995824329661	-0.199047394745463	0.284475798195191	-0.699698870723928	0.484115381866884	0.647027175733541	TRUE
917	ENSG00000064932	22904	SBNO2	protein_coding	1910.37371053831	0.228000267429629	0.0628415433630918	3.62817740029501	0.000285429115144505	0.000860568530326277	TRUE
918	ENSG00000064933	5378	PMS1	protein_coding	418.536118793561	0.291286313395123	0.101783931327401	2.86181040166509	0.00421228807908782	0.0103630171518063	TRUE
919	ENSG00000064961	10362	HMG20B	protein_coding	1476.33460344644	0.419826744851656	0.0627806321184079	6.68720162071383	2.27478382104011e-11	1.51587193316268e-10	TRUE
920	ENSG00000064989	10203	CALCRL	protein_coding	3.14192813999549	-2.21401753304596	1.23678190040877	-1.79014386636334	0.0734307863872958	0.136984049192279	FALSE
921	ENSG00000064995	6882	TAF11	protein_coding	564.556340067878	0.0774524625337961	0.0853815350874052	0.907133637905526	0.364336131729262	0.522970854573919	TRUE
922	ENSG00000064999	23294	ANKS1A	protein_coding	961.750035170675	0.347234045931826	0.0711788945304172	4.87832872683126	1.06988509039952e-06	4.48040604278584e-06	TRUE
923	ENSG00000065000	8943	AP3D1	protein_coding	4389.6772616665	0.125139009891188	0.0461397399270408	2.71217414942229	0.00668434647995535	0.0159109423177093	TRUE
924	ENSG00000065029	7629	ZNF76	protein_coding	673.509011828553	0.171554636160952	0.0800604652607061	2.14281337989115	0.0321280865084764	0.0662891542185517	TRUE
925	ENSG00000065054	9351	SLC9A3R2	protein_coding	2970.73383590265	-0.66032133713519	0.0517975606445756	-12.7481164927086	3.19368398154704e-37	9.84969034453299e-36	TRUE
926	ENSG00000065057	4913	NTHL1	protein_coding	167.546894031232	0.113213463918135	0.152502899015727	0.742369257560536	0.457863640477375	0.622954145659853	TRUE
927	ENSG00000065060	54887	UHRF1BP1	protein_coding	1368.40092330959	0.955072228627142	0.0730296930325069	13.0778617431956	4.40662335404712e-39	1.45070455929189e-37	TRUE
928	ENSG00000065135	2773	GNAI3	protein_coding	3867.53894059498	0.312709549329361	0.0467143067666393	6.69408519517366	2.17024959617481e-11	1.44960455825812e-10	TRUE
929	ENSG00000065150	3843	IPO5	protein_coding	10602.6162921722	0.0595168362031728	0.0437143489980326	1.36149428202285	0.173357539308532	0.286736390767239	TRUE
930	ENSG00000065154	4942	OAT	protein_coding	1616.56299509288	-0.00841162597416754	0.0601604295811757	-0.139819912070567	0.88880228028119	0.93387849143409	TRUE
931	ENSG00000065183	10885	WDR3	protein_coding	1526.17063373167	0.450498014326076	0.0595605397344933	7.56369932734472	3.91764726542642e-14	3.34852031901329e-13	TRUE
932	ENSG00000065243	5586	PKN2	protein_coding	2083.49242788266	0.241794015052764	0.0653044678490187	3.70256466390296	0.00021343093722413	0.000657770741957339	TRUE
933	ENSG00000065268	57418	WDR18	protein_coding	324.814732324271	0.107454414195745	0.116452417279393	0.922732363192938	0.35614669601097	0.514493751102306	TRUE
934	ENSG00000065308	9697	TRAM2	protein_coding	7257.33773484816	-0.330743859377222	0.0540100522494061	-6.12374633244054	9.14003708115078e-10	5.22821136821366e-09	TRUE
935	ENSG00000065320	9423	NTN1	protein_coding	19.0209952608082	0.412419445011465	0.44541761261722	0.925916338575249	0.354489459654804	0.512593678712083	TRUE
936	ENSG00000065325	9340	GLP2R	protein_coding	38.4809694461564	-1.20395543190401	0.321514308729876	-3.74464028260566	0.000180652417455579	0.000563664573529223	TRUE
937	ENSG00000065328	55388	MCM10	protein_coding	557.75577905784	-0.559589047772811	0.0869499065767069	-6.43576364603847	1.22854079502058e-10	7.61365543116491e-10	TRUE
938	ENSG00000065357	1606	DGKA	protein_coding	399.642986895186	-0.000885422605402974	0.105058520456469	-0.00842789905622026	0.993275589068369	0.996015418441349	TRUE
939	ENSG00000065361	2065	ERBB3	protein_coding	6.48275891657441	1.19546944830027	0.760218690514867	1.5725336185705	0.115826848838705	0.203247154078064	FALSE
940	ENSG00000065371	54763	ROPN1	protein_coding	0.158563499638069	-0.693063049786616	4.0804728567969	-0.169848709722985	0.865129118606834	0.91805453825951	FALSE
941	ENSG00000065413	91526	ANKRD44	protein_coding	96.9459226297702	0.0714066625253106	0.199153020195405	0.358551743052894	0.71993045283092	0.844540454313017	TRUE
942	ENSG00000065427	3735	KARS	protein_coding	4252.00158927514	0.304167494525045	0.0452567196729832	6.72093551461316	1.80561496059195e-11	1.21699160618044e-10	TRUE
943	ENSG00000065457	23536	ADAT1	protein_coding	905.313534255452	0.0705103502081547	0.0735946121361724	0.958091199362381	0.338016772841178	0.494634684889034	TRUE
944	ENSG00000065485	10954	PDIA5	protein_coding	524.417438866051	0.691874037882991	0.0906621464672201	7.63134411485774	2.3231863882342e-14	2.02416943545994e-13	TRUE
945	ENSG00000065491	55633	TBC1D22B	protein_coding	467.038834007366	-0.237730835911238	0.10776907946211	-2.20592805559614	0.027389037478759	0.0574336149192533	TRUE
946	ENSG00000065518	4710	NDUFB4	protein_coding	898.745155658148	-0.180668384157263	0.0869804091801266	-2.07711582251952	0.0377908705658598	0.0764678842359404	TRUE
947	ENSG00000065526	23013	SPEN	protein_coding	4045.33573913691	-0.020634080706854	0.0542116678326434	-0.380620658463292	0.703484749914569	0.831913189129728	TRUE
948	ENSG00000065534	4638	MYLK	protein_coding	2414.97602466465	-0.642871815682862	0.0598016767243186	-10.7500633911396	5.92209036698907e-27	1.14592113262033e-25	TRUE
949	ENSG00000065548	55854	ZC3H15	protein_coding	1055.83815124846	0.177118988402617	0.0694689472478519	2.54961382631423	0.0107842300475223	0.0246556343361369	TRUE
950	ENSG00000065559	6416	MAP2K4	protein_coding	1490.20660501554	-0.430869663653221	0.0622744853684913	-6.91887955562658	4.55229687426045e-12	3.24491215659633e-11	TRUE
951	ENSG00000065600	55248	TMEM206	protein_coding	546.002143272577	0.622003350469778	0.0884045423369719	7.03587546552626	1.98013736309704e-12	1.46461588683446e-11	TRUE
952	ENSG00000065609	9892	SNAP91	protein_coding	0	NA	NA	NA	NA	NA	FALSE
953	ENSG00000065613	9748	SLK	protein_coding	2661.31469517956	-0.0212216530134378	0.0729057464216453	-0.291083406384785	0.770987530499787	0.870487870621778	TRUE
954	ENSG00000065615	51167	CYB5R4	protein_coding	536.781513683326	-0.841611261353937	0.0918014835181718	-9.16773051044804	4.83081917380681e-20	6.30552913702545e-19	TRUE
955	ENSG00000065618	1308	COL17A1	protein_coding	68.7137076581358	0.0720952817918438	0.229571012269987	0.314043489545868	0.753488008495671	0.863913788612463	TRUE
956	ENSG00000065621	119391	GSTO2	protein_coding	24.1380778747197	0.989063390131192	0.438716373306213	2.25444831857427	0.0241679784776066	0.0513089065939843	TRUE
957	ENSG00000065665	55176	SEC61A2	protein_coding	517.50405789701	-0.203320050300129	0.091664603679126	-2.21808683111591	0.026548912541649	0.0558295039614295	TRUE
958	ENSG00000065675	5588	PRKCQ	protein_coding	1.01016492169979	2.42619518383836	2.1307792942502	1.13864218147103	0.254852427349881	0.395885073199695	FALSE
959	ENSG00000065717	7089	TLE2	protein_coding	297.378168335823	-0.259723855723456	0.114361830619347	-2.27107116348938	0.0231426703209747	0.0493652515735548	TRUE
960	ENSG00000065802	51665	ASB1	protein_coding	2477.47991350937	1.51416404559114	0.0544200829998421	27.8236261711605	2.24659265039638e-170	1.06625783401868e-167	TRUE
961	ENSG00000065809	83641	FAM107B	protein_coding	1052.36025467343	0.58066027358861	0.0686347751657878	8.4601468014723	2.6704114795097e-17	2.88411191775618e-16	TRUE
962	ENSG00000065833	4199	ME1	protein_coding	251.941919555056	-0.495913009747476	0.130262753843763	-3.80702077235579	0.000140650935598369	0.000445690260688748	TRUE
963	ENSG00000065882	23216	TBC1D1	protein_coding	962.13670268823	-0.161530618862636	0.0710517791301049	-2.27342117031092	0.0230008115781392	0.0491055687397333	TRUE
964	ENSG00000065883	8621	CDK13	protein_coding	2061.5928564757	0.0960095972498614	0.0587847732961218	1.63323921938465	0.102418694414997	0.182912701241208	TRUE
965	ENSG00000065911	10797	MTHFD2	protein_coding	2816.1467678379	1.07135886889568	0.049600743849518	21.5996532662099	1.80968591666607e-103	3.09202935721564e-101	TRUE
966	ENSG00000065923	84679	SLC9A7	protein_coding	2265.90970266223	1.06067125744429	0.0572745583464635	18.5190648006068	1.44932737105854e-76	1.58738509371194e-74	TRUE
967	ENSG00000065970	55810	FOXJ2	protein_coding	1335.15649821908	0.126693353867408	0.0660770901414681	1.91735673583935	0.0551926266322226	0.106783249083151	TRUE
968	ENSG00000065978	4904	YBX1	protein_coding	18170.1456119567	-0.0543410303642719	0.0410935187720603	-1.32237471961682	0.186043402754535	0.304681067714367	TRUE
969	ENSG00000065989	5141	PDE4A	protein_coding	80.5712506586615	0.528936486028358	0.222386257010974	2.37845851239924	0.0173851931591949	0.0380776067578522	TRUE
970	ENSG00000066027	5525	PPP2R5A	protein_coding	854.358673267489	0.275256616423126	0.0753802116862806	3.65157659106472	0.000260635342835526	0.000792105205920989	TRUE
971	ENSG00000066032	1496	CTNNA2	protein_coding	0.750618182288029	-2.90075133644781	2.24354771377313	-1.29293053080178	0.196035086924591	0.318056736795515	FALSE
972	ENSG00000066044	1994	ELAVL1	protein_coding	2626.07712854125	0.152006492075948	0.0508716787887307	2.98803766054643	0.00280774954058632	0.00714312219333797	TRUE
973	ENSG00000066056	7075	TIE1	protein_coding	24.0661930591443	0.800405374757627	0.387099510497688	2.06769926866753	0.0386683107358337	0.0780123694925558	TRUE
974	ENSG00000066084	57609	DIP2B	protein_coding	2505.3215739664	0.142083985560556	0.0627776603613681	2.26328895888563	0.0236178824657131	0.0502534420683903	TRUE
975	ENSG00000066117	6602	SMARCD1	protein_coding	1310.8840550091	-0.249667124580968	0.0627095074761595	-3.981328105246	6.85312728790504e-05	0.000227231773415768	TRUE
976	ENSG00000066135	9682	KDM4A	protein_coding	1313.17679008578	0.159211033524205	0.0638352136262836	2.49409416025907	0.0126279040734066	0.0284494157434369	TRUE
977	ENSG00000066136	4802	NFYC	protein_coding	722.889864816706	-0.192126080974045	0.0784858229198523	-2.44790809125158	0.0143688303282259	0.0320336423523053	TRUE
978	ENSG00000066185	84217	ZMYND12	protein_coding	0.158563499638069	-0.693063049786616	4.0804728567969	-0.169848709722985	0.865129118606834	0.91805453825951	FALSE
979	ENSG00000066230	6550	SLC9A3	protein_coding	7.79854193319683	0.77114417695505	0.675228975809907	1.14204840814199	0.253433898621953	0.394297176457356	FALSE
980	ENSG00000066248	25791	NGEF	protein_coding	135.315795878477	-0.116766132102051	0.170632322345185	-0.68431426412773	0.493776741636309	0.655529868500231	TRUE
981	ENSG00000066279	259266	ASPM	protein_coding	3820.24703599152	0.139998300636538	0.0699588925058191	2.00115089907824	0.0453761305363687	0.0900669802909381	TRUE
982	ENSG00000066294	8832	CD84	protein_coding	0.158563499638069	-0.693063049786616	4.0804728567969	-0.169848709722985	0.865129118606834	0.91805453825951	FALSE
983	ENSG00000066322	64834	ELOVL1	protein_coding	3219.02546235834	-0.0142956704768527	0.0496589035174612	-0.287877288144835	0.773440672749172	0.872267344418674	TRUE
984	ENSG00000066336	6688	SPI1	protein_coding	0.51435989982974	2.63743940902939	2.98981550624549	0.882141190157046	0.377700460021148	0.538635344288568	FALSE
985	ENSG00000066379	30834	ZNRD1	protein_coding	276.566193659257	0.647725147030489	0.128959271052489	5.02271098265476	5.09471818295896e-07	2.21272580015518e-06	TRUE
986	ENSG00000066382	744	MPPED2	protein_coding	0	NA	NA	NA	NA	NA	FALSE
987	ENSG00000066405	51208	CLDN18	protein_coding	11.7786900239093	0.509723304009634	0.566774932435481	0.899339887562262	0.368471647406184	0.527411122357549	TRUE
988	ENSG00000066422	27107	ZBTB11	protein_coding	807.402265443293	0.562936730872641	0.0817968564613134	6.88213160292887	5.89635007684703e-12	4.14588631329252e-11	TRUE
989	ENSG00000066427	4287	ATXN3	protein_coding	547.655255955576	0.371836845519471	0.0873520948836526	4.2567593371943	2.07411414022966e-05	7.38913974144371e-05	TRUE
990	ENSG00000066455	9950	GOLGA5	protein_coding	2027.31021079631	0.73494071663322	0.0540209367477992	13.6047384750906	3.7530851540993e-42	1.38200889963234e-40	TRUE
991	ENSG00000066468	2263	FGFR2	protein_coding	5.38249642133697	-2.31179616354798	0.966723025108756	-2.39137385114821	0.0167854511574503	0.0368917183529965	FALSE
992	ENSG00000066557	55631	LRRC40	protein_coding	699.157091510261	-0.344704952936444	0.0919510229563109	-3.74878866872666	0.000177690733631498	0.000555133273875987	TRUE
993	ENSG00000066583	51015	ISOC1	protein_coding	386.926189893272	-0.282120529501754	0.101681085310243	-2.77456253187076	0.00552760064255132	0.0133377467276701	TRUE
994	ENSG00000066629	2009	EML1	protein_coding	1722.88323253717	-0.154098260658066	0.0569844668868204	-2.70421518488763	0.00684659356264838	0.0162744710088217	TRUE
995	ENSG00000066651	60487	TRMT11	protein_coding	544.398656107729	0.884025011074456	0.0881701030279973	10.0263579230904	1.16743648864631e-23	1.8889033944139e-22	TRUE
996	ENSG00000066654	55623	THUMPD1	protein_coding	1401.78134679306	0.0738408415203454	0.0597932462935536	1.23493615245149	0.216854267234918	0.345889844097817	TRUE
997	ENSG00000066697	91283	MSANTD3	protein_coding	1715.02479327783	-0.103319091692219	0.0582951538364998	-1.77234443847592	0.0763373987895689	0.141895212763117	TRUE
998	ENSG00000066735	26153	KIF26A	protein_coding	2.12360699698431	-0.894268062682116	1.3126026530187	-0.681293810145436	0.495685599170078	0.656482764701957	FALSE
999	ENSG00000066739	55102	ATG2B	protein_coding	1812.95692393818	-0.252995236433418	0.0656037582808581	-3.85641376444186	0.0001150626635166	0.000370028358525246	TRUE
1000	ENSG00000066777	10565	ARFGEF1	protein_coding	2147.52243616718	0.198230410738672	0.0571843876629557	3.4665127815487	0.000527256665879102	0.00152122718561472	TRUE
1001	ENSG00000066813	-	ACSM2B	protein_coding	0	NA	NA	NA	NA	NA	FALSE
1002	ENSG00000066827	57623	ZFAT	protein_coding	286.312312393663	-0.172258751814138	0.116607672905448	-1.47725057470116	0.139608481417712	0.239261052923266	TRUE
1003	ENSG00000066855	9650	MTFR1	protein_coding	1513.84929449127	0.678999134205079	0.0660537966441686	10.2794868531607	8.71905735397303e-25	1.49422080190555e-23	TRUE
1004	ENSG00000066923	10734	STAG3	protein_coding	146.699165532131	0.281951763700455	0.165999789709639	1.69850675228948	0.0894121593595751	0.162434466221978	TRUE
1005	ENSG00000066926	2235	FECH	protein_coding	643.908843158509	-0.148505922422211	0.0812632917444032	-1.82746624256012	0.0676296973277526	0.12765225650104	TRUE
1006	ENSG00000066933	4649	MYO9A	protein_coding	1836.24432783701	0.381315803221019	0.0759011590456259	5.02384690847477	5.06466141263439e-07	2.20078344090211e-06	TRUE
1007	ENSG00000067048	8653	DDX3Y	protein_coding	3097.4023910127	0.739048336493984	0.0494395459606133	14.9485259650798	1.59234890554644e-50	7.84059752166179e-49	TRUE
1008	ENSG00000067057	5214	PFKP	protein_coding	5403.65486679295	0.457056984445479	0.0473613060386691	9.65043033383214	4.89498800096569e-22	7.26635664504776e-21	TRUE
1009	ENSG00000067064	3422	IDI1	protein_coding	1095.22038273678	0.56087140697488	0.0693230295361447	8.09069382466103	5.93258119433188e-16	5.81549525452406e-15	TRUE
1010	ENSG00000067066	6672	SP100	protein_coding	588.096836116739	-0.116121719450284	0.0863928243349829	-1.3441130133682	0.178911844591123	0.294497859025427	TRUE
1011	ENSG00000067082	1316	KLF6	protein_coding	3615.53822892478	0.512938725134885	0.0450429238705243	11.3877759492107	4.81113246877467e-30	1.063428322917e-28	TRUE
1012	ENSG00000067113	8611	PPAP2A	protein_coding	904.860647183546	0.0795233582050156	0.0705648778608148	1.12695381350862	0.25976200914494	0.40209219860939	TRUE
1013	ENSG00000067141	4756	NEO1	protein_coding	849.057891274657	-0.757389989965221	0.0817800333705656	-9.26130693213708	2.01944999293804e-20	2.70622137877171e-19	TRUE
1014	ENSG00000067167	23471	TRAM1	protein_coding	8185.28017303985	0.168456122169198	0.0420044751255299	4.01043273760163	6.06075648051242e-05	0.00020261022349058	TRUE
1015	ENSG00000067177	5255	PHKA1	protein_coding	1019.85460462594	-0.102714574457447	0.0717207312344739	-1.43214622452253	0.15210197786967	0.256521014103365	TRUE
1016	ENSG00000067182	7132	TNFRSF1A	protein_coding	5758.90059972336	-0.294502068230772	0.0420385014111644	-7.00553203241825	2.46049030626167e-12	1.80196902583741e-11	TRUE
1017	ENSG00000067191	782	CACNB1	protein_coding	239.237277136846	0.278227958447078	0.134284841929004	2.07192378864456	0.0382725490899118	0.077323492225403	TRUE
1018	ENSG00000067208	7813	EVI5	protein_coding	1277.77256912189	0.317855259992598	0.0648878383161953	4.89853365809022	9.65545009320525e-07	4.06637959804054e-06	TRUE
1019	ENSG00000067221	9399	STOML1	protein_coding	323.331162909637	-0.712353568930773	0.120889481913676	-5.89260171897707	3.80161931266745e-09	2.05682291248372e-08	TRUE
1020	ENSG00000067225	5315	PKM	protein_coding	71714.3731169384	-0.455005565625959	0.034369554862766	-13.2386225961537	5.25028914090991e-40	1.80133414179893e-38	TRUE
1021	ENSG00000067248	54505	DHX29	protein_coding	2205.79464687155	0.120900641441093	0.0547564303367522	2.20797156968696	0.0272462550804032	0.0571622684557673	TRUE
1022	ENSG00000067334	30836	DNTTIP2	protein_coding	1533.64122606618	0.0462581880849722	0.0599098141539135	0.772130388622655	0.440037205396447	0.606562908563522	TRUE
1023	ENSG00000067365	79091	METTL22	protein_coding	338.783440369026	0.332133101623893	0.113633859131022	2.92283571255762	0.00346859477223049	0.00867453312036448	TRUE
1024	ENSG00000067369	7158	TP53BP1	protein_coding	2712.59244468822	0.10563857852098	0.053314200763272	1.98143415841571	0.0475426062751325	0.09378974377288	TRUE
1025	ENSG00000067445	7216	TRO	protein_coding	56.1279125797636	-0.50321869672702	0.262297826887069	-1.91850120414333	0.0550474895817984	0.106540712165225	TRUE
1026	ENSG00000067533	51018	RRP15	protein_coding	802.189172635728	-0.383306691416516	0.0766338196383365	-5.00179546348443	5.679883374656e-07	2.45625126143691e-06	TRUE
1027	ENSG00000067560	387	RHOA	protein_coding	16081.6232645488	0.0839427197445447	0.0382929083008208	2.19212181757282	0.0283707117701932	0.0592956552055684	TRUE
1028	ENSG00000067596	1659	DHX8	protein_coding	1687.39725150342	0.00796897872528004	0.0574193421443871	0.138785615224243	0.889619561359633	0.934294660113756	TRUE
1030	ENSG00000067606	5590	PRKCZ	protein_coding	23.4130291737005	-0.446849253867891	0.397052962512303	-1.12541473318952	0.260413330717099	0.402917881792298	TRUE
1031	ENSG00000067646	7544	ZFY	protein_coding	288.806301143495	-0.594481557224687	0.120087061496824	-4.95042138440876	7.40529666819968e-07	3.15764659028849e-06	TRUE
1032	ENSG00000067704	55699	IARS2	protein_coding	3017.26814337295	-0.0278178524342722	0.0485596857648935	-0.572858987781657	0.566740175342026	0.723716191023457	TRUE
1033	ENSG00000067715	6857	SYT1	protein_coding	471.311578763365	-0.910494110056857	0.101415744658175	-8.97783784091616	2.76139675865239e-19	3.43136181951526e-18	TRUE
1034	ENSG00000067798	89795	NAV3	protein_coding	1364.91589806362	0.361739738138618	0.0676139853367297	5.35007271553496	8.79188984429488e-08	4.13227410063968e-07	TRUE
1035	ENSG00000067829	3421	IDH3G	protein_coding	2402.78738560522	-0.0357193532122379	0.0582248646233254	-0.613472499134474	0.539563961342111	0.700052383893334	TRUE
1036	ENSG00000067836	79641	ROGDI	protein_coding	403.939711862235	-0.695131743961607	0.102966413520768	-6.75105328225693	1.46775680512359e-11	9.99525419383887e-11	TRUE
1037	ENSG00000067840	57595	PDZD4	protein_coding	39.8952398359615	-0.00420391350485549	0.30200132348786	-0.0139201823896129	0.98889366007091	0.992903395191371	TRUE
1038	ENSG00000067842	492	ATP2B3	protein_coding	1.324785259367	3.97377585680089	1.91067497407718	2.0797759486645	0.0375460881297539	0.076035612395991	FALSE
1039	ENSG00000067900	6093	ROCK1	protein_coding	2710.92555899942	0.26984067274795	0.0581698285239682	4.63884249954021	3.50365925059826e-06	1.37144380196385e-05	TRUE
1040	ENSG00000067955	865	CBFB	protein_coding	2347.82517563237	0.493860193907131	0.0524285666321363	9.41967758478481	4.52475263456727e-21	6.32650765255453e-20	TRUE
1041	ENSG00000067992	5165	PDK3	protein_coding	328.982792469841	-0.0418648935738005	0.10857989476392	-0.385567638141713	0.69981690439256	0.830063979760588	TRUE
1042	ENSG00000068001	8692	HYAL2	protein_coding	1317.38022980227	-0.0490448193033372	0.0657522096146032	-0.745903743627873	0.455725563633238	0.621182846448943	TRUE
1043	ENSG00000068024	9759	HDAC4	protein_coding	534.311247207241	0.159164191102811	0.0940938510068932	1.69154720951054	0.0907323392052738	0.164448153989743	TRUE
1044	ENSG00000068028	11186	RASSF1	protein_coding	620.187637968078	0.61143884908302	0.082240139592485	7.4347982884369	1.0472764817675e-13	8.6359874360422e-13	TRUE
1045	ENSG00000068078	2261	FGFR3	protein_coding	72.4430294974869	-0.917300387398381	0.229844475930518	-3.99096120837674	6.58060443385396e-05	0.000218875233320671	TRUE
1046	ENSG00000068079	3430	IFI35	protein_coding	354.920488004671	-0.960732398003581	0.117419379685517	-8.18205989996454	2.79032278523749e-16	2.79293820202506e-15	TRUE
1047	ENSG00000068097	63897	HEATR6	protein_coding	992.776253808287	0.42890886272643	0.0711297083690501	6.02995390478864	1.64006451255666e-09	9.17855953538913e-09	TRUE
1048	ENSG00000068120	80347	COASY	protein_coding	2445.33250388262	0.516065835406165	0.0588317850850045	8.77188809859355	1.75694963855566e-18	2.06601799892375e-17	TRUE
1049	ENSG00000068137	79990	PLEKHH3	protein_coding	478.449436023181	0.181283834767472	0.0953889062666951	1.90047083945617	0.0573713582350326	0.110400611195379	TRUE
1050	ENSG00000068305	4205	MEF2A	protein_coding	979.682783733645	-0.0837506535634891	0.0744983183695653	-1.12419522207234	0.260930215958019	0.403644515152441	TRUE
1051	ENSG00000068308	55593	OTUD5	protein_coding	2965.37309214872	0.162136644814655	0.048065778692106	3.3732241363081	0.000742934497704488	0.00209261108271989	TRUE
1052	ENSG00000068323	7030	TFE3	protein_coding	3942.74383502393	0.0337955928970444	0.0467967094341701	0.722178830641615	0.470184536803414	0.633812465153699	TRUE
1053	ENSG00000068354	4943	TBC1D25	protein_coding	942.00193837397	0.321894202216558	0.0738510738888042	4.35869358787153	1.3084115338585e-05	4.76358820956878e-05	TRUE
1054	ENSG00000068366	2182	ACSL4	protein_coding	8867.45874978783	0.231589237980901	0.0449423700541357	5.15302681416084	2.56315298139974e-07	1.14674081802032e-06	TRUE
1055	ENSG00000068383	3632	INPP5A	protein_coding	339.079388629104	0.0660378115987743	0.112219877439299	0.58846804243299	0.556218178198637	0.714698031724344	TRUE
1056	ENSG00000068394	27238	GPKOW	protein_coding	858.162142078585	0.501740193141242	0.0769288654054897	6.52213171865443	6.93151006992327e-11	4.40922490896162e-10	TRUE
1057	ENSG00000068400	56850	GRIPAP1	protein_coding	910.926242491874	0.114125885833367	0.0772206804593811	1.47791867611681	0.139429546797559	0.239066054850286	TRUE
1058	ENSG00000068438	24140	FTSJ1	protein_coding	3236.84947061076	0.20849787305686	0.0488328439688457	4.26962380462374	1.95802940482639e-05	7.00039556619871e-05	TRUE
1059	ENSG00000068489	55771	PRR11	protein_coding	3956.23712871879	0.279004351839521	0.0491670903703266	5.67461588103058	1.39000197727108e-08	7.12772322438586e-08	TRUE
1060	ENSG00000068615	65055	REEP1	protein_coding	3.75100245692331	-2.04902923286305	1.12446079107753	-1.82223270844291	0.0684196836018074	0.128888502097076	FALSE
1061	ENSG00000068650	23250	ATP11A	protein_coding	2802.06872515632	-0.125026716878115	0.058642605074828	-2.13201164441077	0.0330058893067738	0.0679035068868798	TRUE
1062	ENSG00000068654	25885	POLR1A	protein_coding	2563.68185005856	-0.288124942333497	0.0583480046031886	-4.93804277100766	7.89105382456461e-07	3.35472867993309e-06	TRUE
1063	ENSG00000068697	9741	LAPTM4A	protein_coding	6393.45508932418	0.171895276562676	0.0473152068328545	3.63298161561278	0.000280164986761206	0.000846231656249358	TRUE
1064	ENSG00000068724	57217	TTC7A	protein_coding	768.295015733425	0.426058721938433	0.0810375100751566	5.25754951680146	1.45987593646112e-07	6.7016228507186e-07	TRUE
1065	ENSG00000068745	51447	IP6K2	protein_coding	834.538251637668	0.0656732112151606	0.0758234281552064	0.866133500067172	0.386416955976116	0.54793863362637	TRUE
1066	ENSG00000068781	286749	STON1-GTF2A1L	protein_coding	8.7967222712713	-1.08217950635322	0.77149660205404	-1.40270158477952	0.160705844550287	0.269066149925155	FALSE
1067	ENSG00000068784	55133	SRBD1	protein_coding	378.05896882643	-0.330418010240908	0.105867847828894	-3.12104210123299	0.00180212267835419	0.00473417405940339	TRUE
1068	ENSG00000068796	3796	KIF2A	protein_coding	1644.26472550323	0.0744393962566629	0.0682368108794826	1.09089793759757	0.275317794734646	0.421550303865594	TRUE
1069	ENSG00000068831	10235	RASGRP2	protein_coding	0.330016799581315	0.268723663022185	3.32489954429163	0.0808215885750727	0.93558383903232	0.954066346708707	FALSE
1070	ENSG00000068878	23198	PSME4	protein_coding	3426.92674033464	0.461225270252371	0.059238748670801	7.78587125152612	6.92344263230202e-15	6.29223089444214e-14	TRUE
1071	ENSG00000068885	57560	IFT80	protein_coding	469.475967673058	-0.88976805659251	0.0980901154492297	-9.07092475646074	1.18011124656928e-19	1.5013686343174e-18	TRUE
1072	ENSG00000068903	22933	SIRT2	protein_coding	1334.21781364629	-0.605247213758628	0.0679831719890748	-8.90289752669813	5.44074045122134e-19	6.6400350963977e-18	TRUE
1073	ENSG00000068912	27248	ERLEC1	protein_coding	3096.64719688154	0.715082165791292	0.0481850524199279	14.840331801643	8.03575162251984e-50	3.86757330203871e-48	TRUE
1074	ENSG00000068971	5526	PPP2R5B	protein_coding	614.291628398606	0.942675924028313	0.0844877074585785	11.157551227088	6.57784833753279e-29	1.38239995934914e-27	TRUE
1075	ENSG00000068976	5837	PYGM	protein_coding	2.46418568430636	2.1567016534067	1.38635623788754	1.55566195359208	0.119788498208948	0.209445996766076	FALSE
1076	ENSG00000068985	8712	PAGE1	protein_coding	0.800213210909485	-0.319780508613581	2.25368581562827	-0.141892231115824	0.887165130899695	0.933127013288769	FALSE
1077	ENSG00000069011	5307	PITX1	protein_coding	975.460740506517	0.0515362041833687	0.0736094554625059	0.700130219134951	0.483845985278515	0.646762347809867	TRUE
1078	ENSG00000069018	57113	TRPC7	protein_coding	0.14917903612695	-0.693063049786616	4.0804728567969	-0.169848709722985	0.865129118606834	0.91805453825951	FALSE
1079	ENSG00000069020	375449	MAST4	protein_coding	494.606822324941	0.298787505875893	0.10031209490144	2.97857906536059	0.00289588305313545	0.00734863713950428	TRUE
1080	ENSG00000069122	221395	GPR116	protein_coding	0.717464168124374	1.79185765556112	2.37235948621742	0.755306127073568	0.450065323204699	0.615189211478984	FALSE
1081	ENSG00000069188	54549	SDK2	protein_coding	10.7172745686798	0.687519523309317	0.596855915115735	1.15190200163468	0.249361345628772	0.388810727451468	TRUE
1082	ENSG00000069206	8756	ADAM7	protein_coding	0.14917903612695	-0.693063049786616	4.0804728567969	-0.169848709722985	0.865129118606834	0.91805453825951	FALSE
1083	ENSG00000069248	55746	NUP133	protein_coding	1277.87287138768	-0.287681785990456	0.0681422396183837	-4.22178354573548	2.42376808369366e-05	8.55453449245816e-05	TRUE
1084	ENSG00000069275	64710	NUCKS1	protein_coding	12496.7963437097	-0.18040286738313	0.0431618926957875	-4.17967925212735	2.91920540594072e-05	0.000101978212156825	TRUE
1085	ENSG00000069329	55737	VPS35	protein_coding	4062.83954655267	0.0589369531636547	0.0450674520527715	1.30774983894458	0.190958172878702	0.311416564074211	TRUE
1086	ENSG00000069345	10294	DNAJA2	protein_coding	1904.30628095767	0.255307222019392	0.0568970358891415	4.48717965759824	7.21722123278683e-06	2.72034948121323e-05	TRUE
1087	ENSG00000069399	602	BCL3	protein_coding	1657.13055747946	-0.472143345961593	0.0644722121194644	-7.32320685827765	2.42114142434519e-13	1.92945999889748e-12	TRUE
1088	ENSG00000069424	8514	KCNAB2	protein_coding	510.372125594318	0.597327408582945	0.0892075121204459	6.69593170333512	2.14301799236614e-11	1.43253542322253e-10	TRUE
1089	ENSG00000069431	10060	ABCC9	protein_coding	191.544193371303	-0.487409783749748	0.142509590200932	-3.42018935751988	0.000625775603537014	0.00178259452518063	TRUE
1090	ENSG00000069482	51083	GAL	protein_coding	7.89810829069329	0.692752141950975	0.670591644422027	1.03304618796443	0.301582284262718	0.453076137247235	FALSE
1091	ENSG00000069493	29121	CLEC2D	protein_coding	85.0656222953713	-0.132645346596779	0.214106972327221	-0.619528384129672	0.535568329086104	0.695925201214174	TRUE
1092	ENSG00000069509	139341	FUNDC1	protein_coding	387.413869152233	-0.0781099336915314	0.103706804031622	-0.753180414929329	0.451341506704488	0.616584391425033	TRUE
1093	ENSG00000069535	4129	MAOB	protein_coding	401.765329805346	-0.702332809819279	0.103778119373403	-6.76763863191836	1.30901203736566e-11	8.92133213818495e-11	TRUE
1094	ENSG00000069667	6095	RORA	protein_coding	89.2992644950616	1.1187826484524	0.214692782952334	5.21108643275073	1.87737955606311e-07	8.51976284060939e-07	TRUE
1095	ENSG00000069696	1815	DRD4	protein_coding	13.3295823563793	3.54027340843902	0.721220151687998	4.90872779990006	9.16691068334526e-07	3.87112792722781e-06	TRUE
1096	ENSG00000069702	7049	TGFBR3	protein_coding	229.737666248364	-0.687958812787029	0.138813939052954	-4.9559778901209	7.19674002133317e-07	3.07331917031988e-06	TRUE
1097	ENSG00000069712	23285	KIAA1107	protein_coding	93.227077945444	-0.111637984127972	0.201225143395738	-0.554791425385742	0.57903733281147	0.735870247045493	TRUE
1098	ENSG00000069764	8399	PLA2G10	protein_coding	0	NA	NA	NA	NA	NA	FALSE
1099	ENSG00000069812	54626	HES2	protein_coding	1.37788280641803	1.02241217571584	1.64332213450967	0.62216175042327	0.533835514251501	0.693913052004139	FALSE
1100	ENSG00000069849	483	ATP1B3	protein_coding	2870.8878081098	-0.189273230357328	0.0573086995359553	-3.30269630771465	0.000957600348388873	0.00264322448345271	TRUE
1101	ENSG00000069869	4734	NEDD4	protein_coding	1098.47728443799	-0.736564926835999	0.0754864133595273	-9.757582776226	1.71186701472302e-22	2.62557987554377e-21	TRUE
1102	ENSG00000069943	9488	PIGB	protein_coding	206.069260120192	-0.941354100313913	0.138579294646188	-6.79289141077908	1.09908109752964e-11	7.55690126051972e-11	TRUE
1103	ENSG00000069956	5597	MAPK6	protein_coding	3090.7336338149	0.628557299581862	0.0505351348502876	12.4380255725841	1.62470425958391e-35	4.64208979586132e-34	TRUE
1104	ENSG00000069966	10681	GNB5	protein_coding	591.872706085237	-0.273251786880555	0.090457856363927	-3.02076345675513	0.00252138250325074	0.0064656073015972	TRUE
1105	ENSG00000069974	5873	RAB27A	protein_coding	883.164864874076	0.00976924691887977	0.0770239663145283	0.126833859463779	0.8990718961663	0.94070101632725	TRUE
1106	ENSG00000069998	27440	CECR5	protein_coding	706.452848845928	-0.0208022811960314	0.082282944333833	-0.252814011025587	0.800411940110525	0.89459684270753	TRUE
1107	ENSG00000070010	7353	UFD1L	protein_coding	1668.46666680063	-0.206789161587954	0.0603836306143974	-3.42458973539509	0.000615728464876893	0.00175690323161099	TRUE
1108	ENSG00000070018	4040	LRP6	protein_coding	1367.89752574999	-0.206157906058946	0.0784467271972865	-2.62799881428421	0.00858888150927732	0.0200506651233345	TRUE
1109	ENSG00000070019	2984	GUCY2C	protein_coding	0.488580299219384	-0.676514041461965	2.88794308390742	-0.23425463099731	0.81478730524363	0.904491206161756	FALSE
1110	ENSG00000070031	6343	SCT	protein_coding	0.199581281491549	1.23049030185587	4.0804728567969	0.301555811063962	0.762990698241956	0.863913788612463	FALSE
1111	ENSG00000070047	57661	PHRF1	protein_coding	1620.46198440197	0.0639264685641996	0.0584873528662994	1.09299644164669	0.274395362087071	0.42042504846309	TRUE
1112	ENSG00000070061	8518	IKBKAP	protein_coding	1942.1955766863	0.158389011511086	0.056048361519469	2.82593473238407	0.00471428686656233	0.0115019713554311	TRUE
1113	ENSG00000070081	4925	NUCB2	protein_coding	3789.7308831724	0.272542126942179	0.0452469406201335	6.02343767792569	1.70750876720839e-09	9.52481057672954e-09	TRUE
1114	ENSG00000070087	5217	PFN2	protein_coding	4346.99159668133	-0.291550785509375	0.0471352591090979	-6.18540750639685	6.19422457811211e-10	3.61209969766633e-09	TRUE
1115	ENSG00000070159	5774	PTPN3	protein_coding	848.495004935747	0.41887462142223	0.0751545489317776	5.57350988564203	2.49657479141905e-08	1.24290433817558e-07	TRUE
1116	ENSG00000070182	6710	SPTB	protein_coding	13.7621124685352	0.595093227732421	0.519829642323971	1.14478509742533	0.252298190097162	0.392673244306805	TRUE
1117	ENSG00000070190	27071	DAPP1	protein_coding	0.177503416728778	1.23049030185587	4.0804728567969	0.301555811063962	0.762990698241956	0.863913788612463	FALSE
1118	ENSG00000070193	2255	FGF10	protein_coding	0	NA	NA	NA	NA	NA	FALSE
1119	ENSG00000070214	23446	SLC44A1	protein_coding	1732.38322638348	0.00837585115655852	0.0608954880224711	0.137544692202282	0.890600269137997	0.935209648976204	TRUE
1120	ENSG00000070269	54916	TMEM260	protein_coding	436.587561737555	-0.423616014002602	0.0973819328847128	-4.35004729782994	1.36108171183379e-05	4.94901939314582e-05	TRUE
1121	ENSG00000070366	23293	SMG6	protein_coding	1423.70473245024	-0.381739392739682	0.0649187251565966	-5.88026631482446	4.09606913758545e-09	2.21192911772392e-08	TRUE
1122	ENSG00000070367	10640	EXOC5	protein_coding	2651.56005733274	0.0178145692767603	0.0636657662647605	0.279813945891684	0.779620251659019	0.877162624775847	TRUE
1123	ENSG00000070371	8218	CLTCL1	protein_coding	679.376768270618	0.387949562561499	0.0855066457906036	4.53706912456307	5.70414141775547e-06	2.17643948780192e-05	TRUE
1124	ENSG00000070388	27006	FGF22	protein_coding	6.66621011803108	-0.901522799057609	0.763063365609824	-1.18145207814705	0.237423180035457	0.373502665876606	FALSE
1125	ENSG00000070404	10272	FSTL3	protein_coding	2568.98463761892	0.307864413512875	0.0550734924369038	5.59006519997959	2.2698436723047e-08	1.13465620201867e-07	TRUE
1126	ENSG00000070413	9993	DGCR2	protein_coding	2580.29850330017	-0.209829253964414	0.0501544619928689	-4.18366074775656	2.86852088574058e-05	0.000100310167527146	TRUE
1127	ENSG00000070423	55658	RNF126	protein_coding	849.676700104611	-0.029931847054297	0.0733120936847674	-0.408279801460862	0.68306826657476	0.817175773889956	TRUE
1128	ENSG00000070444	4335	MNT	protein_coding	1065.27943666216	-0.00217366495289847	0.0690917803160657	-0.0314605433953919	0.974902258366309	0.982087140289296	TRUE
1129	ENSG00000070476	79364	ZXDC	protein_coding	391.351837149196	0.400893031127433	0.105817075149695	3.78854764753522	0.000151530533581487	0.000478302364081523	TRUE
1130	ENSG00000070495	23210	JMJD6	protein_coding	910.809601409385	0.713998546930408	0.0796851154644543	8.96024988818529	3.23943435414437e-19	4.00499098226561e-18	TRUE
1131	ENSG00000070501	5423	POLB	protein_coding	399.288365876923	0.614665550989739	0.109362621979755	5.62043539065407	1.90476815972793e-08	9.61915292184287e-08	TRUE
1132	ENSG00000070526	55808	ST6GALNAC1	protein_coding	0.171453299943247	1.23049030185587	4.0804728567969	0.301555811063962	0.762990698241956	0.863913788612463	FALSE
1133	ENSG00000070540	55062	WIPI1	protein_coding	1186.97735888979	1.37367516973609	0.0673109229425185	20.4079086972135	1.42241934212673e-92	2.09512559306701e-90	TRUE
1134	ENSG00000070601	22844	FRMPD1	protein_coding	0.610823609672198	-2.59854936511019	2.574854363824	-1.00920246271754	0.312877545800234	0.465907769526129	FALSE
1135	ENSG00000070610	57704	GBA2	protein_coding	1060.3773833482	0.043056239678412	0.0665739509625054	0.646743043726838	0.51779826007393	0.676907213233028	TRUE
1136	ENSG00000070614	3340	NDST1	protein_coding	5012.50768196668	-0.674642200382179	0.0450880952165747	-14.9627567352674	1.28587153047212e-50	6.38674446792054e-49	TRUE
1137	ENSG00000070669	440	ASNS	protein_coding	2584.93467265593	1.61775179202406	0.0552940175467101	29.2572662251834	3.62951792020483e-188	2.48055772738479e-185	TRUE
1138	ENSG00000070718	10947	AP3M2	protein_coding	970.704112349687	0.117726647450517	0.0695894369136461	1.69173157122402	0.0906971659360013	0.164419286703715	TRUE
1139	ENSG00000070729	1258	CNGB1	protein_coding	0.482915221564876	-0.635280428296537	2.7210835861415	-0.233465973457054	0.815399588789971	0.904491206161756	FALSE
1140	ENSG00000070731	10610	ST6GALNAC2	protein_coding	102.637037980304	0.0864055879507854	0.189939183971484	0.454911862545212	0.649172648341405	0.793488737129332	TRUE
1141	ENSG00000070748	1103	CHAT	protein_coding	0.171453299943247	1.23049030185587	4.0804728567969	0.301555811063962	0.762990698241956	0.863913788612463	FALSE
1142	ENSG00000070756	26986	PABPC1	protein_coding	37648.8217790767	0.0822111998326416	0.0409702500540593	2.00660722656479	0.0447915012430344	0.0890617467983808	TRUE
1143	ENSG00000070759	10420	TESK2	protein_coding	153.577571532413	0.180664947500789	0.16110624668068	1.12140249818417	0.262116573252702	0.405003053951498	TRUE
1144	ENSG00000070761	29105	CFAP20	protein_coding	669.054840213327	0.234128475215694	0.0803039465494346	2.91552887841653	0.00355086243532314	0.00885823267191285	TRUE
1145	ENSG00000070770	1459	CSNK2A2	protein_coding	2080.70993775095	0.162489451653907	0.0547589570027824	2.96735841125774	0.00300370591183164	0.007590788228007	TRUE
1146	ENSG00000070778	11099	PTPN21	protein_coding	944.049166351575	-0.215961618429778	0.0733022877882629	-2.94617842015509	0.00321726762039633	0.00809695604096209	TRUE
1147	ENSG00000070785	8891	EIF2B3	protein_coding	963.38890493113	-0.0679344684184274	0.0701519590661916	-0.968390182151978	0.332849540853195	0.489420589932676	TRUE
1148	ENSG00000070808	815	CAMK2A	protein_coding	13.4308332413124	-0.157712149236936	0.522848160988935	-0.301640439814559	0.762926176517336	0.863913788612463	TRUE
1149	ENSG00000070814	6949	TCOF1	protein_coding	3325.34616746334	0.1681712261255	0.0526918676754476	3.19159736681457	0.00141488413803394	0.00378973356050287	TRUE
1150	ENSG00000070831	998	CDC42	protein_coding	5977.82415634497	-0.220923364925047	0.0457094249168905	-4.83321252294756	1.3434723108732e-06	5.55531653039192e-06	TRUE
1151	ENSG00000070882	26031	OSBPL3	protein_coding	1476.70642297634	0.410756033870221	0.0614811282858229	6.68101001596189	2.37301006631222e-11	1.57335079522742e-10	TRUE
1152	ENSG00000070886	2046	EPHA8	protein_coding	0	NA	NA	NA	NA	NA	FALSE
1153	ENSG00000070915	6559	SLC12A3	protein_coding	0.199581281491549	1.23049030185587	4.0804728567969	0.301555811063962	0.762990698241956	0.863913788612463	FALSE
1154	ENSG00000070950	56852	RAD18	protein_coding	1098.94258168304	0.230744995746983	0.0689998893520715	3.3441357357779	0.000825393429148435	0.00230737436688975	TRUE
1155	ENSG00000070961	490	ATP2B1	protein_coding	4475.01423147431	-0.449003616637973	0.0562298473484356	-7.98514735164872	1.40354548073326e-15	1.33079789588283e-14	TRUE
1156	ENSG00000070985	29850	TRPM5	protein_coding	0	NA	NA	NA	NA	NA	FALSE
1157	ENSG00000071051	8440	NCK2	protein_coding	254.701949120608	-0.520304873967122	0.139305818266114	-3.73498307854731	0.000187727809516095	0.000584353680705411	TRUE
1158	ENSG00000071054	9448	MAP4K4	protein_coding	4352.13599847455	-0.260472983980923	0.0538201466031177	-4.83969294810198	1.30039885334371e-06	5.38633086260135e-06	TRUE
1159	ENSG00000071073	11320	MGAT4A	protein_coding	7.51285679382107	0.447834386530668	0.698115717596424	0.641490193162444	0.521204250459617	0.680468848731796	FALSE
1160	ENSG00000071082	6160	RPL31	protein_coding	2029.78378117432	0.181676249619806	0.0729088563008468	2.49182690330717	0.0127087956458676	0.0286278816618713	TRUE
1161	ENSG00000071127	9948	WDR1	protein_coding	5563.04065288419	-0.446561499773844	0.041417678143128	-10.7819056932803	4.19111597854832e-27	8.14669028549221e-26	TRUE
1162	ENSG00000071189	23161	SNX13	protein_coding	1844.85322661925	-0.0477600360018673	0.0609518990076129	-0.783569286264601	0.433292883633119	0.599549903608315	TRUE
1163	ENSG00000071203	54860	MS4A12	protein_coding	0	NA	NA	NA	NA	NA	FALSE
1164	ENSG00000071205	79658	ARHGAP10	protein_coding	617.384307075013	-0.214758563504269	0.0842711713015781	-2.54842267156488	0.0108211274239443	0.0247250966641954	TRUE
1165	ENSG00000071242	6196	RPS6KA2	protein_coding	1372.35301574312	0.326332698123621	0.0667725356309574	4.88722938315862	1.02264920109479e-06	4.2941716023361e-06	TRUE
1166	ENSG00000071243	54556	ING3	protein_coding	266.016904997451	-0.564238622816145	0.129898585825094	-4.34368564701606	1.40111967685285e-05	5.0913506590191e-05	TRUE
1167	ENSG00000071246	22846	VASH1	protein_coding	679.281344425492	-0.290880743515286	0.0870055036706632	-3.34324532636855	0.000828046604496759	0.00231365564749495	TRUE
1168	ENSG00000071282	29995	LMCD1	protein_coding	199.868474305433	-0.219773651660382	0.136671147945193	-1.60804716258412	0.107824849943827	0.19122850177914	TRUE
1169	ENSG00000071462	114049	WBSCR22	protein_coding	3601.16393590752	-0.122486746693541	0.0503120658514372	-2.4345401966841	0.0149107236169492	0.0331242042362738	TRUE
1170	ENSG00000071537	6400	SEL1L	protein_coding	7420.17539208544	0.344650991823962	0.0527266617259404	6.53656007306832	6.29498603708725e-11	4.02379840739516e-10	TRUE
1171	ENSG00000071539	9319	TRIP13	protein_coding	1643.54447680185	0.229906134348211	0.0570557884893173	4.0294971016176	5.58963049892482e-05	0.000188148988779806	TRUE
1172	ENSG00000071553	537	ATP6AP1	protein_coding	7318.36855767236	-0.0985009071365251	0.0436584625742984	-2.25616985410092	0.0240599957230748	0.0511050580463024	TRUE
1173	ENSG00000071564	6929	TCF3	protein_coding	2004.45831804418	0.158033557058111	0.0571635568953503	2.76458578928921	0.00569951178295551	0.0137215525325599	TRUE
1174	ENSG00000071575	28951	TRIB2	protein_coding	1152.53979272141	-0.208508213569598	0.0658686426809666	-3.16551556374864	0.00154808379680145	0.00411169901323637	TRUE
1175	ENSG00000071626	26528	DAZAP1	protein_coding	4027.28332579128	0.377513685820763	0.0472269106317698	7.99361382674917	1.31039783244796e-15	1.24524234511712e-14	TRUE
1176	ENSG00000071655	53615	MBD3	protein_coding	3094.05172786133	-0.4194515209518	0.0572313445735512	-7.32905235893487	2.31785824057911e-13	1.85233516831313e-12	TRUE
1177	ENSG00000071677	51052	PRLH	protein_coding	0	NA	NA	NA	NA	NA	FALSE
1178	ENSG00000071794	6596	HLTF	protein_coding	1106.89222240092	0.0920183015227507	0.0755208880726937	1.21844835079504	0.223053640735232	0.354092214587213	TRUE
1179	ENSG00000071859	9130	FAM50A	protein_coding	2163.29984016512	-0.189914880420439	0.0626716100372772	-3.0303175601756	0.00244296728696185	0.00627960569655936	TRUE
1180	ENSG00000071889	60343	FAM3A	protein_coding	1575.05542219878	0.0133047046171821	0.0592820537346603	0.224430561679467	0.822422292363088	0.909744094737519	TRUE
1181	ENSG00000071894	29894	CPSF1	protein_coding	1889.11268133665	0.141991144920436	0.0571178425166435	2.48593326820881	0.0129212192418408	0.0290604122635372	TRUE
1182	ENSG00000071909	140469	MYO3B	protein_coding	0	NA	NA	NA	NA	NA	FALSE
1183	ENSG00000071967	79901	CYBRD1	protein_coding	1636.54662544769	-0.0325032800922131	0.0570190075439215	-0.570042894330911	0.568648605427292	0.725665103617201	TRUE
1184	ENSG00000071991	28513	CDH19	protein_coding	0.199581281491549	1.23049030185587	4.0804728567969	0.301555811063962	0.762990698241956	0.863913788612463	FALSE
1185	ENSG00000071994	5134	PDCD2	protein_coding	1508.21564054376	-0.171285633336562	0.059074250583682	-2.89949735534819	0.00373761498116642	0.00928210604189092	TRUE
1186	ENSG00000072041	55117	SLC6A15	protein_coding	32.1144460324878	0.662847645880719	0.339225640981965	1.95400219146748	0.050700958020923	0.0992753344883671	TRUE
1187	ENSG00000072042	51109	RDH11	protein_coding	2841.84259000211	0.398145348952859	0.0503040469226307	7.91477770297925	2.47695257153361e-15	2.31137147117549e-14	TRUE
1188	ENSG00000072062	5566	PRKACA	protein_coding	4209.33071997572	-0.318235163173499	0.0507666574690147	-6.26858609644989	3.64341156055824e-10	2.16225529432783e-09	TRUE
1189	ENSG00000072071	22859	LPHN1	protein_coding	1288.676889334	-0.522994325874754	0.0715608095784033	-7.30839029010358	2.70361552187836e-13	2.14456707552524e-12	TRUE
1190	ENSG00000072080	6694	SPP2	protein_coding	0	NA	NA	NA	NA	NA	FALSE
1191	ENSG00000072110	87	ACTN1	protein_coding	21607.6373898855	0.0395575734986703	0.0400771880618812	0.98703465516571	0.323625649805899	0.478387493362384	TRUE
1192	ENSG00000072121	23503	ZFYVE26	protein_coding	1000.74988859202	-0.264897745347144	0.0750256304744378	-3.53076333610283	0.000414362317896187	0.0012160416632728	TRUE
1193	ENSG00000072133	27330	RPS6KA6	protein_coding	757.255175658564	-0.577048861576213	0.0822650343215136	-7.01450946122447	2.30757113357487e-12	1.69506278539382e-11	TRUE
1194	ENSG00000072134	22905	EPN2	protein_coding	1959.37163257796	0.430152361430914	0.0551934037120633	7.79354655630521	6.51540593031716e-15	5.93718537202128e-14	TRUE
1195	ENSG00000072135	26469	PTPN18	protein_coding	699.77209104843	-0.319492367940725	0.0837038531990791	-3.8169374016851	0.000135118433526283	0.000429353460150655	TRUE
1196	ENSG00000072163	55679	LIMS2	protein_coding	18.9945095831191	-0.807076557395549	0.448067097274904	-1.80124039971714	0.0716649972549759	0.134118711109547	TRUE
1197	ENSG00000072182	55515	ASIC4	protein_coding	10.815540701392	4.50751251008096	0.982182962008277	4.58927988413117	4.44777733772915e-06	1.72167475288718e-05	TRUE
1198	ENSG00000072195	10290	SPEG	protein_coding	1155.52601622579	-0.00962374487665667	0.0644286560976952	-0.149370566756257	0.881261235480236	0.929114492744374	TRUE
1200	ENSG00000072201	84708	LNX1	protein_coding	91.0919454065157	-0.556054504664478	0.204749471886444	-2.71577992139033	0.00661198547226972	0.0157518661153375	TRUE
1201	ENSG00000072210	224	ALDH3A2	protein_coding	1608.17316021561	-0.00741679916369668	0.0591422999817405	-0.12540599817705	0.900202139745816	0.9413007196877	TRUE
1202	ENSG00000072274	7037	TFRC	protein_coding	30082.5585666378	0.211585195280593	0.0361834748157759	5.84756429165125	4.98823066402408e-09	2.66257135662341e-08	TRUE
1203	ENSG00000072310	6720	SREBF1	protein_coding	1127.64729105825	-0.69767787916468	0.0673264025083917	-10.3626193168085	3.66777955568466e-25	6.42745451163364e-24	TRUE
1204	ENSG00000072315	7224	TRPC5	protein_coding	5.59831159640747	-1.05606487738196	0.815645828199929	-1.29475912322463	0.195403337203298	0.317212486409078	FALSE
1205	ENSG00000072364	27125	AFF4	protein_coding	6209.96168299104	0.132909649510794	0.0665112727386093	1.99830260402821	0.0456838633710979	0.0905515649139882	TRUE
1206	ENSG00000072401	7321	UBE2D1	protein_coding	633.316684568937	0.161962255819875	0.0832422997531721	1.94567252827134	0.0516940886289806	0.10090771144919	TRUE
1207	ENSG00000072415	64398	MPP5	protein_coding	2448.64110834018	0.194058673023876	0.0595238615505824	3.260182857239	0.00111340406477872	0.00303600731739693	TRUE
1208	ENSG00000072422	9886	RHOBTB1	protein_coding	384.657589390673	0.630574969090886	0.102969651023651	6.12389148474485	9.13171003421768e-10	5.22519750986749e-09	TRUE
1209	ENSG00000072501	8243	SMC1A	protein_coding	6104.40962769846	-0.0990105384245549	0.0493247465659638	-2.00731975971016	0.0447156264963412	0.0889522871482695	TRUE
1210	ENSG00000072506	3028	HSD17B10	protein_coding	1236.8120168042	-0.732593823942842	0.0714185205924766	-10.2577569216691	1.09214131689593e-24	1.86230803797244e-23	TRUE
1211	ENSG00000072518	2011	MARK2	protein_coding	1310.96146900735	0.0968441112139588	0.0661275683378856	1.46450434588981	0.143056196511934	0.24426251844168	TRUE
1212	ENSG00000072571	3161	HMMR	protein_coding	2340.91121493054	0.178671999532642	0.0556971662078508	3.207919032467	0.00133699133147256	0.00359632145616186	TRUE
1213	ENSG00000072609	55743	CHFR	protein_coding	557.443288401127	0.0575366930744815	0.0918500369498135	0.626419923009061	0.531039545188224	0.690986342935496	TRUE
1214	ENSG00000072657	29953	TRHDE	protein_coding	3.63736859110803	-0.507631577692267	1.02908848025497	-0.493282732663081	0.621812827422172	0.775200924223196	FALSE
1215	ENSG00000072682	8974	P4HA2	protein_coding	3890.63365044656	0.437317483988148	0.0498205147851356	8.7778596000904	1.66615083556283e-18	1.96465515365263e-17	TRUE
1217	ENSG00000072694	2213	FCGR2B	protein_coding	0.199581281491549	1.23049030185587	4.0804728567969	0.301555811063962	0.762990698241956	0.863913788612463	FALSE
1218	ENSG00000072736	4775	NFATC3	protein_coding	1509.91900762741	0.121412933437453	0.0648506969177905	1.87219165264122	0.0611800935166661	0.116926518772456	TRUE
1219	ENSG00000072756	51095	TRNT1	protein_coding	496.648403958749	0.129654077705563	0.0935265477095592	1.3862810173235	0.16566111093671	0.276252756340487	TRUE
1220	ENSG00000072778	37	ACADVL	protein_coding	6774.70026904499	0.437600166620851	0.0506296010507146	8.64316837461381	5.46752548102379e-18	6.22372687333594e-17	TRUE
1221	ENSG00000072786	6793	STK10	protein_coding	1752.29389861289	0.454717010217876	0.0571843613514358	7.95177211866263	1.83862231628161e-15	1.72798134741406e-14	TRUE
1222	ENSG00000072803	23291	FBXW11	protein_coding	2741.34755238057	0.364471407574216	0.0518543032136379	7.02875913832275	2.08378327893492e-12	1.53728502175656e-11	TRUE
1223	ENSG00000072818	9744	ACAP1	protein_coding	108.061936613482	1.04082964032821	0.199773266836754	5.21005466251263	1.88785002431497e-07	8.56273042618679e-07	TRUE
1224	ENSG00000072832	1400	CRMP1	protein_coding	183.29693502351	-0.357835482191438	0.144606102115249	-2.47455312713048	0.0133402977994593	0.0299516857032276	TRUE
1225	ENSG00000072840	2121	EVC	protein_coding	813.146605697472	-0.634221832855184	0.084798194377966	-7.47919030007059	7.47819202819669e-14	6.23279946311067e-13	TRUE
1226	ENSG00000072849	51009	DERL2	protein_coding	1031.59543126467	-0.182329297117525	0.0704354508762339	-2.58860126327445	0.00963666085372353	0.0222773626500771	TRUE
1227	ENSG00000072858	54847	SIDT1	protein_coding	2.15313421080081	3.61675969813194	1.62311561777077	2.22828223604878	0.0258617001596406	0.0545118441805599	FALSE
1228	ENSG00000072864	54820	NDE1	protein_coding	1113.07146465569	0.569847964154356	0.0675602299085591	8.43466585187217	3.32150425844861e-17	3.5558409623968e-16	TRUE
1229	ENSG00000072952	10335	MRVI1	protein_coding	47.9083394263334	-1.92464990722688	0.30816820483354	-6.24545257115834	4.22574750327584e-10	2.49571800349018e-09	TRUE
1230	ENSG00000072954	79041	TMEM38A	protein_coding	84.0523843827165	0.0231786381732337	0.211733158051492	0.109470988798064	0.91282893103894	0.948986620975439	TRUE
1231	ENSG00000072958	8907	AP1M1	protein_coding	1668.30328778499	0.361251773700804	0.0665473018275041	5.42849617911178	5.6830862332627e-08	2.72909531707495e-07	TRUE
1232	ENSG00000073008	5817	PVR	protein_coding	4736.96435214251	1.08354330209334	0.0448853243456851	24.1402578212071	9.45054313919729e-129	2.78399965648836e-126	TRUE
1233	ENSG00000073050	7515	XRCC1	protein_coding	1028.99892735583	0.208238582721524	0.0684169495777158	3.04366950012852	0.00233711740878078	0.00603749441282557	TRUE
1234	ENSG00000073060	949	SCARB1	protein_coding	2035.09017379947	-0.00385227554210977	0.0556588115943135	-0.0692123211359287	0.944820615779391	0.960104974497839	TRUE
1235	ENSG00000073067	54905	CYP2W1	protein_coding	2.0070853633699	1.74761855811957	1.50726832810149	1.15946081101619	0.246268401658893	0.384866176780742	FALSE
1236	ENSG00000073111	4171	MCM2	protein_coding	844.367211524702	-0.379234135221346	0.0773841752804561	-4.90066778959554	9.55114451816864e-07	4.0244353942646e-06	TRUE
1237	ENSG00000073146	54456	MOV10L1	protein_coding	16.4173589715951	0.442433143135897	0.466181777945845	0.949057136221428	0.342591553337606	0.499438599686824	TRUE
1238	ENSG00000073150	56666	PANX2	protein_coding	137.282395473385	2.31366289172508	0.185629614147022	12.4638673756689	1.17529756181533e-35	3.38066231332941e-34	TRUE
1239	ENSG00000073169	83642	SELO	protein_coding	625.68850803954	0.789730008399722	0.0870923538208248	9.06773067615597	1.21521494637969e-19	1.54372955939356e-18	TRUE
1240	ENSG00000073282	8626	TP63	protein_coding	38.4065816135046	-1.14717790941743	0.320884064695398	-3.57505415704081	0.00035015540655687	0.00103903356659095	TRUE
1241	ENSG00000073331	80216	ALPK1	protein_coding	326.802997796512	0.397195160271005	0.112705043522377	3.52420040716407	0.000424762853168893	0.00124421363093498	TRUE
1242	ENSG00000073350	3993	LLGL2	protein_coding	23.3651149322651	-0.469613522687923	0.394038457710935	-1.19179616481097	0.233341179957616	0.368233804447753	TRUE
1243	ENSG00000073417	5151	PDE8A	protein_coding	1271.32346741291	-0.235404091969497	0.0653178361518033	-3.60397872676616	0.000313382717604733	0.000939378440876222	TRUE
1244	ENSG00000073464	1183	CLCN4	protein_coding	353.55169737403	-1.15597007980108	0.11085319020486	-10.4279369647803	1.84858257809022e-25	3.28325175979725e-24	TRUE
1245	ENSG00000073536	54475	NLE1	protein_coding	626.036267261769	0.190752530033896	0.0856224397301724	2.22783338847885	0.0258916274628765	0.0545681937622681	TRUE
1246	ENSG00000073578	6389	SDHA	protein_coding	3473.1433092835	0.60721602658439	0.0503728876220291	12.0544216392876	1.83818254927944e-33	4.81705322653197e-32	TRUE
1247	ENSG00000073584	6605	SMARCE1	protein_coding	2036.15222003479	-0.642213861535993	0.054814973979976	-11.7160296704801	1.05501600515716e-31	2.52465034511417e-30	TRUE
1248	ENSG00000073598	54752	FNDC8	protein_coding	2.10216817726069	0.754964523524679	1.39632606784046	0.540679244563771	0.588728686859447	0.744120309489608	FALSE
1249	ENSG00000073605	55876	GSDMB	protein_coding	257.661857072743	2.472701016131	0.148891458762048	16.6074067424027	6.15991407384362e-62	4.51709407148893e-60	TRUE
1250	ENSG00000073614	5927	KDM5A	protein_coding	1322.36346218819	-0.0542128895519465	0.0730793444639065	-0.741836013303622	0.458186697894235	0.623145579895001	TRUE
1251	ENSG00000073670	4185	ADAM11	protein_coding	26.1570603161162	0.972520960075884	0.384122814549464	2.53179692337866	0.011347969278046	0.0258384065944421	TRUE
1252	ENSG00000073711	5523	PPP2R3A	protein_coding	543.786915622574	-0.464123531665903	0.0920703814109948	-5.04096458115116	4.63191197712253e-07	2.01992976113107e-06	TRUE
1253	ENSG00000073712	10979	FERMT2	protein_coding	2986.44250444385	0.0158546703506025	0.0516565276554406	0.306924818027963	0.758900598152699	0.863913788612463	TRUE
1254	ENSG00000073734	8647	ABCB11	protein_coding	0	NA	NA	NA	NA	NA	FALSE
1255	ENSG00000073737	10170	DHRS9	protein_coding	22.68350816033	-1.36528392868912	0.418715253138766	-3.26065009204872	0.00111157119508596	0.00303149328639086	TRUE
1256	ENSG00000073754	922	CD5L	protein_coding	0.177503416728778	1.23049030185587	4.0804728567969	0.301555811063962	0.762990698241956	0.863913788612463	FALSE
1257	ENSG00000073756	5743	PTGS2	protein_coding	5326.95578226681	2.07795045952559	0.0489751159752137	42.4286991086911	0	0	TRUE
1258	ENSG00000073792	10644	IGF2BP2	protein_coding	1514.52260288709	0.111408172209788	0.0593620692520671	1.876756885558	0.0605514220866231	0.11591950675317	TRUE
1259	ENSG00000073803	9175	MAP3K13	protein_coding	1148.16659553462	-0.310687473205501	0.0648309689141791	-4.79226947258459	1.64905203612429e-06	6.73254554103217e-06	TRUE
1260	ENSG00000073849	6480	ST6GAL1	protein_coding	1.5706067543809	2.08636950592561	1.64199646089906	1.27062972156665	0.203860408179631	0.328661911130135	FALSE
1261	ENSG00000073861	30009	TBX21	protein_coding	0.654368521508123	0.22234041496834	2.33189047712216	0.0953477091440139	0.924038648821434	0.954066346708707	FALSE
1263	ENSG00000073910	10129	FRY	protein_coding	33.1196164688712	0.332296588346469	0.331966873241129	1.00099321688975	0.31683008774127	0.470481390504723	TRUE
1264	ENSG00000073921	8301	PICALM	protein_coding	6398.41117316919	-0.386436220790656	0.0439779556387954	-8.78704376266549	1.53546978237124e-18	1.81935067278745e-17	TRUE
1265	ENSG00000073969	4905	NSF	protein_coding	2206.02763602669	-0.284360681174808	0.0530905314446978	-5.35614682009756	8.50154353117104e-08	3.9993770036781e-07	TRUE
1266	ENSG00000074047	2736	GLI2	protein_coding	218.575047307178	-0.920158494167845	0.136668477109029	-6.73277784045092	1.66454119744283e-11	1.12590462785068e-10	TRUE
1267	ENSG00000074054	23332	CLASP1	protein_coding	1449.17399404458	-0.0803970340759951	0.0637692431371412	-1.26074938514002	0.207399154917445	0.333266431009072	TRUE
1268	ENSG00000074071	65993	MRPS34	protein_coding	919.539723870683	0.187015656911079	0.0709579511201869	2.6355842292334	0.00839925770250002	0.0196373449787788	TRUE
1269	ENSG00000074181	4854	NOTCH3	protein_coding	616.754019939873	-0.00510819537650539	0.0917354718689802	-0.0556839712319908	0.955593568792756	0.968059927395269	TRUE
1270	ENSG00000074201	1207	CLNS1A	protein_coding	1069.70099147262	0.218703026461133	0.0708459489462027	3.08702233104685	0.00202172408217098	0.00527376758289669	TRUE
1271	ENSG00000074211	5522	PPP2R2C	protein_coding	2.60987703364828	0.490051006951323	1.26035254554307	0.388820579356362	0.697408876261198	0.828132474799534	FALSE
1272	ENSG00000074219	8463	TEAD2	protein_coding	201.465815176074	-0.578556927842771	0.148945330824507	-3.88435760047052	0.000102600804677284	0.000332203401310607	TRUE
1273	ENSG00000074266	8726	EED	protein_coding	402.526129616913	0.0185281108345704	0.106182273218754	0.174493446720614	0.861477680524549	0.91805453825951	TRUE
1274	ENSG00000074276	54825	CDHR2	protein_coding	3.82830429715167	-1.3395455508356	1.02832349586637	-1.30264995035149	0.192694296323205	0.313649113744715	FALSE
1275	ENSG00000074317	6620	SNCB	protein_coding	2.44896233470778	-0.736359492655009	1.23912896756302	-0.594255732801725	0.55234108145878	0.711121974064104	FALSE
1276	ENSG00000074319	7251	TSG101	protein_coding	1296.04115708809	0.31474209509963	0.0646343186443867	4.86958169747743	1.11834739069513e-06	4.66619866115189e-06	TRUE
1277	ENSG00000074356	55421	C17orf85	protein_coding	2132.81017816387	0.0678107108623867	0.0567638822797477	1.19461016651746	0.232239375276115	0.366630505956546	TRUE
1278	ENSG00000074370	489	ATP2A3	protein_coding	84.1841634364979	0.20947869097364	0.225065167465322	0.93074682916412	0.351984539694911	0.509877731685226	TRUE
1279	ENSG00000074410	771	CA12	protein_coding	1667.02563911054	-0.0837490447980153	0.0597006711194246	-1.40281580135816	0.160671773804168	0.269035469151119	TRUE
1280	ENSG00000074416	11343	MGLL	protein_coding	631.848849084713	1.01911518589004	0.0885826037650235	11.5046876313702	1.24940882129442e-30	2.8425298429609e-29	TRUE
1281	ENSG00000074527	59277	NTN4	protein_coding	682.200608588245	0.304646754195316	0.0837711878383977	3.63665315075879	0.000276203450275745	0.000835406647444041	TRUE
1282	ENSG00000074582	617	BCS1L	protein_coding	291.467007242448	-0.167954399012532	0.123742258709947	-1.35729217135287	0.174688393836796	0.288658210550822	TRUE
1283	ENSG00000074590	9891	NUAK1	protein_coding	911.943229756358	0.0530874745776901	0.0707144623542638	0.75073008844688	0.452815111236805	0.61793927641679	TRUE
1284	ENSG00000074603	54878	DPP8	protein_coding	1389.8239560116	0.00896094970321823	0.0719066429210483	0.124619219298795	0.900825012210858	0.941491078947561	TRUE
1285	ENSG00000074621	9187	SLC24A1	protein_coding	174.872191021781	0.185318910689863	0.162090917172875	1.14330225235393	0.252913120181645	0.393594459552199	TRUE
1286	ENSG00000074657	55205	ZNF532	protein_coding	1422.82905481439	-0.370187200644026	0.071371110710141	-5.18679332520779	2.13945934140744e-07	9.65270723720295e-07	TRUE
1287	ENSG00000074660	8578	SCARF1	protein_coding	12.0850777688251	1.99301870898958	0.613329212356334	3.2495088589253	0.00115604477393471	0.00314374996139559	TRUE
1288	ENSG00000074695	3998	LMAN1	protein_coding	13605.0837907117	0.67638204754758	0.042032369419706	16.0919324055634	2.90622957133301e-58	1.88090297181045e-56	TRUE
1289	ENSG00000074696	51495	PTPLAD1	protein_coding	2373.1175693549	0.018947632456878	0.0569556830215313	0.33267325491848	0.739380940185885	0.861736885676401	TRUE
1290	ENSG00000074706	26034	IPCEF1	protein_coding	1.69167545896858	0.283843425543378	1.48142081200913	0.191602158713042	0.848053851435925	0.91805453825951	FALSE
1291	ENSG00000074755	23140	ZZEF1	protein_coding	2041.1933391817	-0.139676850582627	0.0702006313602151	-1.98968083158561	0.0466261055595635	0.092215955503033	TRUE
1292	ENSG00000074771	50508	NOX3	protein_coding	0.14684830519803	-0.693063049786616	4.0804728567969	-0.169848709722985	0.865129118606834	0.91805453825951	FALSE
1293	ENSG00000074800	2023	ENO1	protein_coding	61073.3905937495	-0.272697383364514	0.0468419992896977	-5.82164270312199	5.82720200381369e-09	3.09299700022245e-08	TRUE
1294	ENSG00000074803	6557	SLC12A1	protein_coding	0.498135752798974	1.12001040315332	2.69740911609767	0.415217104616907	0.677982978435038	0.813571976676706	FALSE
1295	ENSG00000074842	56005	MYDGF	protein_coding	2588.82684441889	0.268402408314079	0.0574857493970117	4.66902512586939	3.02632368842083e-06	1.19500269332929e-05	TRUE
1296	ENSG00000074855	57719	ANO8	protein_coding	356.154632342377	0.279108307437609	0.106428403625015	2.62249829867792	0.00872877036180577	0.0203409397711148	TRUE
1297	ENSG00000074935	51175	TUBE1	protein_coding	534.405844895061	1.2100246276428	0.0911721597607999	13.2718653459283	3.3708409822803e-40	1.16587427172553e-38	TRUE
1298	ENSG00000074964	55160	ARHGEF10L	protein_coding	469.008480803997	-0.238244290701236	0.0957571619462529	-2.48800492682687	0.0128461953396429	0.0289069002466928	TRUE
1299	ENSG00000074966	7294	TXK	protein_coding	0.663556585965716	-1.23411531376128	2.42559296818945	-0.508789120823709	0.610900045864408	0.765013059486901	FALSE
1300	ENSG00000075035	9671	WSCD2	protein_coding	0.199581281491549	1.23049030185587	4.0804728567969	0.301555811063962	0.762990698241956	0.863913788612463	FALSE
1301	ENSG00000075043	3785	KCNQ2	protein_coding	0.14684830519803	-0.693063049786616	4.0804728567969	-0.169848709722985	0.865129118606834	0.91805453825951	FALSE
1302	ENSG00000075073	6865	TACR2	protein_coding	8.9228538677957	0.140389627676417	0.637264027333924	0.220300568767008	0.82563707723106	0.910979283445756	TRUE
1303	ENSG00000075089	64431	ACTR6	protein_coding	424.141426608908	0.615336438206828	0.106497764681337	5.77792820392091	7.56260644124309e-09	3.97828490317363e-08	TRUE
1304	ENSG00000075131	54962	TIPIN	protein_coding	227.513480653228	-0.47047519432761	0.135160478695745	-3.48086362868454	0.000499799889841854	0.00144518208120459	TRUE
1305	ENSG00000075142	6717	SRI	protein_coding	1390.85848665328	0.0253155697887313	0.067788667817316	0.373448403750231	0.708814739903258	0.836266306172287	TRUE
1306	ENSG00000075151	8672	EIF4G3	protein_coding	3732.68852114108	-0.158169647032895	0.0553928998984323	-2.85541373213739	0.00429807976897046	0.0105619144157384	TRUE
1307	ENSG00000075188	79023	NUP37	protein_coding	729.726274784628	0.445489728610598	0.0788641663200473	5.64882315249117	1.61549939562917e-08	8.22724967920121e-08	TRUE
1308	ENSG00000075213	10371	SEMA3A	protein_coding	1654.53538629755	-1.12994627666573	0.0603038292415356	-18.7375543290948	2.44615351614755e-78	2.78633193179314e-76	TRUE
1309	ENSG00000075218	51512	GTSE1	protein_coding	1844.99223333643	0.336035360256092	0.0562228327801796	5.97684861540017	2.27495419127768e-09	1.2534623447975e-08	TRUE
1310	ENSG00000075223	10512	SEMA3C	protein_coding	7217.78866894529	-0.373140147076593	0.0498438995559121	-7.48617484589114	7.0909916050862e-14	5.93033199043088e-13	TRUE
1311	ENSG00000075234	55020	TTC38	protein_coding	262.954649522034	-0.245880116554297	0.122841758499867	-2.00160042934067	0.0453277228033384	0.0899813491132613	TRUE
1312	ENSG00000075239	38	ACAT1	protein_coding	927.184615569225	-0.246416853347963	0.0737788655535461	-3.33993822620005	0.000837970271224815	0.00233870631397373	TRUE
1313	ENSG00000075240	23151	GRAMD4	protein_coding	628.991048234146	-0.000859872926514939	0.0866295843159792	-0.00992585769981966	0.992080441431452	0.995239580295345	TRUE
1314	ENSG00000075275	9620	CELSR1	protein_coding	873.359124090115	-0.57907126893814	0.0780770463060187	-7.41666464518268	1.20106548983006e-13	9.8424004600654e-13	TRUE
1315	ENSG00000075290	7479	WNT8B	protein_coding	0.497939353745449	-0.611291746727846	2.8708811364053	-0.212928267553863	0.831382913606953	0.914917458578411	FALSE
1316	ENSG00000075292	27332	ZNF638	protein_coding	1830.96298368215	-0.70605510460249	0.058574920975711	-12.0538806171888	1.85029148430442e-33	4.84135992355672e-32	TRUE
1317	ENSG00000075303	55972	SLC25A40	protein_coding	734.265782724685	-0.222685460271618	0.0817315479217747	-2.72459614352037	0.00643801829699982	0.0153652717729486	TRUE
1318	ENSG00000075336	29090	TIMM21	protein_coding	778.063569504245	0.187592803573995	0.0837243941801832	2.24059911583567	0.0250520540430612	0.0529817298402951	TRUE
1319	ENSG00000075340	119	ADD2	protein_coding	109.719966987894	0.381168276769884	0.20331834972213	1.87473623158371	0.060829019798883	0.116359444658113	TRUE
1320	ENSG00000075388	2249	FGF4	protein_coding	0	NA	NA	NA	NA	NA	FALSE
1321	ENSG00000075391	9462	RASAL2	protein_coding	1925.1867113755	-0.0666752620454343	0.0706331972717341	-0.943964943126203	0.345187563106836	0.502331547844596	TRUE
1322	ENSG00000075399	9605	VPS9D1	protein_coding	333.196011463327	-0.502929134114604	0.112348097158488	-4.47652560955375	7.5867571273203e-06	2.85145913500648e-05	TRUE
1323	ENSG00000075407	7587	ZNF37A	protein_coding	728.239739129049	-0.844209477813256	0.0812517001075133	-10.3900530905346	2.75199881299028e-25	4.84249760234314e-24	TRUE
1324	ENSG00000075413	4140	MARK3	protein_coding	2519.35470453019	0.506282116579988	0.0499780354426583	10.1300923915039	4.06265388208296e-24	6.73927225526887e-23	TRUE
1325	ENSG00000075415	5250	SLC25A3	protein_coding	5582.4602066059	-0.0581917152931613	0.0431613333103534	-1.3482372028392	0.177582102481733	0.292642967771804	TRUE
1326	ENSG00000075420	-	FNDC3B	protein_coding	6792.33583592292	0.0767823127503742	0.0617810740617808	1.24281285031711	0.213936806057626	0.342034646608084	TRUE
1327	ENSG00000075426	2355	FOSL2	protein_coding	6957.1001763291	-0.00104687338600864	0.0455796750622915	-0.022967987037598	0.98167580885277	0.987513268769999	TRUE
1328	ENSG00000075429	27091	CACNG5	protein_coding	0	NA	NA	NA	NA	NA	FALSE
1329	ENSG00000075461	27092	CACNG4	protein_coding	210.449883365709	-0.950434294793823	0.155669848529784	-6.10544883142208	1.0251219346563e-09	5.83063694258906e-09	TRUE
1330	ENSG00000075539	285527	FRYL	protein_coding	2956.52084668421	-0.0077369025407188	0.0703135730853049	-0.110034267940449	0.912382198024852	0.948616607428203	TRUE
1331	ENSG00000075568	23505	TMEM131	protein_coding	1902.2113221498	-0.563512198283621	0.0616075226260187	-9.1468082835331	5.86404588205982e-20	7.60767562193425e-19	TRUE
1332	ENSG00000075618	6624	FSCN1	protein_coding	8179.07185823238	0.0746864811694651	0.0404142922476537	1.84802150466463	0.0645992319511338	0.122640365263977	TRUE
1333	ENSG00000075624	60	ACTB	protein_coding	180235.909193627	-0.611486381642908	0.0409464337146	-14.9338129397304	1.98578862961446e-50	9.72182937696064e-49	TRUE
1334	ENSG00000075643	55034	MOCOS	protein_coding	134.663695882604	1.06930514838722	0.169258659923848	6.31758013958234	2.65690670459575e-10	1.59451731488314e-09	TRUE
1335	ENSG00000075651	5337	PLD1	protein_coding	138.831863572994	-0.584847819626979	0.167227188213067	-3.4973249617868	0.000469948996639825	0.00136510516092963	TRUE
1336	ENSG00000075673	479	ATP12A	protein_coding	0	NA	NA	NA	NA	NA	FALSE
1337	ENSG00000075702	284403	WDR62	protein_coding	1961.74904516984	0.580662410584548	0.0556587384516465	10.4325471028956	1.76103216310361e-25	3.13100890101855e-24	TRUE
1338	ENSG00000075711	1739	DLG1	protein_coding	6738.30994082335	-0.0625532041043533	0.0458367613384394	-1.36469511103733	0.172348896895607	0.285482622623203	TRUE
1339	ENSG00000075785	7879	RAB7A	protein_coding	4060.56816229033	0.0058926392557909	0.0517830906540086	0.113794661179319	0.909400570864105	0.946516700401078	TRUE
1340	ENSG00000075790	55973	BCAP29	protein_coding	2391.40664887303	-0.211913541364704	0.0520557041481616	-4.07089952642947	4.68319466419465e-05	0.000159428300522873	TRUE
1341	ENSG00000075826	25956	SEC31B	protein_coding	85.0777871582943	-0.230947292091752	0.208552775993857	-1.10738057065495	0.268129422611528	0.412317461501265	TRUE
1342	ENSG00000075856	9733	SART3	protein_coding	1080.78681439324	0.301283577105007	0.0703241078162315	4.28421470901999	1.83385753162521e-05	6.58677523341358e-05	TRUE
1343	ENSG00000075884	55843	ARHGAP15	protein_coding	0	NA	NA	NA	NA	NA	FALSE
1344	ENSG00000075886	113457	TUBA3D	protein_coding	3.39800567342358	-0.718551204522306	1.06521849690291	-0.674557573503908	0.499956895669351	0.66003089900818	FALSE
1345	ENSG00000075891	5076	PAX2	protein_coding	0.835009885908963	-0.324241468514363	2.12004264580588	-0.152941012368697	0.878444793155866	0.927355624109677	FALSE
1346	ENSG00000075914	23016	EXOSC7	protein_coding	309.062576390783	0.679662775832807	0.113073243304297	6.01081879294583	1.84588640530243e-09	1.02531908715856e-08	TRUE
1347	ENSG00000075945	22920	KIFAP3	protein_coding	711.47281077876	-0.259704042390109	0.0794117552423325	-3.27034759019741	0.0010741540741039	0.00293647944162229	TRUE
1348	ENSG00000075975	23609	MKRN2	protein_coding	1213.42801235329	0.539190492541048	0.065352497056705	8.25049564782817	1.57738922389011e-16	1.60711224086979e-15	TRUE
1349	ENSG00000076003	4175	MCM6	protein_coding	910.14339761484	-0.653195362652582	0.0721717071298996	-9.05057381387578	1.4221899486856e-19	1.79597468316646e-18	TRUE
1350	ENSG00000076043	25996	REXO2	protein_coding	1414.46289799152	-0.0602926438756815	0.0651233538902252	-0.925822155555954	0.35453841123347	0.512621079320899	TRUE
1351	ENSG00000076053	10179	RBM7	protein_coding	907.800518747594	0.457296389388399	0.0737316333979986	6.20217358972562	5.56886020959869e-10	3.25697893755533e-09	TRUE
1352	ENSG00000076067	5939	RBMS2	protein_coding	1106.67549287115	-0.392248347857948	0.0673463059548231	-5.82434837808437	5.73358637031055e-09	3.04519915210215e-08	TRUE
1353	ENSG00000076108	11176	BAZ2A	protein_coding	3451.48167529951	0.813742810462791	0.0620597123484882	13.1122555949555	2.80140901276509e-39	9.36690301215348e-38	TRUE
1354	ENSG00000076201	25930	PTPN23	protein_coding	2512.00889766304	0.349558876816646	0.0506517567738029	6.90121920899371	5.15580999764242e-12	3.66287607566397e-11	TRUE
1355	ENSG00000076242	4292	MLH1	protein_coding	699.792792895931	-0.797216765151106	0.0794204449942042	-10.0379287123018	1.0383147644243e-23	1.68317325094436e-22	TRUE
1356	ENSG00000076248	7374	UNG	protein_coding	632.725075959176	-0.92550480982288	0.0921447980800409	-10.0440266743973	9.76064763154721e-24	1.58376472395646e-22	TRUE
1357	ENSG00000076258	2329	FMO4	protein_coding	34.717944704183	-0.722505829522801	0.340983201973178	-2.11888980261155	0.0340997809453894	0.0698679526601419	TRUE
1358	ENSG00000076321	27252	KLHL20	protein_coding	564.836883403465	0.031398130202678	0.09106007679402	0.344806761734908	0.730239649354605	0.853761779723058	TRUE
1359	ENSG00000076344	8786	RGS11	protein_coding	2.35972334751599	1.10705293872272	1.25639313050179	0.881135778162502	0.378244334297722	0.539185941582753	FALSE
1360	ENSG00000076351	113235	SLC46A1	protein_coding	280.102040089579	0.539869649272217	0.121309434179994	4.45035172178925	8.57297683899291e-06	3.19054415750453e-05	TRUE
1361	ENSG00000076356	5362	PLXNA2	protein_coding	717.431655407918	0.0930655270687526	0.0788917697477574	1.17966078548261	0.238135156426884	0.37438142093391	TRUE
1362	ENSG00000076382	10615	SPAG5	protein_coding	3024.93230116716	0.774364932861964	0.0491197263221872	15.764846240851	5.43043291217723e-56	3.27859988471591e-54	TRUE
1363	ENSG00000076513	88455	ANKRD13A	protein_coding	2008.74449828404	-0.0244977247190526	0.0586773431733245	-0.417498874253557	0.67631354755378	0.812855155299551	TRUE
1364	ENSG00000076554	7163	TPD52	protein_coding	41.7517022083918	0.700265644790588	0.294123859162567	2.38085290593015	0.017272607497533	0.0378504260231948	TRUE
1365	ENSG00000076555	32	ACACB	protein_coding	157.421544611737	-1.58981642166754	0.166985580532819	-9.5206808671428	1.72048083034092e-21	2.47026348463908e-20	TRUE
1366	ENSG00000076604	9618	TRAF4	protein_coding	855.664252495353	0.121905067098284	0.0735801941394999	1.65676468408286	0.0975670596393174	0.175439989580865	TRUE
1367	ENSG00000076641	55824	PAG1	protein_coding	595.775186257516	-0.0315738429279904	0.0962001919047709	-0.328209770716939	0.742753060714115	0.863913788612463	TRUE
1368	ENSG00000076650	55094	GPATCH1	protein_coding	290.911081531379	-0.309743218601899	0.121234994012446	-2.55489944240109	0.0106218478880098	0.0243212132155635	TRUE
1369	ENSG00000076662	3385	ICAM3	protein_coding	297.33075281823	1.13948293069336	0.124058773076543	9.18502498803786	4.11431780020066e-20	5.39089217287028e-19	TRUE
1370	ENSG00000076685	22978	NT5C2	protein_coding	1088.13263945951	-0.529675848179805	0.0700215234024349	-7.5644719286611	3.89443424077275e-14	3.33201319167968e-13	TRUE
1371	ENSG00000076706	4162	MCAM	protein_coding	427.308404722434	-1.04654883999357	0.105215607643175	-9.94670718001077	2.60665666725142e-23	4.12382739043128e-22	TRUE
1372	ENSG00000076716	2239	GPC4	protein_coding	116.868430532415	-0.348427639264208	0.178988304961536	-1.94665030957796	0.0515766726909763	0.10072454333044	TRUE
1373	ENSG00000076770	55796	MBNL3	protein_coding	9.92734609734978	-0.531864293138591	0.646507702257763	-0.822672786853414	0.410694094616804	0.574796797233184	TRUE
1374	ENSG00000076826	57662	CAMSAP3	protein_coding	2.60400566590725	1.70785565698347	1.25759808274469	1.35802978743105	0.174454232472442	0.288382838237629	FALSE
1375	ENSG00000076864	5909	RAP1GAP	protein_coding	8.74560344930434	0.600580692935075	0.635933289781408	0.944408324875578	0.34496102898491	0.502130190491278	FALSE
1376	ENSG00000076924	56949	XAB2	protein_coding	850.097156657084	0.482012711824222	0.075648765616806	6.37171945760261	1.86920575919669e-10	1.13696153797204e-09	TRUE
1377	ENSG00000076928	9138	ARHGEF1	protein_coding	2325.55948022492	0.683962818810375	0.0596322488566272	11.4696801131015	1.87350553676907e-30	4.22862821680798e-29	TRUE
1379	ENSG00000076944	6813	STXBP2	protein_coding	9.86127327276604	1.64073716878202	0.66581634330633	2.46424886573737	0.0137300742520688	0.0307540703553811	TRUE
1380	ENSG00000076984	5609	MAP2K7	protein_coding	762.64482567325	0.309956218940259	0.0760880191375915	4.07365341420913	4.62813403855017e-05	0.00015767955769226	TRUE
1381	ENSG00000077009	27231	NMRK2	protein_coding	0	NA	NA	NA	NA	NA	FALSE
1382	ENSG00000077044	8527	DGKD	protein_coding	1625.06162003109	0.519331191360473	0.0568234898302738	9.13937515826052	6.28142039783597e-20	8.13063249374435e-19	TRUE
1383	ENSG00000077063	83992	CTTNBP2	protein_coding	9.28431267176221	-1.00462454271929	0.637252677758333	-1.57649324637327	0.114912173986147	0.201870183500649	TRUE
1384	ENSG00000077080	51412	ACTL6B	protein_coding	0.177503416728778	1.23049030185587	4.0804728567969	0.301555811063962	0.762990698241956	0.863913788612463	FALSE
1385	ENSG00000077092	5915	RARB	protein_coding	377.067032579301	-0.255911452153662	0.106086810870712	-2.4122833936967	0.0158529540346036	0.0350315018928139	TRUE
1386	ENSG00000077097	7155	TOP2B	protein_coding	4157.91487726495	0.267597341340261	0.0496021579749532	5.39487297055473	6.85720478722979e-08	3.26721140531534e-07	TRUE
1387	ENSG00000077147	56889	TM9SF3	protein_coding	7129.07938973851	0.1309382273409	0.0440019031415086	2.97574009287296	0.00292282458883752	0.00740610721116385	TRUE
1388	ENSG00000077150	4791	NFKB2	protein_coding	781.409188760796	0.903082799838029	0.0795610553521321	11.3508147402148	7.34748376224021e-30	1.61361320773311e-28	TRUE
1389	ENSG00000077152	29089	UBE2T	protein_coding	799.82580828587	0.509381173593565	0.0766903962357036	6.64204644383386	3.0935744398133e-11	2.02827370984843e-10	TRUE
1390	ENSG00000077157	4660	PPP1R12B	protein_coding	763.599081156041	0.358518178638755	0.0781925071916235	4.58507076336799	4.53832705445354e-06	1.75394381480193e-05	TRUE
1391	ENSG00000077232	54431	DNAJC10	protein_coding	2682.42164437414	-0.206561796129045	0.0498081013682115	-4.147152580702	3.36635731708873e-05	0.000116810684646178	TRUE
1392	ENSG00000077235	2975	GTF3C1	protein_coding	3942.20205173139	-0.0630614956858752	0.0497233128314799	-1.26824807308396	0.204709374403034	0.329874976049253	TRUE
1393	ENSG00000077238	3566	IL4R	protein_coding	1360.84405192864	0.21767547115721	0.0603851022353972	3.60478765621119	0.000312408254304212	0.00093711506900312	TRUE
1394	ENSG00000077254	23032	USP33	protein_coding	1526.83914452238	-0.466312854377186	0.0630213703280162	-7.39928141755887	1.36923403321707e-13	1.11722696712258e-12	TRUE
1395	ENSG00000077264	5063	PAK3	protein_coding	93.500060503145	0.621175289834436	0.214495236603599	2.89598640823156	0.00377968770133336	0.00937841185956749	TRUE
1396	ENSG00000077274	827	CAPN6	protein_coding	0	NA	NA	NA	NA	NA	FALSE
1397	ENSG00000077279	1641	DCX	protein_coding	0	NA	NA	NA	NA	NA	FALSE
1398	ENSG00000077312	6626	SNRPA	protein_coding	2061.75962875747	0.0981089568499278	0.0538679723809943	1.82128549699306	0.068563469873408	0.129116658906321	TRUE
1399	ENSG00000077327	9576	SPAG6	protein_coding	0.346429586689579	0.268724060765228	3.26895875725123	0.0822047877383409	0.93448386626919	0.954066346708707	FALSE
1400	ENSG00000077348	56915	EXOSC5	protein_coding	309.670901461825	-0.0529322324688357	0.12271525622976	-0.431341905604064	0.666219784417824	0.807135448951496	TRUE
1401	ENSG00000077380	1781	DYNC1I2	protein_coding	1630.78954309771	-0.24097091263655	0.0570681544631049	-4.22251104672292	2.41595553955158e-05	8.52872238611122e-05	TRUE
1402	ENSG00000077420	54518	APBB1IP	protein_coding	0.825625422397844	-0.305464222456806	2.03966178375922	-0.149762193364146	0.88095223820927	0.928960682715768	FALSE
1403	ENSG00000077454	4034	LRCH4	protein_coding	1164.39610636165	0.272501399958876	0.0680834040796455	4.00246438383277	6.26861066875257e-05	0.000209108711218872	TRUE
1404	ENSG00000077458	143684	FAM76B	protein_coding	253.698647373879	0.159985895711849	0.129650968928	1.23397377616742	0.217212676187464	0.346337370898778	TRUE
1405	ENSG00000077463	51548	SIRT6	protein_coding	349.089316591333	0.0057469205681437	0.113584067854974	0.0505961855097624	0.959647302456344	0.971013491044007	TRUE
1406	ENSG00000077498	7299	TYR	protein_coding	0	NA	NA	NA	NA	NA	FALSE
1407	ENSG00000077514	10714	POLD3	protein_coding	812.490721093329	-0.0787101370914234	0.0732993130002851	-1.07381821015317	0.282904166602817	0.430772711039634	TRUE
1408	ENSG00000077522	88	ACTN2	protein_coding	0	NA	NA	NA	NA	NA	FALSE
1409	ENSG00000077549	832	CAPZB	protein_coding	6277.73416339351	-0.330164361919103	0.042256655684157	-7.8133102720405	5.57052414833317e-15	5.09518070655357e-14	TRUE
1410	ENSG00000077585	7107	GPR137B	protein_coding	150.222792564139	-0.225147902993627	0.167804886773531	-1.34172435214885	0.179685388065218	0.295657216918558	TRUE
1411	ENSG00000077616	10003	NAALAD2	protein_coding	17.0980406715917	0.653284453489334	0.468092735408875	1.3956304041307	0.162825821811257	0.272135575806234	TRUE
1412	ENSG00000077684	79960	JADE1	protein_coding	908.981894105316	0.475799414331609	0.0756112202030785	6.29270911187116	3.11972633256651e-10	1.85856499714893e-09	TRUE
1413	ENSG00000077713	203427	SLC25A43	protein_coding	383.611297968635	0.0140132489660433	0.103998995048956	0.134744080550459	0.8928142197348	0.936820677074807	TRUE
1414	ENSG00000077721	7319	UBE2A	protein_coding	3763.65415363726	0.00201294660017967	0.0579365526533852	0.0347439829950265	0.972283888724166	0.980432160218431	TRUE
1415	ENSG00000077782	2260	FGFR1	protein_coding	4957.51651234613	-0.225164506308432	0.0433148588847145	-5.19832020941643	2.01097497928967e-07	9.0955115878959e-07	TRUE
1416	ENSG00000077800	8468	FKBP6	protein_coding	0	NA	NA	NA	NA	NA	FALSE
1417	ENSG00000077935	27127	SMC1B	protein_coding	6.68748043671981	1.76688818801265	0.787220975072967	2.24446279248197	0.0248026403037128	0.0525257699837923	FALSE
1418	ENSG00000077942	2192	FBLN1	protein_coding	1897.94345330388	-0.150464390912281	0.0618182906729392	-2.4339785082111	0.0149338817674563	0.0331635435246631	TRUE
1419	ENSG00000077943	8516	ITGA8	protein_coding	0	NA	NA	NA	NA	NA	FALSE
1420	ENSG00000077984	8530	CST7	protein_coding	0.171453299943247	1.23049030185587	4.0804728567969	0.301555811063962	0.762990698241956	0.863913788612463	FALSE
1421	ENSG00000078018	4133	MAP2	protein_coding	105.319365446545	-1.54614734520441	0.203905790106474	-7.58265542335533	3.38553137122923e-14	2.9140463845445e-13	TRUE
1422	ENSG00000078043	9063	PIAS2	protein_coding	753.878418826038	-0.0197014670240857	0.0805741618581384	-0.24451345902639	0.806833179472013	0.900337835657029	TRUE
1423	ENSG00000078053	273	AMPH	protein_coding	446.066838827825	-1.09840831338553	0.102717925884442	-10.693443271248	1.09238580065226e-26	2.07614057730195e-25	TRUE
1424	ENSG00000078061	369	ARAF	protein_coding	2598.47664744966	-0.117037094908159	0.0497030996455653	-2.35472426755584	0.0185364545003839	0.0403251669968881	TRUE
1425	ENSG00000078070	56922	MCCC1	protein_coding	882.416110048466	-0.770072686539781	0.0802939607355044	-9.5906675855295	8.75168951623677e-22	1.28353104784911e-20	TRUE
1426	ENSG00000078081	27074	LAMP3	protein_coding	10.6388321213397	0.958624477307358	0.593955883279718	1.61396579155678	0.106534846522023	0.189274658175656	TRUE
1427	ENSG00000078098	2191	FAP	protein_coding	1663.73647856488	-0.315200215691459	0.066331006912396	-4.75192870368676	2.01485423677205e-06	8.13271899113803e-06	TRUE
1428	ENSG00000078114	10529	NEBL	protein_coding	171.513984487416	-0.0220711374632935	0.157256327025262	-0.140351347896787	0.88838239602468	0.933626621877087	TRUE
1429	ENSG00000078124	55331	ACER3	protein_coding	862.248719386051	-0.591952150946744	0.0773952799998703	-7.64842702226461	2.03452623751461e-14	1.78083582449665e-13	TRUE
1430	ENSG00000078140	3093	UBE2K	protein_coding	2329.36768147936	0.189744434810376	0.0569978816936902	3.3289734490498	0.000871667136190336	0.00242364600308349	TRUE
1431	ENSG00000078142	5289	PIK3C3	protein_coding	590.810054178323	-0.574938471646755	0.0870190266788897	-6.60704323628377	3.92071563477452e-11	2.54727148468243e-10	TRUE
1432	ENSG00000078177	55728	N4BP2	protein_coding	284.188784282147	0.348788582399538	0.11977932151075	2.9119265161995	0.00359207129322162	0.00895319184770015	TRUE
1433	ENSG00000078237	57103	C12orf5	protein_coding	264.682324646789	0.0483346353899774	0.12356832312226	0.391157168509558	0.695681065704672	0.826535476575345	TRUE
1434	ENSG00000078246	7289	TULP3	protein_coding	1643.04123188451	0.470651676855202	0.0612892451423035	7.67918866943828	1.60099298533968e-14	1.40930273815115e-13	TRUE
1435	ENSG00000078269	8871	SYNJ2	protein_coding	7401.81016839667	-0.785485910216589	0.047673223525204	-16.4764589455822	5.41659137003117e-61	3.82429256811374e-59	TRUE
1436	ENSG00000078295	108	ADCY2	protein_coding	0	NA	NA	NA	NA	NA	FALSE
1437	ENSG00000078304	5527	PPP2R5C	protein_coding	2045.71096126149	0.211664628823384	0.054210410240508	3.90450151334993	9.4419801382977e-05	0.00030716997837577	TRUE
1439	ENSG00000078328	54715	RBFOX1	protein_coding	0	NA	NA	NA	NA	NA	FALSE
1440	ENSG00000078369	2782	GNB1	protein_coding	13486.0196503084	0.122455661599765	0.0386793216970103	3.1659206063386	0.00154592982080705	0.00410661643630431	TRUE
1441	ENSG00000078399	3205	HOXA9	protein_coding	588.764293459167	0.0447190366040414	0.0888339289751759	0.503400413782642	0.61468278076112	0.768657912647102	TRUE
1442	ENSG00000078401	1906	EDN1	protein_coding	74.4040283087571	-0.959708178252763	0.232524848462297	-4.12733600128924	3.669899798268e-05	0.00012667456152163	TRUE
1443	ENSG00000078403	8028	MLLT10	protein_coding	795.63647791602	0.0464983843707785	0.0777544536849448	0.598015704144568	0.549829454570083	0.708742818618215	TRUE
1444	ENSG00000078487	55063	ZCWPW1	protein_coding	126.193511438828	0.123868404704712	0.176935466404118	0.700076741097224	0.483879380314499	0.646762347809867	TRUE
1445	ENSG00000078549	117	ADCYAP1R1	protein_coding	0.171453299943247	1.23049030185587	4.0804728567969	0.301555811063962	0.762990698241956	0.863913788612463	FALSE
1446	ENSG00000078579	26281	FGF20	protein_coding	0.14684830519803	-0.693063049786616	4.0804728567969	-0.169848709722985	0.865129118606834	0.91805453825951	FALSE
1447	ENSG00000078589	27334	P2RY10	protein_coding	0	NA	NA	NA	NA	NA	FALSE
1448	ENSG00000078596	9452	ITM2A	protein_coding	0.199581281491549	1.23049030185587	4.0804728567969	0.301555811063962	0.762990698241956	0.863913788612463	FALSE
1449	ENSG00000078618	4898	NRD1	protein_coding	5334.36640285484	-0.154344139842526	0.0430420330539958	-3.58589334404588	0.000335926242836169	0.00100028507931314	TRUE
1450	ENSG00000078668	7419	VDAC3	protein_coding	2071.77893828227	-0.164392933882478	0.0591479214275949	-2.77935267909148	0.00544673534981906	0.0131574890692787	TRUE
1451	ENSG00000078674	5108	PCM1	protein_coding	3587.35256387421	-0.199394664802718	0.0500798316739584	-3.98153624199188	6.84712780622176e-05	0.000227076913231958	TRUE
1452	ENSG00000078687	57690	TNRC6C	protein_coding	537.558363596751	-0.0609885632309817	0.0905979221880727	-0.673178388179535	0.500833808713049	0.660828995168149	TRUE
1453	ENSG00000078699	9139	CBFA2T2	protein_coding	1209.49868417602	0.476859022361653	0.0630545041241712	7.56264804529411	3.94945199007342e-14	3.37401683511972e-13	TRUE
1454	ENSG00000078725	1620	BRINP1	protein_coding	27.1718445850914	-2.30553225380147	0.427713522272346	-5.39036559226067	7.03144893774494e-08	3.33998711566055e-07	TRUE
1455	ENSG00000078747	83737	ITCH	protein_coding	2784.18730787964	0.550205498892802	0.0575133970309983	9.56656235409385	1.10519400450506e-21	1.61120689086804e-20	TRUE
1456	ENSG00000078795	27039	PKD2L2	protein_coding	1.24291786736402	-2.43972831412333	1.88182660050274	-1.2964681833446	0.194814234686024	0.316466629952976	FALSE
1457	ENSG00000078804	58476	TP53INP2	protein_coding	682.970520728218	-0.475006461083964	0.07975038346629	-5.95616523003612	2.58225264531898e-09	1.41456776844887e-08	TRUE
1458	ENSG00000078808	51150	SDF4	protein_coding	5609.26917488419	0.0646460619720435	0.0436658596649187	1.48047152782796	0.138747453651372	0.238135509099682	TRUE
1459	ENSG00000078814	57644	MYH7B	protein_coding	5.16486910911862	0.855072197282124	0.849471942058542	1.00659263119393	0.314130577015702	0.467447747682484	FALSE
1460	ENSG00000078898	80341	BPIFB2	protein_coding	0	NA	NA	NA	NA	NA	FALSE
1461	ENSG00000078900	7161	TP73	protein_coding	3.43021252648964	1.47774434153977	1.05042712490392	1.4068032960163	0.159485724956401	0.267311467196887	FALSE
1462	ENSG00000078902	54472	TOLLIP	protein_coding	1125.39516641522	-0.217816396705768	0.0674673402103526	-3.22847167276271	0.00124453584038021	0.00336670984305513	TRUE
1463	ENSG00000078967	51619	UBE2D4	protein_coding	767.429693358453	-0.71844506225194	0.0766178849741267	-9.37698896927988	6.7883603581337e-21	9.36125303301633e-20	TRUE
1464	ENSG00000079101	27098	CLUL1	protein_coding	0.942167524385766	-1.95986340056131	2.14776931718948	-0.912511127184712	0.361499714705076	0.520089603018772	FALSE
1465	ENSG00000079102	862	RUNX1T1	protein_coding	1.1079557466745	-1.06745766328435	1.91248926371674	-0.558150931111555	0.576741324509375	0.733527041131993	FALSE
1466	ENSG00000079112	1015	CDH17	protein_coding	1.12751424043086	-0.212722583000448	1.85959663316207	-0.114391787555956	0.908927223843671	0.946254603131426	FALSE
1467	ENSG00000079134	9984	THOC1	protein_coding	470.634526690769	-0.15942362727419	0.0936815979254658	-1.70176033292076	0.0888003052620178	0.161540501988253	TRUE
1468	ENSG00000079150	51661	FKBP7	protein_coding	388.182237536262	-0.139756374340611	0.102040777793406	-1.36961298573758	0.170807743810433	0.283341855412142	TRUE
1469	ENSG00000079156	114880	OSBPL6	protein_coding	639.35184217173	0.472325243832994	0.0832013128539602	5.67689652520324	1.37160383212175e-08	7.04183385686063e-08	TRUE
1470	ENSG00000079215	6507	SLC1A3	protein_coding	512.628210831936	-1.6216790044869	0.0990961781597719	-16.3646977572866	3.41720031271715e-60	2.33545138172341e-58	TRUE
1471	ENSG00000079246	7520	XRCC5	protein_coding	5844.63737025084	-0.162016492472629	0.043688596727487	-3.70843892018842	0.000208540948844085	0.000643745375239391	TRUE
1472	ENSG00000079257	56925	LXN	protein_coding	0.14917903612695	-0.693063049786616	4.0804728567969	-0.169848709722985	0.865129118606834	0.91805453825951	FALSE
1473	ENSG00000079263	11262	SP140	protein_coding	4.06330264100211	0.526278948764074	0.946564292062993	0.555988592826667	0.578218652920003	0.735032589873237	FALSE
1474	ENSG00000079277	8569	MKNK1	protein_coding	467.538767466992	-0.642633305188049	0.0979396817456163	-6.56152127242146	5.32615752077984e-11	3.42623451683901e-10	TRUE
1475	ENSG00000079308	7145	TNS1	protein_coding	1586.1803528584	-0.815630882812924	0.0683294985337283	-11.9367315773629	7.61573750281858e-33	1.94212673094266e-31	TRUE
1476	ENSG00000079313	57455	REXO1	protein_coding	934.068539946004	0.250746856536646	0.0710741307850263	3.5279623368883	0.000418771736617138	0.00122813832678346	TRUE
1477	ENSG00000079332	56681	SAR1A	protein_coding	3253.47067159025	0.245658162683858	0.048404369417131	5.07512370560737	3.87243984331435e-07	1.70044993993495e-06	TRUE
1478	ENSG00000079335	8556	CDC14A	protein_coding	160.710928106288	0.0863174394757971	0.154355959098432	0.559210282388598	0.576018216499699	0.732770995987928	TRUE
1479	ENSG00000079337	10411	RAPGEF3	protein_coding	104.97997332626	1.44947245786376	0.199904458784594	7.25082605298781	4.14237400464525e-13	3.22591623716357e-12	TRUE
1480	ENSG00000079385	634	CEACAM1	protein_coding	4.47982782607073	1.18751081584701	0.90753315638984	1.30850405573161	0.190702399848188	0.311118228187353	FALSE
1481	ENSG00000079387	29843	SENP1	protein_coding	1118.12837040155	-0.179645366854575	0.0757322044086914	-2.37211326749598	0.0176866677939343	0.0386635626825948	TRUE
1482	ENSG00000079393	51207	DUSP13	protein_coding	0.14684830519803	-0.693063049786616	4.0804728567969	-0.169848709722985	0.865129118606834	0.91805453825951	FALSE
1483	ENSG00000079432	23152	CIC	protein_coding	3637.69319719916	-0.0674277719387246	0.0481091282786619	-1.40155879666253	0.161047038279289	0.269584569025172	TRUE
1484	ENSG00000079435	3991	LIPE	protein_coding	138.040930156083	0.690905258218106	0.16673076262184	4.14383792980748	3.41541164286298e-05	0.000118392621890762	TRUE
1485	ENSG00000079459	2222	FDFT1	protein_coding	3094.57613496236	0.761197489317123	0.0493652967729412	15.4196883048895	1.20685432244745e-53	6.58795941001187e-52	TRUE
1486	ENSG00000079462	5050	PAFAH1B3	protein_coding	352.13352581263	-0.825545523966662	0.11377917490409	-7.25568211109421	3.99642676336809e-13	3.11936718496607e-12	TRUE
1487	ENSG00000079482	4983	OPHN1	protein_coding	419.342269453522	-0.466614251497702	0.103636656587916	-4.50240548914147	6.71886358985428e-06	2.54147671676445e-05	TRUE
1488	ENSG00000079557	173	AFM	protein_coding	0	NA	NA	NA	NA	NA	FALSE
1489	ENSG00000079616	3835	KIF22	protein_coding	1542.57842053132	0.622290021350374	0.0610504142487816	10.1930515788891	2.12972073120474e-24	3.58506486831174e-23	TRUE
1490	ENSG00000079689	10590	SCGN	protein_coding	0	NA	NA	NA	NA	NA	FALSE
1491	ENSG00000079691	55604	LRRC16A	protein_coding	484.423569725036	-0.555424836737925	0.0952221653126574	-5.8329364272931	5.44603219095722e-09	2.89697714865178e-08	TRUE
1492	ENSG00000079739	5236	PGM1	protein_coding	2347.63172299282	0.305850404795271	0.05409635455319	5.6538080490164	1.56931462704521e-08	8.00636300916527e-08	TRUE
1493	ENSG00000079785	1653	DDX1	protein_coding	2015.02380643327	-0.159214738959211	0.053840279208637	-2.95716778031994	0.00310479124136301	0.00783350016980632	TRUE
1494	ENSG00000079805	1785	DNM2	protein_coding	3495.88569760354	0.286205435400854	0.0529422370890025	5.405994365514	6.44498224273251e-08	3.07938944628992e-07	TRUE
1495	ENSG00000079819	2037	EPB41L2	protein_coding	2508.62047451406	-0.170943839010593	0.0538253769209493	-3.17589673847803	0.00149374111939687	0.00397849739142866	TRUE
1496	ENSG00000079841	22999	RIMS1	protein_coding	79.3869057940002	0.0452995573863431	0.217648728826489	0.208131504514581	0.835126288709432	0.917441507676291	TRUE
1497	ENSG00000079931	26002	MOXD1	protein_coding	2559.18560156371	-0.172975699017499	0.0503388622521824	-3.43622583583521	0.000589879042460631	0.00168821998651296	TRUE
1498	ENSG00000079950	8417	STX7	protein_coding	949.791319290688	-0.339386142227383	0.0707480584055706	-4.79710892250664	1.60972078195233e-06	6.57825622588794e-06	TRUE
1499	ENSG00000079974	11158	RABL2B	protein_coding	683.325467632257	-0.4173997394117	0.0854162890832421	-4.88665269694548	1.02564786304569e-06	4.30570500933628e-06	TRUE
1501	ENSG00000079999	9817	KEAP1	protein_coding	973.746119712894	-0.299594358739429	0.0699444106480394	-4.28332093963862	1.84124284835779e-05	6.61191158197587e-05	TRUE
1502	ENSG00000080007	55510	DDX43	protein_coding	0.729179362564413	1.79166823144131	2.36140321089842	0.758730327447828	0.448013891139475	0.613657635402362	FALSE
1503	ENSG00000080031	5794	PTPRH	protein_coding	44.2626397718179	1.27914961711603	0.301596789233116	4.24125740983046	2.22271042766638e-05	7.87909343715927e-05	TRUE
1504	ENSG00000080166	1638	DCT	protein_coding	1.12789927956188	-0.171633487467694	1.76783467507524	-0.097086842954016	0.922657429301083	0.954066346708707	FALSE
1505	ENSG00000080189	51006	SLC35C2	protein_coding	1672.31157157183	0.648145257002857	0.0616982198630917	10.5050884521643	8.1846034195339e-26	1.4924454004926e-24	TRUE
1506	ENSG00000080200	131544	CRYBG3	protein_coding	2005.89048943605	-0.0289489795385619	0.0685430603265426	-0.422347344875579	0.672771505361903	0.811047339350418	TRUE
1507	ENSG00000080224	285220	EPHA6	protein_coding	0.171453299943247	1.23049030185587	4.0804728567969	0.301555811063962	0.762990698241956	0.863913788612463	FALSE
1508	ENSG00000080293	6344	SCTR	protein_coding	0.158563499638069	-0.693063049786616	4.0804728567969	-0.169848709722985	0.865129118606834	0.91805453825951	FALSE
1509	ENSG00000080298	5991	RFX3	protein_coding	180.317488892113	-0.459589353232038	0.157838719316502	-2.91176559986183	0.00359392218860066	0.00895649861645724	TRUE
1510	ENSG00000080345	55183	RIF1	protein_coding	1879.20284051652	-0.0813034767011892	0.0754869164174946	-1.07705388641821	0.281456192627199	0.429327261452344	TRUE
1512	ENSG00000080371	23011	RAB21	protein_coding	1622.14427577828	0.171481251866402	0.0588470416863817	2.91401652406404	0.00356811019568866	0.00889866162655619	TRUE
1513	ENSG00000080493	8671	SLC4A4	protein_coding	695.428579849297	-0.445416493443921	0.081432387480401	-5.46977077825605	4.50617986902876e-08	2.18480673218574e-07	TRUE
1514	ENSG00000080503	6595	SMARCA2	protein_coding	1952.97639819221	-0.20594824293636	0.0654826944589194	-3.14507893479493	0.00166042022967571	0.00438891399199245	TRUE
1515	ENSG00000080511	50700	RDH8	protein_coding	0	NA	NA	NA	NA	NA	FALSE
1516	ENSG00000080546	27244	SESN1	protein_coding	197.736218754131	-0.267099368712356	0.147891680903551	-1.8060472846106	0.0709109539621675	0.132907476897498	TRUE
1517	ENSG00000080561	11043	MID2	protein_coding	367.046082523028	0.540159982034771	0.108405869323482	4.98275587295869	6.26850169175247e-07	2.69646575793763e-06	TRUE
1518	ENSG00000080572	139212	PIH1D3	protein_coding	0	NA	NA	NA	NA	NA	FALSE
1519	ENSG00000080573	50509	COL5A3	protein_coding	42.1976935333295	0.481274435258406	0.295761717502968	1.62723708572451	0.103686754112106	0.184771785644497	TRUE
1520	ENSG00000080603	10847	SRCAP	protein_coding	4636.99342730266	-0.0548247432944587	0.0616439378161095	-0.889377694494579	0.373800128535081	0.533830574736743	TRUE
1522	ENSG00000080608	9933	KIAA0020	protein_coding	1633.10905114114	0.736762353963919	0.0613646729871445	12.0062947963279	3.29269866103094e-33	8.5370332810887e-32	TRUE
1523	ENSG00000080618	1361	CPB2	protein_coding	0.199581281491549	1.23049030185587	4.0804728567969	0.301555811063962	0.762990698241956	0.863913788612463	FALSE
1524	ENSG00000080644	1136	CHRNA3	protein_coding	7.07572759236088	-0.948936540977649	0.773680817197967	-1.22652199703542	0.220002302692646	0.350061402850303	FALSE
1525	ENSG00000080709	3781	KCNN2	protein_coding	3.31243936393751	-1.80255109734695	1.1374933528706	-1.58466956558296	0.11304143018725	0.199218759791579	FALSE
1526	ENSG00000080802	4850	CNOT4	protein_coding	950.331864773359	-0.156736049880047	0.0697535129736638	-2.2469986556695	0.0246401130254098	0.0522074617004157	TRUE
1527	ENSG00000080815	5663	PSEN1	protein_coding	1683.55563909	0.0139046682718765	0.0594702788351943	0.233808694766836	0.815133499201787	0.904491206161756	TRUE
1528	ENSG00000080819	1371	CPOX	protein_coding	1457.29104004992	-0.320553383950425	0.0604752978697866	-5.30056726038175	1.15443424983429e-07	5.36287754014917e-07	TRUE
1529	ENSG00000080822	56650	CLDND1	protein_coding	3249.7945479551	0.729238392944251	0.0532487159690506	13.6949479376761	1.08838337012581e-42	4.12330781861852e-41	TRUE
1530	ENSG00000080823	5891	MOK	protein_coding	794.86950141207	0.952780169877382	0.0772613452477297	12.3319127672758	6.09817354003204e-35	1.69420151390223e-33	TRUE
1531	ENSG00000080824	3320	HSP90AA1	protein_coding	32009.2838814137	0.351000051544573	0.0464332511696518	7.55923918103719	4.05433779195332e-14	3.45843312597675e-13	TRUE
1532	ENSG00000080839	5933	RBL1	protein_coding	941.752573897443	-0.854209429538862	0.0790252047338366	-10.8093289022902	3.1093639443827e-27	6.09249912313335e-26	TRUE
1533	ENSG00000080845	22839	DLGAP4	protein_coding	3466.94672804871	0.33504744039545	0.0472802053776629	7.08642100259868	1.37624716604916e-12	1.03323832050579e-11	TRUE
1534	ENSG00000080854	22997	IGSF9B	protein_coding	21.9232406375648	0.751676174622698	0.412479965269468	1.82233378082167	0.0684043555068221	0.128888047881513	TRUE
1535	ENSG00000080910	3080	CFHR2	protein_coding	0	NA	NA	NA	NA	NA	FALSE
1537	ENSG00000080986	10403	NDC80	protein_coding	877.069092302951	0.144683287152938	0.0720862745105974	2.00708509539729	0.0447406029592754	0.0889916114274947	TRUE
1538	ENSG00000081014	23431	AP4E1	protein_coding	1122.6127598451	-0.30135789245331	0.0673945615078898	-4.47154615610979	7.76560944894859e-06	2.91163491430186e-05	TRUE
1539	ENSG00000081019	54665	RSBN1	protein_coding	577.803145937724	0.588643392859352	0.0901028585313002	6.53301573839488	6.44583671727824e-11	4.11714265986602e-10	TRUE
1540	ENSG00000081026	260425	MAGI3	protein_coding	1324.48852925384	0.03122113627241	0.0699002488406114	0.446652719986753	0.655125824118923	0.797881519060227	TRUE
1541	ENSG00000081041	2920	CXCL2	protein_coding	28.5352774754886	2.08439085761068	0.395207331196635	5.27417052537822	1.33357865049922e-07	6.1532608216121e-07	TRUE
1542	ENSG00000081051	174	AFP	protein_coding	13.0384402322852	-0.61545903360803	0.531079206624162	-1.15888369556065	0.246503595690167	0.385163277179899	TRUE
1543	ENSG00000081052	1286	COL4A4	protein_coding	18.9107438984009	0.118363800816436	0.4598501610419	0.257396453984608	0.796872740005405	0.891751654302218	TRUE
1544	ENSG00000081059	6932	TCF7	protein_coding	1135.43953024715	-2.08625943486975	0.0746041870042775	-27.9643746369106	4.4084103528813e-172	2.15205997969514e-169	TRUE
1545	ENSG00000081087	28962	OSTM1	protein_coding	1505.04241840786	-0.539339251571237	0.0632822287520827	-8.52276005771189	1.55795326205277e-17	1.71847575438564e-16	TRUE
1546	ENSG00000081138	1005	CDH7	protein_coding	0.798689696723707	-1.61484431557718	2.28207519339955	-0.707620993492149	0.479180652295352	0.642492397796311	FALSE
1547	ENSG00000081148	50939	IMPG2	protein_coding	4.78403282717213	0.129852604753677	0.931631698828052	0.13938190909243	0.889148367265138	0.93391461259557	FALSE
1548	ENSG00000081154	57092	PCNP	protein_coding	1794.87074181177	0.0303301947770202	0.0625578326742306	0.484834488032289	0.627793756418085	0.780051205160309	TRUE
1549	ENSG00000081177	55218	EXD2	protein_coding	1146.36481249391	0.208280826615341	0.0654708626914483	3.18127512076523	0.00146628309971128	0.00391390611493001	TRUE
1550	ENSG00000081181	384	ARG2	protein_coding	181.964857059922	0.958932541830116	0.159070179707221	6.02836146658721	1.65630282347346e-09	9.26336826247711e-09	TRUE
1551	ENSG00000081189	4208	MEF2C	protein_coding	249.846715610643	-0.547684883640739	0.125127419627217	-4.3770173257981	1.20314413844435e-05	4.39908426053074e-05	TRUE
1552	ENSG00000081237	5788	PTPRC	protein_coding	149.629297265278	-2.26106902089625	0.183661210503586	-12.3110863458678	7.89532437357302e-35	2.18637783220208e-33	TRUE
1553	ENSG00000081248	779	CACNA1S	protein_coding	0	NA	NA	NA	NA	NA	FALSE
1554	ENSG00000081277	5317	PKP1	protein_coding	13.9990061548435	-0.357220667964423	0.511818519949438	-0.697944005620806	0.485212212600592	0.647884953461529	TRUE
1555	ENSG00000081307	79876	UBA5	protein_coding	523.807325782037	0.0581845085032552	0.0901377675616865	0.645506429515643	0.518599053062005	0.677533523521748	TRUE
1556	ENSG00000081320	9262	STK17B	protein_coding	570.277597919316	0.590181999937921	0.0901355899365863	6.54771328787148	5.84247465483205e-11	3.7443556621328e-10	TRUE
1557	ENSG00000081377	8555	CDC14B	protein_coding	936.856447330097	-0.351548712165335	0.0724721753063111	-4.85080944071954	1.22958637789424e-06	5.10415764156972e-06	TRUE
1558	ENSG00000081386	22869	ZNF510	protein_coding	484.228239163817	-0.0208534886666374	0.0921441303574191	-0.226313804099605	0.820957362773633	0.908476522043413	TRUE
1559	ENSG00000081479	4036	LRP2	protein_coding	0.199581281491549	1.23049030185587	4.0804728567969	0.301555811063962	0.762990698241956	0.863913788612463	FALSE
1560	ENSG00000081665	440515	ZNF506	protein_coding	228.628411259865	0.217023366563083	0.131758292216816	1.64713250992931	0.0995308122038905	0.178401582179743	TRUE
1561	ENSG00000081692	65094	JMJD4	protein_coding	448.82522028275	-0.0711369046067321	0.0996130712061358	-0.714132229288703	0.475145418411033	0.638836529664062	TRUE
1562	ENSG00000081721	11266	DUSP12	protein_coding	376.164364727418	-0.0485996370036092	0.103437963253813	-0.469843329033429	0.638466955359866	0.786053206461931	TRUE
1563	ENSG00000081760	65985	AACS	protein_coding	803.713419088524	-0.102318573876103	0.0744460117495988	-1.37439966858472	0.169317638993902	0.281197626346211	TRUE
1564	ENSG00000081791	9812	KIAA0141	protein_coding	1128.77141025917	0.111773912361397	0.066101188277408	1.69095163452	0.0908460403741081	0.164584396758775	TRUE
1565	ENSG00000081800	6561	SLC13A1	protein_coding	0	NA	NA	NA	NA	NA	FALSE
1566	ENSG00000081803	93664	CADPS2	protein_coding	203.07257287075	0.142055452918846	0.136301101341272	1.0422179389671	0.29731064787148	0.448116595759713	TRUE
1567	ENSG00000081818	56131	PCDHB4	protein_coding	8.9595163584811	-0.884967138756206	0.682546732934185	-1.29656636835963	0.194780430530763	0.316449367006952	FALSE
1568	ENSG00000081842	56142	PCDHA6	protein_coding	0.606100608018919	-2.58953417135749	2.60236230302674	-0.995070581965341	0.31970193723156	0.473922201938091	FALSE
1569	ENSG00000081853	56113	PCDHGA2	protein_coding	66.3938827990851	-0.315568994744797	0.241221706171987	-1.30821143649404	0.190801604101293	0.311246913163408	TRUE
1570	ENSG00000081870	51668	HSPB11	protein_coding	548.101434449113	-0.373403224276883	0.109107593102155	-3.42233948765852	0.000620847426089049	0.00177032695630132	TRUE
1571	ENSG00000081913	23239	PHLPP1	protein_coding	500.28833496742	0.145407336284237	0.096523771507194	1.50644068309536	0.131954083571583	0.227757093838172	TRUE
1572	ENSG00000081923	5205	ATP8B1	protein_coding	1380.67594876975	0.299731311607738	0.060888396310127	4.92263435681728	8.53869021933984e-07	3.61476860970368e-06	TRUE
1573	ENSG00000081985	3595	IL12RB2	protein_coding	4.9746653629545	1.22238258152871	0.920391373325744	1.32811173263364	0.184141198067943	0.302087038904356	FALSE
1574	ENSG00000082014	6604	SMARCD3	protein_coding	609.763684528299	-0.871141791615387	0.0914699519821278	-9.52380287447399	1.66955027395264e-21	2.39915357281369e-20	TRUE
1575	ENSG00000082068	55100	WDR70	protein_coding	596.851761445533	-0.525918942521546	0.0890262656396933	-5.90745819497858	3.47426453990783e-09	1.88388714467995e-08	TRUE
1576	ENSG00000082074	2533	FYB	protein_coding	39.6171941264044	-1.53088685187101	0.323363735285684	-4.73425645741785	2.19859588938586e-06	8.83056167514031e-06	TRUE
1577	ENSG00000082126	58538	MPP4	protein_coding	50.309913049976	-0.642768789905449	0.272281973144643	-2.3606733214174	0.0182417918811962	0.0397625802889768	TRUE
1578	ENSG00000082146	55437	STRADB	protein_coding	633.06059805433	-0.382969923788434	0.0817135579033358	-4.68673661525635	2.77595841049022e-06	1.10251105071213e-05	TRUE
1579	ENSG00000082153	9689	BZW1	protein_coding	5392.53070517121	0.0637759481362069	0.0427414270102488	1.49213427340445	0.135663948560322	0.233476452971561	TRUE
1580	ENSG00000082175	5241	PGR	protein_coding	9.12489806559459	-1.08670972513171	0.646587407313317	-1.68068495123835	0.0928241251632546	0.167883243626481	TRUE
1581	ENSG00000082196	114899	C1QTNF3	protein_coding	29.7269363041819	-0.380657450821075	0.364288685411866	-1.04493349935012	0.296053705768857	0.446694950261982	TRUE
1582	ENSG00000082212	4200	ME2	protein_coding	1580.01053722375	-0.00950877352391243	0.0600723211376899	-0.158288765005728	0.874229260762794	0.924667645746756	TRUE
1583	ENSG00000082213	55322	C5orf22	protein_coding	1182.76936019872	0.507959626113409	0.0710723497290646	7.14707798531785	8.86445236397002e-13	6.74946671527593e-12	TRUE
1584	ENSG00000082258	905	CCNT2	protein_coding	441.4240427859	0.0129278517218356	0.0994901932483997	0.12994096503118	0.896613133616047	0.93915718495364	TRUE
1585	ENSG00000082269	57579	FAM135A	protein_coding	350.145091057643	-0.0782860352109853	0.115995368308052	-0.6749065618127	0.499735131307398	0.660004209130262	TRUE
1586	ENSG00000082293	1310	COL19A1	protein_coding	2.57153690347221	-0.511212451215156	1.21559383986171	-0.420545444087899	0.674087038623135	0.812482690035813	FALSE
1587	ENSG00000082397	23136	EPB41L3	protein_coding	12.6178896675486	-0.46852664147097	0.547579822445926	-0.855631676452499	0.39220154294962	0.553873411141975	TRUE
1588	ENSG00000082438	22837	COBLL1	protein_coding	253.473222961666	-0.0905381410168048	0.12690105353551	-0.713454604941245	0.475564493951594	0.639098233731079	TRUE
1589	ENSG00000082458	1741	DLG3	protein_coding	516.688124607889	0.0527826961648585	0.0885871019813874	0.595828229892298	0.551289982798329	0.710009130426888	TRUE
1590	ENSG00000082482	3776	KCNK2	protein_coding	108.726375655713	-1.08243994664485	0.195350286598136	-5.5410205200855	3.00713973317731e-08	1.48375990937608e-07	TRUE
1591	ENSG00000082497	56256	SERTAD4	protein_coding	43.0593043444733	-1.01704945629447	0.304816092887747	-3.33660026496376	0.000848098313809225	0.00236542732447673	TRUE
1592	ENSG00000082512	7188	TRAF5	protein_coding	204.534278157946	0.0868327819224665	0.143131508069101	0.60666434032502	0.544073691926613	0.703935938648863	TRUE
1593	ENSG00000082515	29093	MRPL22	protein_coding	553.607215670739	-0.173939172341395	0.0875378408283912	-1.98701693685117	0.0469205199878414	0.0926947594917095	TRUE
1594	ENSG00000082516	25929	GEMIN5	protein_coding	1664.61681177731	-0.0240233008293875	0.0594426963919078	-0.404142178729595	0.686108170072964	0.819664675840208	TRUE
1595	ENSG00000082556	4986	OPRK1	protein_coding	0	NA	NA	NA	NA	NA	FALSE
1596	ENSG00000082641	4779	NFE2L1	protein_coding	12915.7485605391	0.188041779108272	0.0433127057377749	4.34149231513542	1.41518229324872e-05	5.14135757228313e-05	TRUE
1597	ENSG00000082684	54437	SEMA5B	protein_coding	0.968161174058673	-0.76445955280978	1.99922778379839	-0.38237741542255	0.702181439823271	0.831656181950673	FALSE
1598	ENSG00000082701	2932	GSK3B	protein_coding	1938.87808249718	0.33601664865577	0.0621330153749363	5.4080209471262	6.37249730649811e-08	3.04646024003432e-07	TRUE
1599	ENSG00000082781	3693	ITGB5	protein_coding	2450.83011891352	0.0126806472206655	0.0501963118936837	0.252621093906725	0.800561028034539	0.89459684270753	TRUE
1600	ENSG00000082805	23085	ERC1	protein_coding	1683.72487801957	0.141529460774318	0.0618089309005506	2.28978982021281	0.0220335035609498	0.0471937372248199	TRUE
1601	ENSG00000082898	7514	XPO1	protein_coding	6951.92176719252	0.0191790043492926	0.0444334715656415	0.43163416391986	0.666007323992612	0.806992492570581	TRUE
1603	ENSG00000082996	11342	RNF13	protein_coding	336.576485852278	0.130394264955646	0.111623627458046	1.16816007439514	0.242742201867409	0.380329505832787	TRUE
1604	ENSG00000083067	80036	TRPM3	protein_coding	17.3508890087163	2.33085495866437	0.52176727923298	4.46723098867147	7.92385579161163e-06	2.9664110441603e-05	TRUE
1605	ENSG00000083093	79728	PALB2	protein_coding	558.411567170929	-0.223229223130389	0.0875057804805256	-2.55102259421672	0.0107407362479641	0.0245638093337859	TRUE
1606	ENSG00000083097	23033	DOPEY1	protein_coding	472.496626407282	-1.13491426384708	0.103430624693613	-10.9727101350202	5.16991508654646e-28	1.05158534724682e-26	TRUE
1607	ENSG00000083099	57226	LYRM2	protein_coding	1068.4454532315	-1.26739177963233	0.0744543511135652	-17.0224004464047	5.60259137848465e-65	4.51537152324475e-63	TRUE
1608	ENSG00000083123	594	BCKDHB	protein_coding	586.665957628289	-0.85156358451216	0.0872256795880767	-9.76276239444244	1.62663024049804e-22	2.49933491808899e-21	TRUE
1609	ENSG00000083168	7994	KAT6A	protein_coding	2310.18793063047	-0.186349496397967	0.0686815058381481	-2.71324127396261	0.00666285749773118	0.0158664227465136	TRUE
1610	ENSG00000083223	79670	ZCCHC6	protein_coding	1122.71048315914	0.560823302274609	0.0782009822770381	7.17156339913754	7.41460853385242e-13	5.67335429509191e-12	TRUE
1611	ENSG00000083290	9706	ULK2	protein_coding	874.475171417409	0.00399936050693225	0.0759630508777615	0.0526487609531107	0.958011765194507	0.96976059127397	TRUE
1612	ENSG00000083307	79977	GRHL2	protein_coding	0.371034581434795	2.1441714563779	3.14120537400728	0.682595119096766	0.494862719150585	0.65569789991523	FALSE
1613	ENSG00000083312	3842	TNPO1	protein_coding	11212.0394242899	0.575773878961663	0.0449766167443912	12.8016271707112	1.60551427876088e-37	4.97855117366757e-36	TRUE
1614	ENSG00000083444	5351	PLOD1	protein_coding	15413.9384084194	0.0830229240063243	0.036810136329572	2.25543647170974	0.0241059456394826	0.0511892887128599	TRUE
1615	ENSG00000083454	5026	P2RX5	protein_coding	26.0935520615577	1.33388938366228	0.385279644195217	3.46213303443152	0.000535912184435171	0.00154411392635065	TRUE
1616	ENSG00000083457	3682	ITGAE	protein_coding	264.596402958059	-0.125933161673723	0.126025985542951	-0.999263454526239	0.31766708401569	0.471560364682196	TRUE
1617	ENSG00000083520	22894	DIS3	protein_coding	2344.65247571185	0.499455063187383	0.0589549943184027	8.47180241405736	2.41624739978707e-17	2.61954334218032e-16	TRUE
1618	ENSG00000083535	10464	PIBF1	protein_coding	685.41073554968	0.188098286881409	0.088737625702315	2.11971286579625	0.034030267329553	0.0697673563226233	TRUE
1619	ENSG00000083544	81550	TDRD3	protein_coding	622.671894427599	-0.0542335492291128	0.0845889182098768	-0.641142485054034	0.521430113472963	0.680711714455917	TRUE
1621	ENSG00000083635	26747	NUFIP1	protein_coding	308.561344407431	0.041076997135012	0.113075584383899	0.36327026173531	0.71640300584247	0.841731657118996	TRUE
1622	ENSG00000083642	23047	PDS5B	protein_coding	867.211716120921	0.102062404171401	0.0848349984909814	1.2030695583999	0.228949404333779	0.362139374416492	TRUE
1623	ENSG00000083720	5019	OXCT1	protein_coding	1784.23850825986	-0.428747842392935	0.0624679097971007	-6.86348949061258	6.71984706070116e-12	4.7016915183923e-11	TRUE
1624	ENSG00000083750	10325	RRAGB	protein_coding	216.298019254583	-0.972021284948341	0.139136817599862	-6.98608248855983	2.82667919294168e-12	2.0543020285241e-11	TRUE
1625	ENSG00000083782	1833	EPYC	protein_coding	0.14917903612695	-0.693063049786616	4.0804728567969	-0.169848709722985	0.865129118606834	0.91805453825951	FALSE
1626	ENSG00000083799	1540	CYLD	protein_coding	1525.80919394704	-0.0252536496225846	0.063304296999167	-0.398924730542649	0.689948666237177	0.822470028000307	TRUE
1627	ENSG00000083807	10998	SLC27A5	protein_coding	45.4720695582756	0.112689810430085	0.284850901568358	0.39560980783149	0.692392900597076	0.823864422090378	TRUE
1628	ENSG00000083812	25799	ZNF324	protein_coding	302.806711393801	-0.384298162161987	0.119890532221099	-3.20540875949466	0.00134870798483238	0.00362555453569006	TRUE
1629	ENSG00000083814	79891	ZNF671	protein_coding	37.3757615307707	0.223688695912631	0.318188390125875	0.703007095337892	0.482051327707398	0.645328604968157	TRUE
1630	ENSG00000083817	55659	ZNF416	protein_coding	99.9230775985562	-0.225969230329818	0.195671364279967	-1.15484057241253	0.24815571902311	0.387355071736603	TRUE
1631	ENSG00000083828	54807	ZNF586	protein_coding	51.7739266323954	-0.203935779794095	0.262226793359192	-0.777707636895626	0.436741389001362	0.603000359071262	TRUE
1632	ENSG00000083838	55663	ZNF446	protein_coding	230.525609522864	-0.0102634953974663	0.144238986142098	-0.0711561809464964	0.943273455511042	0.958932008143134	TRUE
1633	ENSG00000083844	9422	ZNF264	protein_coding	497.585572381942	0.544855465036038	0.104427584298097	5.21754351303105	1.81311638351041e-07	8.23469073063767e-07	TRUE
1634	ENSG00000083845	6193	RPS5	protein_coding	6279.79142629979	-0.0610460261006799	0.0615665660115048	-0.991545087787947	0.321419487531904	0.475890239512142	TRUE
1635	ENSG00000083857	2195	FAT1	protein_coding	9452.92261706627	-0.483792468916066	0.106645965741769	-4.53643478729907	5.72131695082177e-06	2.18250550171334e-05	TRUE
1636	ENSG00000083896	91746	YTHDC1	protein_coding	1375.45318617109	0.514279556419188	0.0668353006960871	7.69472944780656	1.41793882205267e-14	1.25398047171801e-13	TRUE
1637	ENSG00000083937	25978	CHMP2B	protein_coding	1415.0685044403	0.273371177163703	0.0623161862587835	4.38684062000298	1.15008999024299e-05	4.21411914503363e-05	TRUE
1638	ENSG00000084070	64744	SMAP2	protein_coding	2035.01240496754	0.160354029535167	0.0531059500264819	3.01951155106357	0.00253182638291766	0.00649044044689139	TRUE
1639	ENSG00000084072	10450	PPIE	protein_coding	984.184878557158	0.407119543689922	0.0731718804609314	5.56387974622704	2.63841797110722e-08	1.31084645112934e-07	TRUE
1640	ENSG00000084073	10269	ZMPSTE24	protein_coding	2849.47144735034	-0.400976601203642	0.0490546539405164	-8.17407868557925	2.98135209804362e-16	2.97195927346402e-15	TRUE
1641	ENSG00000084090	56910	STARD7	protein_coding	2523.65394103659	-0.185108490687201	0.0510933623000197	-3.62294596312229	0.000291266687720641	0.000877240018754605	TRUE
1642	ENSG00000084092	84273	NOA1	protein_coding	6774.13664121004	0.474103946219044	0.0449001405779551	10.5590748740733	4.61184480876512e-26	8.49116168131044e-25	TRUE
1643	ENSG00000084093	5978	REST	protein_coding	2192.07411409398	-0.123482806937469	0.0550157207405924	-2.24450039507271	0.0248002235316638	0.0525257699837923	TRUE
1644	ENSG00000084110	3034	HAL	protein_coding	1.43662002213851	-0.70815248759951	1.62335850393198	-0.436226801340724	0.662672184308901	0.804127057432191	FALSE
1645	ENSG00000084112	54434	SSH1	protein_coding	3176.09449708408	0.272983003086836	0.0525261962061131	5.19708303292416	2.02439954978568e-07	9.14808006020578e-07	TRUE
1646	ENSG00000084207	2950	GSTP1	protein_coding	3101.88702465524	-0.280744274843684	0.0627840606408105	-4.47158517589091	7.76419239093555e-06	2.91163491430186e-05	TRUE
1647	ENSG00000084234	334	APLP2	protein_coding	10743.9503896389	0.18268505840942	0.0419344583165933	4.35644254732468	1.32193370645841e-05	4.80974431613039e-05	TRUE
1648	ENSG00000084444	57613	KIAA1467	protein_coding	541.098155169683	0.693016826942832	0.0878616447884161	7.887592232216	3.08072454448497e-15	2.84987869881268e-14	TRUE
1649	ENSG00000084453	6579	SLCO1A2	protein_coding	0.14684830519803	-0.693063049786616	4.0804728567969	-0.169848709722985	0.865129118606834	0.91805453825951	FALSE
1650	ENSG00000084463	51729	WBP11	protein_coding	2561.61717442295	0.0667861101502038	0.0505503690559456	1.32117947697453	0.186441527678257	0.305211499434079	TRUE
1651	ENSG00000084623	8668	EIF3I	protein_coding	6943.74423170722	0.0200434664235679	0.044458650900648	0.45083388761299	0.652109275509704	0.794994760633813	TRUE
1652	ENSG00000084628	79570	NKAIN1	protein_coding	12.4422240192544	0.876729687087416	0.541434965399085	1.61927053684313	0.105389067067438	0.187472941167543	TRUE
1653	ENSG00000084636	1307	COL16A1	protein_coding	1117.57742301325	-0.334363696002973	0.0720585603540529	-4.64016619760524	3.48129083854273e-06	1.36362529269466e-05	TRUE
1654	ENSG00000084652	200081	TXLNA	protein_coding	3842.4857471422	0.140745769849275	0.0519699499927579	2.70821445602484	0.00676462949579513	0.0160863548455331	TRUE
1655	ENSG00000084674	338	APOB	protein_coding	0.14684830519803	-0.693063049786616	4.0804728567969	-0.169848709722985	0.865129118606834	0.91805453825951	FALSE
1656	ENSG00000084676	8648	NCOA1	protein_coding	1156.56369998295	-0.560354762460998	0.0770071543481962	-7.27665847678636	3.42190080627879e-13	2.6868840614007e-12	TRUE
1657	ENSG00000084693	60509	AGBL5	protein_coding	1080.05820903441	-0.386194359686524	0.0708587732576231	-5.45019821726842	5.03137112984473e-08	2.42979104365537e-07	TRUE
1658	ENSG00000084710	22979	EFR3B	protein_coding	302.097761158823	-0.0342439082777027	0.112364639581299	-0.304756980535023	0.760551248344051	0.863913788612463	TRUE
1659	ENSG00000084731	3797	KIF3C	protein_coding	613.304415106831	0.230655169420981	0.0823562338418434	2.80070079289845	0.00509917735474795	0.0123721400163871	TRUE
1660	ENSG00000084733	10890	RAB10	protein_coding	3470.35172882417	-0.156615309254382	0.0500637733085796	-3.12831612369781	0.0017581097725851	0.00462566423997366	TRUE
1661	ENSG00000084734	2646	GCKR	protein_coding	37.1585194753608	1.59447398381302	0.335780239840113	4.74856407444422	2.04865984712387e-06	8.25941532514355e-06	TRUE
1662	ENSG00000084754	3030	HADHA	protein_coding	3697.70482319011	0.000504105639435778	0.0468081047970421	0.0107696229450339	0.991407250231506	0.994784136566568	TRUE
1663	ENSG00000084764	22924	MAPRE3	protein_coding	741.684995943119	-0.0934183268590772	0.0779467952313819	-1.19848836096171	0.230726951454858	0.364411230593243	TRUE
1664	ENSG00000084774	790	CAD	protein_coding	3692.74945981072	0.471267799891396	0.0473563700790543	9.95151864690402	2.48363771554491e-23	3.93649666120597e-22	TRUE
1665	ENSG00000085063	-	CD59	protein_coding	6421.66848558258	-0.417670626673464	0.0431267726072392	-9.68471790080936	3.50173898079934e-22	5.23911665726248e-21	TRUE
1666	ENSG00000085117	3732	CD82	protein_coding	3815.01428389337	0.212198254350188	0.0548793684801351	3.8666307617406	0.000110349308023957	0.000355942661298346	TRUE
1667	ENSG00000085185	63035	BCORL1	protein_coding	860.634886514265	0.412169694655271	0.0742285700337323	5.55270961663367	2.81275112299572e-08	1.39340868911293e-07	TRUE
1668	ENSG00000085224	546	ATRX	protein_coding	3320.36548202956	-0.25772980695132	0.0563156532895961	-4.5765216577703	4.72770784791614e-06	1.82301097471215e-05	TRUE
1669	ENSG00000085231	6880	TAF9	protein_coding	793.640319322405	0.311444478738246	0.0843368700728542	3.69286266456422	0.000221743786640907	0.000681791315196425	TRUE
1671	ENSG00000085265	2219	FCN1	protein_coding	0	NA	NA	NA	NA	NA	FALSE
1672	ENSG00000085274	55892	MYNN	protein_coding	721.855953543044	0.0787582511006574	0.0815484962642348	0.965784222991232	0.334152164743822	0.490955704429697	TRUE
1673	ENSG00000085276	2122	MECOM	protein_coding	478.505954683388	-1.2281669170058	0.0989192091216193	-12.4158586376867	2.14374524757259e-35	6.10467188333754e-34	TRUE
1674	ENSG00000085365	9522	SCAMP1	protein_coding	2180.4339592783	0.353233904078766	0.0611389471974468	5.77755948165096	7.57919314070593e-09	3.98578313333646e-08	TRUE
1675	ENSG00000085377	5550	PREP	protein_coding	1194.15982503132	-0.175808010904372	0.0635873969825228	-2.76482478049374	0.00569533793760571	0.0137177371665705	TRUE
1676	ENSG00000085382	57531	HACE1	protein_coding	472.581475142895	0.146106940468776	0.1011247168089	1.44481927939418	0.148508654282397	0.251753037709002	TRUE
1677	ENSG00000085415	81929	SEH1L	protein_coding	1155.0387920566	0.020628010604736	0.0702817573602667	0.293504479391376	0.769136576128363	0.8690871992414	TRUE
1678	ENSG00000085433	22911	WDR47	protein_coding	577.319942449009	0.325914915528012	0.0869119553273684	3.74994342608447	0.00017687447007054	0.000552987592978086	TRUE
1679	ENSG00000085449	57590	WDFY1	protein_coding	1458.40705604223	0.337779053606449	0.0627825248031295	5.38014446958992	7.44260868984429e-08	3.51866109780519e-07	TRUE
1680	ENSG00000085465	5016	OVGP1	protein_coding	44.9988684278144	1.97696769644375	0.314139603515591	6.29327749293359	3.10831947695334e-10	1.85241529763602e-09	TRUE
1681	ENSG00000085491	29957	SLC25A24	protein_coding	1479.05532603104	-0.121337650066012	0.0619170830941961	-1.95967968777562	0.0500332407482395	0.0981028174689488	TRUE
1682	ENSG00000085511	4216	MAP3K4	protein_coding	1233.65043485244	-0.0436567349197517	0.0631780466394394	-0.691011154062788	0.489558531535153	0.651144096980353	TRUE
1683	ENSG00000085514	29992	PILRA	protein_coding	31.2396184251224	0.555420052969984	0.351142325501299	1.58175193542121	0.113706211423686	0.200328348977634	TRUE
1684	ENSG00000085552	57549	IGSF9	protein_coding	10.8639498962372	0.396903673680283	0.567589459932536	0.699279499882643	0.484377375885726	0.647225451191328	TRUE
1685	ENSG00000085563	5243	ABCB1	protein_coding	442.201606706133	-0.648939689438591	0.105981537835591	-6.12313901733799	9.17495770283144e-10	5.24467471765065e-09	TRUE
1686	ENSG00000085644	7760	ZNF213	protein_coding	630.326349288991	-0.197651012176458	0.0869894553362777	-2.27212610324312	0.023078894916672	0.0492476581174295	TRUE
1687	ENSG00000085662	231	AKR1B1	protein_coding	5102.98890249675	0.0125441469900089	0.0484536645749175	0.258889541174198	0.795720468089156	0.890819022262569	TRUE
1688	ENSG00000085719	8895	CPNE3	protein_coding	5251.95450267013	0.351368589256383	0.0511503973345893	6.86932277295875	6.45074022526524e-12	4.5208099872388e-11	TRUE
1689	ENSG00000085721	54700	RRN3	protein_coding	1738.04885440417	0.447138034952339	0.0563505623371692	7.93493474434068	2.10606028445393e-15	1.97281502303618e-14	TRUE
1690	ENSG00000085733	2017	CTTN	protein_coding	3488.34406399813	-0.656495837162882	0.0523211175821852	-12.5474352899987	4.10594394144956e-36	1.2095544514415e-34	TRUE
1691	ENSG00000085741	7481	WNT11	protein_coding	4.17494876369613	-0.429668401089849	0.93648306442026	-0.458810647425685	0.646370148053991	0.79234274923306	FALSE
1692	ENSG00000085760	4528	MTIF2	protein_coding	925.940313083925	-0.0307847377462139	0.0742001088298792	-0.414888040350384	0.678223865302902	0.813571976676706	TRUE
1693	ENSG00000085788	23259	DDHD2	protein_coding	1214.06408819304	0.399349073465089	0.0633818227734947	6.30068773648603	2.96327850138367e-10	1.76906276990361e-09	TRUE
1694	ENSG00000085831	22996	TTC39A	protein_coding	12.0284312743533	0.270033971991059	0.561045935403529	0.481304568754853	0.630300050417512	0.781630618481173	TRUE
1695	ENSG00000085832	2060	EPS15	protein_coding	1405.14888969572	0.0704921757389132	0.0743984128831931	0.9474956925437	0.343386250142814	0.500306768136789	TRUE
1696	ENSG00000085840	4998	ORC1	protein_coding	345.08850206607	-0.228764048193618	0.119283435958223	-1.91781906981401	0.0551339568678109	0.106683894342403	TRUE
1697	ENSG00000085871	4258	MGST2	protein_coding	67.9663890954325	-0.905783561906962	0.237601176368365	-3.81220150401395	0.000137734515648795	0.000437178512794968	TRUE
1698	ENSG00000085872	10523	CHERP	protein_coding	1888.19395734928	0.2091605364415	0.0611499010321698	3.42045584556981	0.000625162833323255	0.00178144299035376	TRUE
1699	ENSG00000085978	55054	ATG16L1	protein_coding	665.776105050617	0.239210715437179	0.0795741625749622	3.00613550550196	0.00264591058558748	0.00676058445720768	TRUE
1700	ENSG00000085982	55230	USP40	protein_coding	458.730822688802	-0.707053208070986	0.100640857498979	-7.02550858211995	2.13287900764005e-12	1.57079184157491e-11	TRUE
1701	ENSG00000085998	55624	POMGNT1	protein_coding	3583.22374431157	0.0377786627839687	0.0464782636919889	0.812824313625992	0.41631879343751	0.581098186804452	TRUE
1702	ENSG00000085999	8438	RAD54L	protein_coding	481.082362288132	-0.107200322348424	0.0928190931641627	-1.15493826425159	0.248115708524372	0.387328003275232	TRUE
1703	ENSG00000086015	23139	MAST2	protein_coding	3439.19117615871	0.21979307798072	0.0492297427557674	4.46463998544804	8.02034968861732e-06	3.0005626183428e-05	TRUE
1704	ENSG00000086061	3301	DNAJA1	protein_coding	5476.61539264906	-0.00195895720184106	0.046626496054362	-0.0420138197722836	0.966487681259888	0.976085147299116	TRUE
1705	ENSG00000086062	2683	B4GALT1	protein_coding	12301.4819247632	-0.0640995370227434	0.0437490482473092	-1.46516414849518	0.142876138391552	0.244020561831073	TRUE
1706	ENSG00000086065	51510	CHMP5	protein_coding	1183.95042899566	0.672661964668763	0.0640082577655294	10.5089872486892	7.8532332527011e-26	1.43355067687661e-24	TRUE
1707	ENSG00000086102	4799	NFX1	protein_coding	1488.37734868913	0.0633952678604981	0.0602336279267904	1.05248961489669	0.292574972719261	0.442266299555984	TRUE
1708	ENSG00000086159	363	AQP6	protein_coding	1.14392702753912	-0.148456269078922	1.76094450990088	-0.0843049103729445	0.932814008390266	0.954066346708707	FALSE
1709	ENSG00000086189	27292	DIMT1	protein_coding	1445.62439055941	0.149399267892139	0.0654986637082502	2.28095138791849	0.0225513236125416	0.0482229930853189	TRUE
1710	ENSG00000086200	51194	IPO11	protein_coding	1042.15803259398	-0.0102198471236195	0.0665583224936153	-0.15354724609533	0.877966735019136	0.927185835622533	TRUE
1711	ENSG00000086205	2346	FOLH1	protein_coding	0	NA	NA	NA	NA	NA	FALSE
1713	ENSG00000086232	27102	EIF2AK1	protein_coding	6569.88886080574	0.337266708779988	0.0405511807526265	8.31706259892675	9.01701340839635e-17	9.34291637937296e-16	TRUE
1714	ENSG00000086288	51314	NME8	protein_coding	0	NA	NA	NA	NA	NA	FALSE
1715	ENSG00000086289	54749	EPDR1	protein_coding	1812.68854231585	-0.202293030407129	0.0593317297563982	-3.40952524454783	0.000650760548123934	0.00184975789806114	TRUE
1716	ENSG00000086300	29887	SNX10	protein_coding	28.1372659123588	-1.10087901992395	0.388043862742339	-2.83699634403169	0.00455401334608527	0.0111363778490358	TRUE
1717	ENSG00000086475	22929	SEPHS1	protein_coding	1602.87258610811	-0.145704588539538	0.0598812486500279	-2.43322562278383	0.0149649725787341	0.0332239502962903	TRUE
1718	ENSG00000086504	10573	MRPL28	protein_coding	1130.05093170946	-0.237619786314855	0.0759890041012155	-3.12702856321622	0.00176582770662969	0.00464454005472212	TRUE
1719	ENSG00000086506	3049	HBQ1	protein_coding	0	NA	NA	NA	NA	NA	FALSE
1720	ENSG00000086544	80271	ITPKC	protein_coding	307.904622639532	0.0569553535099342	0.116130535446185	0.49044252909974	0.623820788253975	0.776828791772633	TRUE
1721	ENSG00000086548	4680	CEACAM6	protein_coding	0	NA	NA	NA	NA	NA	FALSE
1722	ENSG00000086570	2196	FAT2	protein_coding	16.953455870627	-0.0583897671688151	0.497699996323698	-0.1173192035365	0.906607107893021	0.945368259329761	TRUE
1723	ENSG00000086589	55696	RBM22	protein_coding	1246.75230690876	-0.587760575582697	0.064474262397085	-9.11620472620205	7.78012068153934e-20	9.99482270411888e-19	TRUE
1724	ENSG00000086598	10959	TMED2	protein_coding	7578.95317196334	0.222472970489997	0.0403826493841053	5.50912270202764	3.60626471600735e-08	1.76653207963594e-07	TRUE
1725	ENSG00000086619	56605	ERO1LB	protein_coding	362.727210525982	0.679653245329768	0.104219319909231	6.52137478849126	6.96658647298753e-11	4.42988822022571e-10	TRUE
1726	ENSG00000086666	54469	ZFAND6	protein_coding	1115.11003250073	0.38027487868596	0.0681838730928346	5.57719679796135	2.44425298014239e-08	1.21827614990411e-07	TRUE
1727	ENSG00000086696	3294	HSD17B2	protein_coding	4.63090003223733	-2.06788895966024	1.01940704885539	-2.0285213467791	0.0425070668855894	0.085029246501474	FALSE
1728	ENSG00000086712	55787	TXLNG	protein_coding	1191.41316503106	0.42766942738337	0.0654974205553165	6.52956137443882	6.59625780687104e-11	4.20693023098912e-10	TRUE
1729	ENSG00000086717	5475	PPEF1	protein_coding	4.2286414659999	-0.651621138776359	0.920141206589963	-0.708175151932672	0.478836494782119	0.642232541788782	FALSE
1730	ENSG00000086730	7462	LAT2	protein_coding	19.7184255818919	-0.648393584864079	0.438234656785508	-1.47955798297676	0.138991246607215	0.238386311938454	TRUE
1731	ENSG00000086758	10075	HUWE1	protein_coding	20381.8898500945	-0.0950030711162654	0.102368744651546	-0.928047632503916	0.353382862042828	0.511469680716965	TRUE
1732	ENSG00000086827	9183	ZW10	protein_coding	826.541327310575	-0.353607250601797	0.0746162200508796	-4.73901318454188	2.14761532073685e-06	8.64001774667056e-06	TRUE
1733	ENSG00000086848	79796	ALG9	protein_coding	793.714159656259	0.194127169403652	0.0773986632523233	2.50814628116752	0.0121366412207944	0.0274294513093246	TRUE
1734	ENSG00000086967	4606	MYBPC2	protein_coding	0	NA	NA	NA	NA	NA	FALSE
1735	ENSG00000086991	50507	NOX4	protein_coding	2.29523128699602	-0.135414715101185	1.24553617083896	-0.108720018150876	0.913424563782902	0.949432540260048	FALSE
1736	ENSG00000087008	8310	ACOX3	protein_coding	295.118977594691	-0.230272958747165	0.116880838680094	-1.97015149230259	0.0488210109851742	0.0960124071929888	TRUE
1737	ENSG00000087053	8898	MTMR2	protein_coding	1825.61888030561	-0.024811590233086	0.0574674345524305	-0.431750441381703	0.665922802253211	0.806980729596944	TRUE
1738	ENSG00000087074	23645	PPP1R15A	protein_coding	2078.63577475963	0.187849754458363	0.0555245563882746	3.38318334584717	0.000716507809833556	0.0020228440910139	TRUE
1739	ENSG00000087076	51171	HSD17B14	protein_coding	4.93280141518301	0.052682558734548	0.855176193359454	0.0616043327020027	0.950877926501305	0.964711136642794	FALSE
1740	ENSG00000087077	7205	TRIP6	protein_coding	3595.42111304683	-0.471506638912269	0.0516529945365938	-9.1283505078922	6.95508777787767e-20	8.9822093554662e-19	TRUE
1741	ENSG00000087085	43	ACHE	protein_coding	18.8321088878524	0.63075856155701	0.440277482167364	1.43263870423706	0.151961114861762	0.256359361031603	TRUE
1742	ENSG00000087086	2512	FTL	protein_coding	34698.3002277658	0.246563368028656	0.0573671459699135	4.29798909916082	1.72354637414582e-05	6.20099249287335e-05	TRUE
1743	ENSG00000087087	51593	SRRT	protein_coding	2610.33430856607	-0.460742779637702	0.0521483465368386	-8.83523275876493	9.98900556005594e-19	1.19518311624031e-17	TRUE
1744	ENSG00000087088	581	BAX	protein_coding	1169.76435244733	-0.431249396903909	0.0744187666254568	-5.79490115812253	6.83614306776992e-09	3.61058239430964e-08	TRUE
1745	ENSG00000087095	51701	NLK	protein_coding	603.127035900126	-0.053662070766129	0.0834419192152697	-0.643106861285004	0.520154762695772	0.679202466596863	TRUE
1746	ENSG00000087111	94005	PIGS	protein_coding	2663.43632191461	-0.0798160438576421	0.0506463895654006	-1.5759473585886	0.115037935438454	0.202070336681549	TRUE
1747	ENSG00000087116	9509	ADAMTS2	protein_coding	2709.33688646567	-0.2223130267825	0.0496745446343621	-4.47539133813651	7.62714819314532e-06	2.86600954537235e-05	TRUE
1748	ENSG00000087128	28983	TMPRSS11E	protein_coding	0.14917903612695	-0.693063049786616	4.0804728567969	-0.169848709722985	0.865129118606834	0.91805453825951	FALSE
1749	ENSG00000087152	56970	ATXN7L3	protein_coding	1794.72131173307	0.309303992455177	0.0559902027881741	5.52425204861923	3.30892163231351e-08	1.62741033418851e-07	TRUE
1750	ENSG00000087157	9489	PGS1	protein_coding	802.438511778505	0.741513158484109	0.0787153334705033	9.42018696728221	4.50285500416943e-21	6.3010467322882e-20	TRUE
1751	ENSG00000087191	5705	PSMC5	protein_coding	2776.84122276273	-0.511606055155089	0.0580414178202886	-8.81449961713814	1.20220787551546e-18	1.43042644575607e-17	TRUE
1752	ENSG00000087206	51720	UIMC1	protein_coding	684.285852464974	0.303632383938621	0.0845186033500559	3.59249173440607	0.000327531046523697	0.000977501390550897	TRUE
1753	ENSG00000087237	1071	CETP	protein_coding	0.504185869584505	1.13596187768456	2.85957555150385	0.397248422790285	0.691184277374722	0.823081583720693	FALSE
1754	ENSG00000087245	4313	MMP2	protein_coding	9728.64440951528	-0.296199101147844	0.0389558233980108	-7.60346144199248	2.88313181935883e-14	2.48919607203461e-13	TRUE
1755	ENSG00000087250	4504	MT3	protein_coding	0.399162562983098	2.23148172608752	3.30545178065173	0.675091295885594	0.499617763316915	0.659900209031603	FALSE
1756	ENSG00000087253	54947	LPCAT2	protein_coding	1052.4408494614	-1.0354092706976	0.0718813232592074	-14.4044269603089	4.85326450280159e-47	2.0887374633468e-45	TRUE
1757	ENSG00000087258	2775	GNAO1	protein_coding	286.739500560275	-0.49483714832862	0.117707254431978	-4.20396474895762	2.62279802652263e-05	9.21891114609457e-05	TRUE
1758	ENSG00000087263	55239	OGFOD1	protein_coding	1732.44744107846	0.399558265660158	0.0576556142668735	6.93008427263826	4.20589994839785e-12	3.00803710834348e-11	TRUE
1759	ENSG00000087266	6452	SH3BP2	protein_coding	1428.45293564913	-0.580635886277691	0.0645499327201455	-8.99514316761603	2.35924521928511e-19	2.94664209186442e-18	TRUE
1760	ENSG00000087269	8602	NOP14	protein_coding	1454.63642823023	-0.33954608566713	0.0643984500394616	-5.27258164535118	1.34517962185243e-07	6.20343833170599e-07	TRUE
1761	ENSG00000087274	118	ADD1	protein_coding	4249.5722090788	-0.372109820126204	0.0482775281425628	-7.70772312591003	1.28082246548432e-14	1.13920523921213e-13	TRUE
1762	ENSG00000087299	79944	L2HGDH	protein_coding	442.942925051638	0.39570162002356	0.0953148162448267	4.15152266576432	3.30270548331179e-05	0.000114695174568832	TRUE
1763	ENSG00000087301	57544	TXNDC16	protein_coding	428.80305737401	-0.401629892128769	0.101578698103803	-3.95387910680196	7.68942724263829e-05	0.000252851335388218	TRUE
1764	ENSG00000087302	51637	C14orf166	protein_coding	3231.21754664829	0.259886626492596	0.0554850028491862	4.68390759930199	2.81456926723325e-06	1.11654818899344e-05	TRUE
1765	ENSG00000087303	22795	NID2	protein_coding	4605.89046018974	-0.183226938115998	0.0516319111489172	-3.54871501052	0.000387115808392384	0.00114058642907264	TRUE
1766	ENSG00000087338	64395	GMCL1	protein_coding	677.650484456065	0.736376055662061	0.0827367664225637	8.90022764367112	5.57322620010169e-19	6.79686958279353e-18	TRUE
1767	ENSG00000087365	10992	SF3B2	protein_coding	6638.21212892439	0.393263221871207	0.0520184109995901	7.56007756319787	4.02829078152825e-14	3.4379308837758e-13	TRUE
1768	ENSG00000087448	57542	KLHL42	protein_coding	697.664618649967	-0.688534028309091	0.0869987754857724	-7.91429562616882	2.48656818819001e-15	2.31781255119556e-14	TRUE
1769	ENSG00000087460	2778	GNAS	protein_coding	15184.650805566	0.0882033434809024	0.0457474336906757	1.92805008642223	0.0538488965370239	0.104505025696455	TRUE
1770	ENSG00000087470	10059	DNM1L	protein_coding	2013.13613423614	-0.230382440954946	0.0569036371365344	-4.04864174854356	5.15157299061427e-05	0.000174061076051829	TRUE
1771	ENSG00000087494	5744	PTHLH	protein_coding	344.913782567766	-0.516140788228173	0.108600980036765	-4.75263471888966	2.00782898949622e-06	8.10722060590282e-06	TRUE
1772	ENSG00000087495	116154	PHACTR3	protein_coding	0.371034581434795	2.1441714563779	3.14120537400728	0.682595119096766	0.494862719150585	0.65569789991523	FALSE
1773	ENSG00000087502	51290	ERGIC2	protein_coding	1592.48191042055	-0.193062137639224	0.0596244536922589	-3.23796908288133	0.00120383854681761	0.00326644202174459	TRUE
1774	ENSG00000087510	7022	TFAP2C	protein_coding	6.24025625033404	0.791419597973783	0.80568615980532	0.982292656193841	0.325955691430976	0.481147208966709	FALSE
1775	ENSG00000087586	6790	AURKA	protein_coding	3165.77354620722	0.261221624219701	0.0500214234069594	5.2221949402455	1.76814687423877e-07	8.04113853959105e-07	TRUE
1776	ENSG00000087589	57091	CASS4	protein_coding	10.0833971541651	-0.697063122896612	0.611612015806775	-1.13971456557654	0.254405236901408	0.395484294213216	FALSE
1777	ENSG00000087842	8544	PIR	protein_coding	435.782811958292	-0.238954839173329	0.10341357090615	-2.31067196577309	0.0208509808537622	0.0448351194144704	TRUE
1778	ENSG00000087884	28971	AAMDC	protein_coding	141.76529589691	0.0126515374824159	0.166034148290011	0.0761984062478371	0.939261250634804	0.956196373327291	TRUE
1779	ENSG00000087903	5990	RFX2	protein_coding	348.623767863451	-0.160504393484147	0.116053885139505	-1.38301611610166	0.166659924377952	0.277566182661243	TRUE
1780	ENSG00000087995	339175	METTL2A	protein_coding	525.740254425455	0.162057497881872	0.09086901793165	1.78341861253269	0.0745181856521312	0.138740080642074	TRUE
1781	ENSG00000088002	6820	SULT2B1	protein_coding	1.13336795816286	-1.05052618372359	1.81391101276945	-0.579149790881783	0.562488106041491	0.720061284414575	FALSE
1782	ENSG00000088035	29929	ALG6	protein_coding	350.829565941018	-0.864290176848459	0.107970593498701	-8.00486640706351	1.19596436628399e-15	1.14094065674642e-14	TRUE
1783	ENSG00000088038	4849	CNOT3	protein_coding	1940.50754403166	0.315416390799274	0.0586062256540733	5.3819604876287	7.36789401244787e-08	3.48719770350926e-07	TRUE
1784	ENSG00000088053	51206	GP6	protein_coding	0.501855138655585	1.13592852917027	2.86392876772404	0.396632954692164	0.691638147365141	0.823335148462399	FALSE
1785	ENSG00000088179	5775	PTPN4	protein_coding	305.418778649969	-0.326447177300899	0.124663579534427	-2.61862509098535	0.00882849161447996	0.0205593032199816	TRUE
1786	ENSG00000088205	8886	DDX18	protein_coding	1807.6809215569	0.360527985898986	0.0597133754891523	6.03764203489855	1.56382496634355e-09	8.76049618850685e-09	TRUE
1787	ENSG00000088247	8570	KHSRP	protein_coding	4986.17379905605	-0.393643839988744	0.046293825369907	-8.50316077453883	1.8449710907615e-17	2.02331040158864e-16	TRUE
1788	ENSG00000088256	2767	GNA11	protein_coding	3825.52417980457	-0.151657600182918	0.0459121417694281	-3.30321336226366	0.000955836316885727	0.00263878159804646	TRUE
1789	ENSG00000088280	55616	ASAP3	protein_coding	577.7384903959	-0.312186375053095	0.0887583981688096	-3.51726012967637	0.000436026244291847	0.00127523868708841	TRUE
1790	ENSG00000088298	55741	EDEM2	protein_coding	820.219163792286	-0.294475166407943	0.0836657934863136	-3.5196602355312	0.000432099940501559	0.00126440479250037	TRUE
1791	ENSG00000088305	1789	DNMT3B	protein_coding	118.325813716959	0.514684307415713	0.192871429368978	2.66853576550772	0.00761826670111694	0.0179588444888637	TRUE
1792	ENSG00000088320	28954	REM1	protein_coding	0.199581281491549	1.23049030185587	4.0804728567969	0.301555811063962	0.762990698241956	0.863913788612463	FALSE
1793	ENSG00000088325	22974	TPX2	protein_coding	7080.53479616436	0.21984603680296	0.0428450153854717	5.13119285464203	2.87911731695392e-07	1.28139094757684e-06	TRUE
1795	ENSG00000088356	81572	PDRG1	protein_coding	438.249787144673	0.670876195419263	0.101059388060253	6.63843516467045	3.17030738625404e-11	2.07778565406738e-10	TRUE
1796	ENSG00000088367	2036	EPB41L1	protein_coding	795.283221680318	-0.863579300846354	0.0822684127043799	-10.4970944796213	8.9079864353179e-26	1.61916868333874e-24	TRUE
1797	ENSG00000088386	6564	SLC15A1	protein_coding	0	NA	NA	NA	NA	NA	FALSE
1798	ENSG00000088387	23348	DOCK9	protein_coding	1402.8179642197	-0.0148698172713326	0.067939770192794	-0.218867641576299	0.826753153624885	0.911568976169623	TRUE
1799	ENSG00000088448	55608	ANKRD10	protein_coding	923.854711172292	0.00677452837583992	0.0754549348489707	0.0897824428501555	0.928460100412262	0.954066346708707	TRUE
1800	ENSG00000088451	23483	TGDS	protein_coding	428.725122548774	1.37024774185555	0.101361192830015	13.5184650416801	1.21688377571085e-41	4.4237608918714e-40	TRUE
1801	ENSG00000088538	1795	DOCK3	protein_coding	35.6298162231971	-0.187091023320936	0.317475531304791	-0.58930848167105	0.555654356201842	0.714150017305903	TRUE
1802	ENSG00000088543	51161	C3orf18	protein_coding	319.975471390855	-0.178198578555039	0.116363838977017	-1.53139136798533	0.125672696189955	0.218371167202438	TRUE
1803	ENSG00000088682	57017	COQ9	protein_coding	891.432109324665	0.210688703956892	0.0741828700532762	2.84012608039539	0.00450957064687933	0.0110435035219407	TRUE
1804	ENSG00000088726	55287	TMEM40	protein_coding	0.651034174782535	0.264670315172601	2.4567411452745	0.107732276020081	0.914208065944103	0.950131326929498	FALSE
1805	ENSG00000088727	64147	KIF9	protein_coding	83.7573887096251	-0.301622150509955	0.209821498895216	-1.43751785254657	0.150570903848699	0.254541848536546	TRUE
1806	ENSG00000088756	79822	ARHGAP28	protein_coding	23.6511926394785	-1.91039739277838	0.449981756283502	-4.24549965882345	2.18106840892789e-05	7.73950879230364e-05	TRUE
1807	ENSG00000088766	54675	CRLS1	protein_coding	782.221449922039	0.326219081517591	0.0779354086042237	4.18576212481565	2.84210870963081e-05	9.9447612968978e-05	TRUE
1808	ENSG00000088782	140850	DEFB127	protein_coding	0	NA	NA	NA	NA	NA	FALSE
1809	ENSG00000088808	23368	PPP1R13B	protein_coding	402.710000784663	-0.621787668761016	0.101356324491987	-6.13467064712054	8.53357994313004e-10	4.90264784493342e-09	TRUE
1810	ENSG00000088812	8455	ATRN	protein_coding	4154.15292236594	0.168550466092556	0.0498242178394027	3.38290239970933	0.000717241170330902	0.00202457998286367	TRUE
1811	ENSG00000088826	54498	SMOX	protein_coding	1540.89403478521	0.852526757787443	0.0604974942969552	14.0919350081306	4.25734290513914e-45	1.76985306270577e-43	TRUE
1812	ENSG00000088827	6614	SIGLEC1	protein_coding	0	NA	NA	NA	NA	NA	FALSE
1813	ENSG00000088832	2280	FKBP1A	protein_coding	7986.65809607882	-0.0108403434738981	0.0508655019492582	-0.213117792186778	0.831235087261198	0.914917458578411	TRUE
1814	ENSG00000088833	55968	NSFL1C	protein_coding	2365.52536018035	-0.185398516593857	0.0518471331209651	-3.57586823867969	0.000349067442362307	0.00103616510079958	TRUE
1815	ENSG00000088836	83959	SLC4A11	protein_coding	74.1940790850347	-0.165927590506391	0.220419192972009	-0.752781952737945	0.451580953424643	0.616812868351863	TRUE
1816	ENSG00000088854	25943	C20orf194	protein_coding	922.308628246631	0.567216396085282	0.0710784238518856	7.98014876170097	1.46157032129726e-15	1.38351193959473e-14	TRUE
1817	ENSG00000088876	79175	ZNF343	protein_coding	348.415523767489	0.103171236466558	0.105229250453874	0.9804425672668	0.326867706427049	0.482118580111581	TRUE
1818	ENSG00000088881	57593	EBF4	protein_coding	50.7226191453396	0.367095516561564	0.273785388047484	1.34081485933025	0.179980570532767	0.296000387729604	TRUE
1819	ENSG00000088882	56265	CPXM1	protein_coding	18.1104026171179	0.235512154207538	0.441063610445861	0.53396414628145	0.59336634011715	0.748321323238974	TRUE
1820	ENSG00000088888	57506	MAVS	protein_coding	5110.65623717416	-0.744887463812021	0.0534975705574725	-13.9237624447224	4.54343047538271e-44	1.81801061129717e-42	TRUE
1821	ENSG00000088899	9762	LZTS3	protein_coding	214.876231193445	-0.580800601849156	0.136391782214948	-4.25832548279073	2.05963918771513e-05	7.34063311666683e-05	TRUE
1822	ENSG00000088926	2160	F11	protein_coding	0	NA	NA	NA	NA	NA	FALSE
1823	ENSG00000088930	22803	XRN2	protein_coding	2780.03516784121	-0.237124659005196	0.0481020238102779	-4.92961917653307	8.23900630020523e-07	3.49656387593906e-06	TRUE
1824	ENSG00000088970	55857	KIZ	protein_coding	525.622868465024	0.692489433027183	0.0942473866846519	7.34757171935415	2.01840002787186e-13	1.6228886059397e-12	TRUE
1825	ENSG00000088986	8655	DYNLL1	protein_coding	3615.37689224755	-0.400533857742523	0.0567427402451498	-7.05876832898917	1.67984863081334e-12	1.25171799852057e-11	TRUE
1826	ENSG00000088992	54997	TESC	protein_coding	0.158563499638069	-0.693063049786616	4.0804728567969	-0.169848709722985	0.865129118606834	0.91805453825951	FALSE
1827	ENSG00000089006	27131	SNX5	protein_coding	2098.17692558225	0.179832152452489	0.0534041088350353	3.36738420273968	0.000758848875597801	0.00213041273224844	TRUE
1828	ENSG00000089009	6128	RPL6	protein_coding	12997.1427273753	-0.0842943309887771	0.043636270977965	-1.93174918707749	0.0533904705292906	0.103756776554079	TRUE
1829	ENSG00000089012	55423	SIRPG	protein_coding	3.58855915870068	-0.0306734093940329	1.00897167431397	-0.0304006645329152	0.975747514881326	0.982706869393594	FALSE
1830	ENSG00000089022	8550	MAPKAPK5	protein_coding	870.701007771736	0.505735824869861	0.0740129396767695	6.83307306909466	8.31145931967185e-12	5.77744483059045e-11	TRUE
1831	ENSG00000089041	5027	P2RX7	protein_coding	129.151049504541	-0.253027785145179	0.170679779336009	-1.4824707773207	0.138215073612087	0.237317128704263	TRUE
1832	ENSG00000089048	51575	ESF1	protein_coding	1195.56123653118	0.322700879304566	0.0783575443728552	4.11831281706623	3.81656392459627e-05	0.00013139192265898	TRUE
1833	ENSG00000089050	10741	RBBP9	protein_coding	816.686331213914	-0.712450046401391	0.0773924987262544	-9.20567313534355	3.39536353676963e-20	4.46598778978028e-19	TRUE
1834	ENSG00000089053	51433	ANAPC5	protein_coding	2603.15269514322	0.0812297125048109	0.0499738248454136	1.62544517567112	0.104067736645358	0.185347680522631	TRUE
1835	ENSG00000089057	9962	SLC23A2	protein_coding	2282.54965904617	-0.377260216824785	0.0548412101241808	-6.87913734891203	6.02160822639892e-12	4.2304768978722e-11	TRUE
1836	ENSG00000089060	80024	SLC8B1	protein_coding	295.380708334948	0.211965088926118	0.114851600435971	1.84555624929482	0.064956664031515	0.123207100537574	TRUE
1837	ENSG00000089063	29058	TMEM230	protein_coding	3184.57398721955	-0.142718109225039	0.0494165406303845	-2.88806353913989	0.00387621562792979	0.00959562738609221	TRUE
1838	ENSG00000089091	55184	DZANK1	protein_coding	98.5982953917278	-0.430571833570163	0.198875726985914	-2.16502958956203	0.0303854193408825	0.0630667243511076	TRUE
1839	ENSG00000089094	84678	KDM2B	protein_coding	503.282365739859	-0.000316494217661034	0.0970965236809182	-0.00325958340899112	0.997399233328792	0.998158689196728	TRUE
1840	ENSG00000089101	26074	CFAP61	protein_coding	3.48430593036131	0.138609993555593	1.01914965722363	0.136005534195237	0.891816905965067	0.936079396448792	FALSE
1841	ENSG00000089116	64211	LHX5	protein_coding	0	NA	NA	NA	NA	NA	FALSE
1842	ENSG00000089123	55617	TASP1	protein_coding	152.318389042057	-0.258490645462532	0.156382726521335	-1.65293604487237	0.0983438803407956	0.176558110696946	TRUE
1843	ENSG00000089127	4938	OAS1	protein_coding	12.8171376042184	-0.436644611473398	0.640687663849247	-0.681524924094902	0.495539401419688	0.656340016485022	TRUE
1844	ENSG00000089154	10985	GCN1L1	protein_coding	6328.0247788432	0.709356086273225	0.0464546561874536	15.2698597835023	1.21433905327891e-52	6.44353946097003e-51	TRUE
1845	ENSG00000089157	6175	RPLP0	protein_coding	18909.2060876531	-0.00511635754173645	0.0400618800062471	-0.127711369035568	0.898377392584249	0.940321058387767	TRUE
1846	ENSG00000089159	5829	PXN	protein_coding	9888.06158682297	-0.388964849576332	0.0454787580766279	-8.55267087375075	1.20272481054326e-17	1.33613498783759e-16	TRUE
1847	ENSG00000089163	23409	SIRT4	protein_coding	25.5909895465245	-0.710990420378682	0.387095074698568	-1.83673331656914	0.0662492743365609	0.125324966930301	TRUE
1848	ENSG00000089169	22895	RPH3A	protein_coding	0.14917903612695	-0.693063049786616	4.0804728567969	-0.169848709722985	0.865129118606834	0.91805453825951	FALSE
1849	ENSG00000089177	55614	KIF16B	protein_coding	522.610912065432	0.216311291760465	0.0939810952020959	2.30164685030869	0.0213550957811038	0.045844096810647	TRUE
1850	ENSG00000089195	51605	TRMT6	protein_coding	761.147396593281	0.318285232364808	0.0797507010419535	3.99100231353918	6.57946384479582e-05	0.000218875233320671	TRUE
1851	ENSG00000089199	1114	CHGB	protein_coding	4.97391293470148	0.787657602302166	0.864487104502296	0.911127069680974	0.362228425023066	0.520918682766107	FALSE
1852	ENSG00000089220	5037	PEBP1	protein_coding	3324.22365184696	-0.349588793199283	0.0528758209350147	-6.61150573206105	3.80430386060371e-11	2.4752603108254e-10	TRUE
1853	ENSG00000089225	6910	TBX5	protein_coding	0	NA	NA	NA	NA	NA	FALSE
1854	ENSG00000089234	8315	BRAP	protein_coding	509.122078131269	0.214018016337512	0.091182387504493	2.34714205445614	0.0189180406063586	0.0410768384547264	TRUE
1855	ENSG00000089248	10961	ERP29	protein_coding	1687.9188485931	0.0380475776476776	0.0670077035332647	0.567809007643272	0.570164662776048	0.727056752607773	TRUE
1856	ENSG00000089250	4842	NOS1	protein_coding	0.177503416728778	1.23049030185587	4.0804728567969	0.301555811063962	0.762990698241956	0.863913788612463	FALSE
1857	ENSG00000089280	2521	FUS	protein_coding	5024.3717014201	-0.508421690735905	0.0488663672708605	-10.4043275391801	2.36922930595357e-25	4.18621012632086e-24	TRUE
1858	ENSG00000089289	3476	IGBP1	protein_coding	991.212231224533	0.0992179182867107	0.0690079947428669	1.437774255815	0.15049811614512	0.254443975109392	TRUE
1859	ENSG00000089327	53827	FXYD5	protein_coding	5689.14972335837	0.0464856256540092	0.112326117106374	0.413845211171919	0.678987470900302	0.814060762599295	TRUE
1860	ENSG00000089335	55900	ZNF302	protein_coding	343.171632366451	-0.168890253105248	0.114299908071492	-1.47760620244428	0.139513213238823	0.23916150911995	TRUE
1861	ENSG00000089351	57655	GRAMD1A	protein_coding	1848.44512808125	0.88723825089093	0.0570060654806873	15.5639271612511	1.27998326970458e-54	7.31431242346903e-53	TRUE
1862	ENSG00000089356	5349	FXYD3	protein_coding	0.171453299943247	1.23049030185587	4.0804728567969	0.301555811063962	0.762990698241956	0.863913788612463	FALSE
1863	ENSG00000089472	9843	HEPH	protein_coding	0	NA	NA	NA	NA	NA	FALSE
1864	ENSG00000089486	29965	CDIP1	protein_coding	601.759363133605	-0.0705854421640106	0.0898721106025016	-0.785398737058767	0.432219821014089	0.598258900019988	TRUE
1865	ENSG00000089505	113540	CMTM1	protein_coding	38.5011775622924	-0.868226706142679	0.314741447138547	-2.75853947434032	0.00580602924366875	0.0139661855071553	TRUE
1866	ENSG00000089558	23415	KCNH4	protein_coding	0.463975304474168	-2.19847450243654	2.86430819518788	-0.767541183637304	0.442759816881091	0.608167395387919	FALSE
1867	ENSG00000089597	23193	GANAB	protein_coding	18982.4430102036	0.109509929495462	0.0371165628016199	2.95043293962237	0.00317328923118331	0.00799805573152353	TRUE
1868	ENSG00000089639	51291	GMIP	protein_coding	282.898547951205	0.553275905276276	0.122517368164987	4.51589773403566	6.3049087949682e-06	2.39284033031601e-05	TRUE
1869	ENSG00000089682	55285	RBM41	protein_coding	297.391050851679	-0.730047801467303	0.125420400110313	-5.82080587229184	5.85645599445514e-09	3.10755922736834e-08	TRUE
1870	ENSG00000089685	332	BIRC5	protein_coding	3575.78613635484	0.232718046182114	0.0516850159861677	4.50262115125195	6.71204696988071e-06	2.53946046340527e-05	TRUE
1871	ENSG00000089692	3902	LAG3	protein_coding	5.66528971548795	0.265319651341395	0.787855438971366	0.336761845152455	0.736296437827426	0.85884495744944	FALSE
1872	ENSG00000089693	8079	MLF2	protein_coding	5090.43322470808	0.0654035405080404	0.0558108422361392	1.17187875845546	0.241245736357297	0.378644557358147	TRUE
1873	ENSG00000089723	78990	OTUB2	protein_coding	156.362498000759	0.160885169282891	0.156039022725657	1.03105727319091	0.302513962671161	0.45407656735478	TRUE
1874	ENSG00000089737	57062	DDX24	protein_coding	5446.8056262867	0.489888400992148	0.0500218703146275	9.79348428818931	1.20084886691824e-22	1.85177831589938e-21	TRUE
1875	ENSG00000089775	7597	ZBTB25	protein_coding	403.842126323864	-0.0307817766834365	0.0992735026494707	-0.310070420222053	0.756507405691856	0.863913788612463	TRUE
1876	ENSG00000089818	25977	NECAP1	protein_coding	1003.97162634402	0.484926606788325	0.0703986182099076	6.88829722967599	5.64641422763344e-12	3.98490844664787e-11	TRUE
1877	ENSG00000089820	393	ARHGAP4	protein_coding	7.72195639041111	0.778044596332542	0.714831862084709	1.08843021359384	0.276405229032004	0.422722855642752	FALSE
1878	ENSG00000089847	170961	ANKRD24	protein_coding	28.6779922929329	1.33318451220145	0.382109623694711	3.48901056013863	0.000484811995688283	0.00140541190334747	TRUE
1879	ENSG00000089876	55760	DHX32	protein_coding	639.382390011566	0.100384495738575	0.088096198355703	1.13948726065631	0.254499978758988	0.395523616252144	TRUE
1880	ENSG00000089902	23186	RCOR1	protein_coding	2127.83827079578	0.024535110804898	0.0593773255665434	0.413206734570789	0.679455154405561	0.814392898503923	TRUE
1881	ENSG00000089916	55668	GPATCH2L	protein_coding	2002.38039371648	0.751793739765713	0.065461013868392	11.4846027480903	1.57658470515324e-30	3.58211785535215e-29	TRUE
1882	ENSG00000090006	8425	LTBP4	protein_coding	475.867002459745	1.05436227079186	0.0939851926316089	11.2183870806608	3.31256898203608e-29	7.07481920338357e-28	TRUE
1883	ENSG00000090013	645	BLVRB	protein_coding	558.822389002675	-0.0267760545642119	0.0954665022422407	-0.280475914957785	0.779112401284214	0.876928045190946	TRUE
1884	ENSG00000090020	6548	SLC9A1	protein_coding	2929.09977454566	-0.187072675187941	0.0536346052898898	-3.48790998231144	0.000486811945922626	0.00141025244286775	TRUE
1885	ENSG00000090054	10558	SPTLC1	protein_coding	1634.94352185982	0.15045267346233	0.0589255432373711	2.55326748293619	0.0106717505720993	0.0244223855176651	TRUE
1886	ENSG00000090060	10914	PAPOLA	protein_coding	6900.09028195828	-0.111636632917342	0.0445371459561965	-2.50659602272537	0.0121899942663718	0.0275310069169648	TRUE
1887	ENSG00000090061	8812	CCNK	protein_coding	3033.46327868175	0.456375283704706	0.0508162945308358	8.98088473231304	2.68598120658298e-19	3.3400782311264e-18	TRUE
1888	ENSG00000090097	57060	PCBP4	protein_coding	1215.98544135028	-0.568327654610049	0.0649941264713007	-8.74429253020277	2.24417334370329e-18	2.62629765414483e-17	TRUE
1889	ENSG00000090104	5996	RGS1	protein_coding	0.348956716672024	2.07589634653184	3.21127481571935	0.646439954740161	0.51799447189776	0.676907213233028	FALSE
1890	ENSG00000090238	83719	YPEL3	protein_coding	147.29297235626	0.311802789919815	0.169667724787964	1.83772600422078	0.0661027900158717	0.125103264312271	TRUE
1891	ENSG00000090263	-	MRPS33	protein_coding	755.548088621504	-0.266747794892278	0.0800294862380247	-3.33311892192976	0.000858782267193623	0.0023936629391958	TRUE
1892	ENSG00000090266	4708	NDUFB2	protein_coding	1228.385616833	-0.356343083250893	0.073346401975024	-4.85835806059357	1.18363215087556e-06	4.92896391173769e-06	TRUE
1893	ENSG00000090273	10726	NUDC	protein_coding	3451.95533119011	0.00331319453788805	0.053393130685412	0.0620528239373922	0.950520765597308	0.964523051348935	TRUE
1894	ENSG00000090316	10296	MAEA	protein_coding	1199.35924691666	-0.150857744757443	0.0666332460788683	-2.26400113509231	0.0235740449643208	0.0501664132843921	TRUE
1895	ENSG00000090339	3383	ICAM1	protein_coding	1221.14607977164	0.316098322723473	0.0655693879788916	4.82082161305566	1.4296816145529e-06	5.89041236225001e-06	TRUE
1896	ENSG00000090372	29888	STRN4	protein_coding	3814.15038519426	0.180909535277195	0.0454065087229794	3.98422033239566	6.77020358865888e-05	0.000224656629473346	TRUE
1897	ENSG00000090376	11213	IRAK3	protein_coding	2.57804814704473	1.29391299247611	1.24097655286471	1.04265708283465	0.297107141412897	0.447903292168058	FALSE
1898	ENSG00000090382	4069	LYZ	protein_coding	0.654368521508123	0.22234041496834	2.33189047712216	0.0953477091440139	0.924038648821434	0.954066346708707	FALSE
1899	ENSG00000090402	6476	SI	protein_coding	0.171453299943247	1.23049030185587	4.0804728567969	0.301555811063962	0.762990698241956	0.863913788612463	FALSE
1900	ENSG00000090432	79594	MUL1	protein_coding	1125.69226326818	-0.342875443736581	0.0713104307187141	-4.80820884519773	1.52288624396581e-06	6.25030851895263e-06	TRUE
1901	ENSG00000090447	7023	TFAP4	protein_coding	207.914622873414	-0.135725132078239	0.135158328893807	-1.00419362379715	0.315285294886779	0.468676226590875	TRUE
1902	ENSG00000090470	10081	PDCD7	protein_coding	727.240492770888	0.34988497992291	0.0808118762819499	4.32962326851778	1.49364643892712e-05	5.41031228651873e-05	TRUE
1903	ENSG00000090487	51324	SPG21	protein_coding	1620.11386847474	-0.213184073142664	0.0639554743399784	-3.33332017849491	0.000858161244145308	0.00239232224138795	TRUE
1904	ENSG00000090512	26998	FETUB	protein_coding	0.199581281491549	1.23049030185587	4.0804728567969	0.301555811063962	0.762990698241956	0.863913788612463	FALSE
1905	ENSG00000090520	51726	DNAJB11	protein_coding	5496.82588685376	-0.195964581621058	0.0509058190459612	-3.84955168767893	0.000118334211552584	0.000379977135611249	TRUE
1906	ENSG00000090530	55214	P3H2	protein_coding	3141.02515438253	0.221390301806439	0.046772807377056	4.73331224319539	2.20885289200829e-06	8.8675894062156e-06	TRUE
1907	ENSG00000090534	7066	THPO	protein_coding	0	NA	NA	NA	NA	NA	FALSE
1908	ENSG00000090539	8646	CHRD	protein_coding	2.49659402152231	0.84188809466681	1.23419420633306	0.682135834333692	0.495153063531055	0.655930008023849	FALSE
1909	ENSG00000090554	2323	FLT3LG	protein_coding	136.02320595622	-0.0662605941985648	0.165836300702856	-0.399554222554024	0.689484879088057	0.822117224292586	TRUE
1910	ENSG00000090565	9727	RAB11FIP3	protein_coding	1023.28218294811	-0.485893633609675	0.0723878106383807	-6.71236813663278	1.91490829826194e-11	1.28811508598833e-10	TRUE
1911	ENSG00000090581	84572	GNPTG	protein_coding	782.868739737144	-0.133442318252811	0.0846386390939301	-1.57661228584641	0.114884764080137	0.201842784480537	TRUE
1912	ENSG00000090612	10795	ZNF268	protein_coding	392.127169639802	-0.421951363103125	0.101832731034422	-4.14357308123746	3.41936035486817e-05	0.000118505458465066	TRUE
1913	ENSG00000090615	2802	GOLGA3	protein_coding	4365.62392423217	0.950067028012931	0.0539038982959548	17.6252007377401	1.57807575220731e-69	1.41910538432706e-67	TRUE
1914	ENSG00000090621	8761	PABPC4	protein_coding	4148.8576506325	0.0323746491963467	0.0456636575990756	0.708980640153583	0.478336490883466	0.641813827802333	TRUE
1915	ENSG00000090659	30835	CD209	protein_coding	0	NA	NA	NA	NA	NA	FALSE
1916	ENSG00000090661	79603	CERS4	protein_coding	23.6986369241556	-0.126387572400862	0.398054220230796	-0.317513459165391	0.750854028491152	0.863913788612463	TRUE
1917	ENSG00000090674	57192	MCOLN1	protein_coding	429.527785263882	-0.780752846535738	0.0992126555740887	-7.86948844396871	3.56094302629358e-15	3.27813968465798e-14	TRUE
1918	ENSG00000090686	84196	USP48	protein_coding	1928.88550563456	0.204694524472242	0.0584666719710277	3.50104628109628	0.000463435355164571	0.00134778833673904	TRUE
1919	ENSG00000090776	1947	EFNB1	protein_coding	584.141410858189	-0.0260160747607868	0.0859858163885255	-0.302562397538142	0.762223374412564	0.863913788612463	TRUE
1920	ENSG00000090857	55066	PDPR	protein_coding	1978.94244856549	0.335367758604072	0.0551431762270293	6.08176353903398	1.18867786352634e-09	6.72731035979169e-09	TRUE
1921	ENSG00000090861	16	AARS	protein_coding	6808.15347071964	0.866300377013985	0.0516527778527047	16.7716125449122	3.93678369162183e-63	2.98950605133558e-61	TRUE
1922	ENSG00000090863	2734	GLG1	protein_coding	7011.17397741474	0.145350978266664	0.0413705324612668	3.51339394538248	0.00044242099185122	0.00129150949372458	TRUE
1923	ENSG00000090889	24137	KIF4A	protein_coding	2461.46358803827	0.025288116245611	0.0535155423757057	0.472537792256235	0.636542973066626	0.784645641571053	TRUE
1924	ENSG00000090905	27327	TNRC6A	protein_coding	2179.7517448684	0.179825170613992	0.0617257998246282	2.91329024694537	0.00357642013607139	0.00891808441986511	TRUE
1925	ENSG00000090924	64857	PLEKHG2	protein_coding	1165.16982126275	-1.02946232540405	0.0697322983861852	-14.7630631605282	2.53500639817384e-49	1.19980939942377e-47	TRUE
1926	ENSG00000090932	10683	DLL3	protein_coding	0	NA	NA	NA	NA	NA	FALSE
1927	ENSG00000090971	57106	NAT14	protein_coding	408.830053870931	-0.79064788427876	0.104868738808733	-7.5394049099875	4.72120917237909e-14	4.00131844837645e-13	TRUE
1928	ENSG00000090975	57605	PITPNM2	protein_coding	644.496036807754	-0.392181576527333	0.0842362694398275	-4.65573296556633	3.22830134752042e-06	1.26976880349295e-05	TRUE
1929	ENSG00000090989	55763	EXOC1	protein_coding	14219.6697299967	0.205436277531322	0.0389164907426369	5.27890037387792	1.2996143728349e-07	6.0079034562384e-07	TRUE
1930	ENSG00000091009	54439	RBM27	protein_coding	1695.12077405673	0.462938200954873	0.0692282115313229	6.6871321779765	2.27586309798337e-11	1.51599987883602e-10	TRUE
1931	ENSG00000091010	5459	POU4F3	protein_coding	1.2462550324541	2.75095626552209	1.8767805386323	1.46578473555936	0.142706940852342	0.243829079140311	FALSE
1932	ENSG00000091039	114882	OSBPL8	protein_coding	3503.97114766914	0.23887212943356	0.0638426642167466	3.74157520467169	0.000182870435945656	0.000570272726513503	TRUE
1933	ENSG00000091073	113878	DTX2	protein_coding	753.445130001322	0.37127542086211	0.0769992611598712	4.8218049792873	1.42265000602508e-06	5.86285528290991e-06	TRUE
1934	ENSG00000091106	58484	NLRC4	protein_coding	28.3266147614481	1.88461500493311	0.396442200783698	4.75382035819483	1.9960841191304e-06	8.06457632051598e-06	TRUE
1935	ENSG00000091127	54517	PUS7	protein_coding	957.38450573373	0.0908903761215989	0.0707265448350287	1.28509566434502	0.198758856482534	0.321956183339076	TRUE
1936	ENSG00000091128	22798	LAMB4	protein_coding	2.11753147121372	-0.848156258509733	1.40557921543662	-0.603421172705847	0.546228540628982	0.705378342165126	FALSE
1937	ENSG00000091129	4897	NRCAM	protein_coding	20.4382531882439	0.333552672556629	0.422786298115748	0.788939173391355	0.430147558641648	0.596114947437035	TRUE
1938	ENSG00000091136	3912	LAMB1	protein_coding	15717.2845910212	-0.0591567665055238	0.0398848922580937	-1.48318732122234	0.138024648844443	0.237020819454154	TRUE
1939	ENSG00000091137	5172	SLC26A4	protein_coding	41.7581980786206	-0.543936740320111	0.299682910589838	-1.81504090189704	0.0695176240486832	0.13062554981808	TRUE
1940	ENSG00000091138	1811	SLC26A3	protein_coding	0.346429586689579	0.268724060765228	3.26895875725123	0.0822047877383409	0.93448386626919	0.954066346708707	FALSE
1941	ENSG00000091140	1738	DLD	protein_coding	713.545916828166	-0.459033927915855	0.087448106626169	-5.24921517029722	1.52748576486109e-07	6.9894541452642e-07	TRUE
1942	ENSG00000091157	23335	WDR7	protein_coding	666.3022901527	-0.455354113054593	0.0848551123822862	-5.36625431598214	8.03885734989808e-08	3.79006392605846e-07	TRUE
1943	ENSG00000091164	9352	TXNL1	protein_coding	1710.17219215724	-0.509794396503065	0.0643822057426238	-7.91824993603099	2.40876799333785e-15	2.25020283948444e-14	TRUE
1944	ENSG00000091181	3568	IL5RA	protein_coding	0	NA	NA	NA	NA	NA	FALSE
1945	ENSG00000091262	368	ABCC6	protein_coding	11.2528118025087	-1.65537407865768	0.638997599747456	-2.59057949405744	0.00958144894910475	0.0221557229319805	TRUE
1946	ENSG00000091317	54918	CMTM6	protein_coding	2694.35837265134	-0.196215600840177	0.0507979255376966	-3.86266956304283	0.000112154666690693	0.000361152400127627	TRUE
1947	ENSG00000091409	3655	ITGA6	protein_coding	1654.27480014053	0.401391229306426	0.0630010236323463	6.37118583419876	1.87572195482174e-10	1.14051905053681e-09	TRUE
1948	ENSG00000091428	11069	RAPGEF4	protein_coding	22.8113025145294	-0.0738659032031473	0.412848191999559	-0.178917831383469	0.858002221285861	0.91805453825951	TRUE
1949	ENSG00000091436	51776	pk	protein_coding	2789.2241193167	0.354228227681918	0.0543648867291771	6.51575399111073	7.23254276335529e-11	4.59046157706867e-10	TRUE
1950	ENSG00000091482	23676	SMPX	protein_coding	0	NA	NA	NA	NA	NA	FALSE
1951	ENSG00000091483	2271	FH	protein_coding	1837.8869176974	-0.223004592976391	0.0554369242227589	-4.02267254366971	5.75414713518225e-05	0.000193267855222575	TRUE
1952	ENSG00000091490	23231	SEL1L3	protein_coding	98.4555373654956	0.2963557534013	0.198986574560376	1.48932536808597	0.136401710700961	0.234627970304704	TRUE
1953	ENSG00000091513	7018	TF	protein_coding	1.4108686488777	1.85113702189211	1.70953397625316	1.08283137252955	0.278883277629801	0.425978873733486	FALSE
1954	ENSG00000091527	55573	CDV3	protein_coding	2791.04484372241	0.0313240715812331	0.0514837021590459	0.608426944209748	0.542904345588135	0.703012715835658	TRUE
1955	ENSG00000091536	51168	MYO15A	protein_coding	1.47199813532254	-0.0441487240296027	1.60254011359877	-0.0275492161818399	0.978021685889143	0.984474992641799	FALSE
1956	ENSG00000091542	54890	ALKBH5	protein_coding	5146.45816685219	0.83994304404893	0.04578531660022	18.3452492287646	3.60270790407621e-75	3.68598007479318e-73	TRUE
1957	ENSG00000091583	350	APOH	protein_coding	0	NA	NA	NA	NA	NA	FALSE
1958	ENSG00000091592	22861	NLRP1	protein_coding	420.027704973458	-0.331787554335727	0.0987730007893815	-3.35909157041015	0.00078199150580022	0.0021910637697774	TRUE
1959	ENSG00000091622	83394	PITPNM3	protein_coding	1186.79917410314	-0.870088700433016	0.0679123755420872	-12.8119314556122	1.40590940154915e-37	4.36752146088524e-36	TRUE
1960	ENSG00000091640	9552	SPAG7	protein_coding	800.880478330685	0.118279702634983	0.0772119158546265	1.5318840534624	0.125551049286374	0.218248573416113	TRUE
1961	ENSG00000091651	23594	ORC6	protein_coding	698.161830077135	0.188057007987864	0.0808310355378774	2.3265445844714	0.0199895168901383	0.0431729093142338	TRUE
1962	ENSG00000091656	79776	ZFHX4	protein_coding	1639.93974392343	-0.820656349358099	0.0847854940310956	-9.6792070239883	3.69571280558081e-22	5.51966337378966e-21	TRUE
1963	ENSG00000091664	57084	SLC17A6	protein_coding	0	NA	NA	NA	NA	NA	FALSE
1964	ENSG00000091704	1357	CPA1	protein_coding	0.171453299943247	1.23049030185587	4.0804728567969	0.301555811063962	0.762990698241956	0.863913788612463	FALSE
1965	ENSG00000091732	51530	ZC3HC1	protein_coding	646.115762961048	-0.391039283418019	0.0875612050262271	-4.4658965497436	7.9734133893564e-06	2.98430977372494e-05	TRUE
1966	ENSG00000091831	2099	ESR1	protein_coding	13.6299553789649	-0.759367640954581	0.548723783694458	-1.38387958298781	0.166395329406283	0.277239180806956	TRUE
1967	ENSG00000091844	26575	RGS17	protein_coding	160.322065888587	-0.198777275220629	0.153900814558144	-1.29159339274017	0.196497993402604	0.318716984552582	TRUE
1968	ENSG00000091879	285	ANGPT2	protein_coding	4.36965652183944	0.27753096403621	0.900590270454472	0.308165625524865	0.757956307313195	0.863913788612463	FALSE
1969	ENSG00000091947	84336	TMEM101	protein_coding	737.004239026815	0.683911889202976	0.0820476363314258	8.33554651642079	7.71410414079049e-17	8.05150784053429e-16	TRUE
1970	ENSG00000091972	4345	CD200	protein_coding	2.6010535399482	-0.482212071795068	1.18968200938305	-0.405328539888683	0.685236030654572	0.819080930443824	FALSE
1971	ENSG00000091986	-	CCDC80	protein_coding	2811.79444732048	0.409640967373613	0.0500237016956623	8.18893751337747	2.63542315175948e-16	2.64408925255211e-15	TRUE
1972	ENSG00000092009	1215	CMA1	protein_coding	0	NA	NA	NA	NA	NA	FALSE
1973	ENSG00000092010	5720	PSME1	protein_coding	2095.72963584498	0.218316710810104	0.0572877019759228	3.8108826725474	0.000138471480155773	0.000439436053109497	TRUE
1974	ENSG00000092020	55012	PPP2R3C	protein_coding	490.98335000804	-0.270869733031454	0.0987948363531051	-2.74173978145307	0.00611147363118189	0.0146555282052455	TRUE
1975	ENSG00000092036	54930	HAUS4	protein_coding	447.390619353668	0.691937681051807	0.101724460226587	6.80207768623739	1.03120960553295e-11	7.10167163246108e-11	TRUE
1976	ENSG00000092051	84502	JPH4	protein_coding	0.799828171778462	-0.376574111292009	2.25601989778792	-0.166919676400571	0.867433250822105	0.919985383212072	FALSE
1977	ENSG00000092054	4625	MYH7	protein_coding	0	NA	NA	NA	NA	NA	FALSE
1978	ENSG00000092067	1053	CEBPE	protein_coding	0.346429586689579	0.268724060765228	3.26895875725123	0.0822047877383409	0.93448386626919	0.954066346708707	FALSE
1979	ENSG00000092068	23428	SLC7A8	protein_coding	231.46644172488	-0.839137102683264	0.13872225952151	-6.04904436806082	1.45707531581499e-09	8.18126481959083e-09	TRUE
1980	ENSG00000092094	55644	OSGEP	protein_coding	420.145285773772	-0.736705700869247	0.106552706023907	-6.91400273498408	4.71166083042091e-12	3.3515169420721e-11	TRUE
1981	ENSG00000092096	51310	SLC22A17	protein_coding	373.53781876239	0.805385314436648	0.10903043187909	7.3867937653387	1.50411617702204e-13	1.22377757145708e-12	TRUE
1982	ENSG00000092098	55072	RNF31	protein_coding	929.210261823939	0.162192557777453	0.0700433817985196	2.31560146887256	0.0205800385799058	0.0443194528833211	TRUE
1983	ENSG00000092108	23256	SCFD1	protein_coding	1465.35702954926	-0.164024382350607	0.0601508052469677	-2.72688589416475	0.0063935144247267	0.015267587346035	TRUE
1984	ENSG00000092140	55632	G2E3	protein_coding	1370.5318384339	0.41735317262766	0.0640546115574963	6.51558353847853	7.2407611766148e-11	4.59397123890235e-10	TRUE
1985	ENSG00000092148	25831	HECTD1	protein_coding	5873.58734844059	0.184473673957377	0.0559119182168806	3.29936227982394	0.000969047631978392	0.0026726630895856	TRUE
1986	ENSG00000092199	3183	HNRNPC	protein_coding	13850.9462628308	0.291947278355891	0.0387849095936928	7.52734198466115	5.17836162492713e-14	4.37357818702447e-13	TRUE
1987	ENSG00000092200	57096	RPGRIP1	protein_coding	0.908025556862316	-1.91800229861618	2.19530788759879	-0.873682597985871	0.382291130405888	0.543503599110917	FALSE
1988	ENSG00000092201	11198	SUPT16H	protein_coding	6710.39333705314	0.0600065840099665	0.0481599478398506	1.24598523672638	0.212769815219153	0.340551293942336	TRUE
1989	ENSG00000092203	9878	TOX4	protein_coding	2635.67650594905	0.0951469206452449	0.0498827886418595	1.90740981480337	0.0564675394085545	0.108906691312175	TRUE
1990	ENSG00000092208	8487	GEMIN2	protein_coding	380.225945664611	0.613035852352173	0.105109378457347	5.83236112085795	5.46484854954946e-09	2.90608161586063e-08	TRUE
1991	ENSG00000092295	7051	TGM1	protein_coding	19.9982122861768	1.10796816232831	0.441110418289582	2.51177055990762	0.012012716227369	0.0271817334738215	TRUE
1992	ENSG00000092330	26277	TINF2	protein_coding	1178.77922129537	-0.0121636630578166	0.0636171480194315	-0.191201011621918	0.848368111077531	0.91805453825951	TRUE
1993	ENSG00000092345	1618	DAZL	protein_coding	0.177503416728778	1.23049030185587	4.0804728567969	0.301555811063962	0.762990698241956	0.863913788612463	FALSE
1994	ENSG00000092377	90665	TBL1Y	protein_coding	0	NA	NA	NA	NA	NA	FALSE
1995	ENSG00000092421	57556	SEMA6A	protein_coding	6.66960799212426	-0.677315916869858	0.737009485357419	-0.91900569846993	0.358092591605356	0.516501354792947	FALSE
1996	ENSG00000092439	54822	TRPM7	protein_coding	1514.67570328704	-0.288135838591348	0.0706150571596138	-4.08037393413226	4.4963309859788e-05	0.000153617898873093	TRUE
1997	ENSG00000092445	7301	TYRO3	protein_coding	856.618890483031	-0.101627856696025	0.0757053821260543	-1.34241257149734	0.179462260780378	0.295346964717159	TRUE
1998	ENSG00000092470	79968	WDR76	protein_coding	552.212360504736	-0.768752738961201	0.0905234301942111	-8.49230676866642	2.02575444014577e-17	2.2144619554914e-16	TRUE
1999	ENSG00000092529	825	CAPN3	protein_coding	10.9517360148262	-1.18227819268951	0.613933988931716	-1.92574155203029	0.0541366527504464	0.104968094518172	TRUE
2000	ENSG00000092531	8773	SNAP23	protein_coding	1098.27529786305	0.34723200827937	0.0685529823221934	5.06516268901925	4.08051712362051e-07	1.78814351305924e-06	TRUE
2001	ENSG00000092607	6913	TBX15	protein_coding	93.7451587225502	-0.808860173519849	0.204930104976761	-3.94700511968007	7.91348653807858e-05	0.000259819044945447	TRUE
2002	ENSG00000092621	26227	PHGDH	protein_coding	1166.87619798608	0.753498344081161	0.0744416322703749	10.1220019107645	4.41295758013373e-24	7.29204963386508e-23	TRUE
2003	ENSG00000092758	1299	COL9A3	protein_coding	1.10562501574558	-1.0639828238536	1.89487542533936	-0.561505421214193	0.574453035663054	0.731333967951515	FALSE
2004	ENSG00000092820	7430	EZR	protein_coding	4826.29848252191	-0.065199619402826	0.0510132821985807	-1.27809104987642	0.201217324345525	0.325092349496887	TRUE
2005	ENSG00000092841	4637	MYL6	protein_coding	9590.69261895727	-0.342925966190001	0.0543438993905628	-6.3102937042746	2.78506424210846e-10	1.66616273251628e-09	TRUE
2006	ENSG00000092847	26523	AGO1	protein_coding	1891.47600254429	-0.470194929355378	0.0639969734778297	-7.34714321323752	2.02487882021586e-13	1.62656697330551e-12	TRUE
2007	ENSG00000092850	27285	TEKT2	protein_coding	1.23767778568612	1.63799406539194	1.86058382157348	0.880365639214633	0.378661264441451	0.53955519675145	FALSE
2008	ENSG00000092853	63967	CLSPN	protein_coding	975.762775118008	-0.447176734962631	0.078382320800114	-5.70507137831495	1.16294344777484e-08	6.01758078397363e-08	TRUE
2009	ENSG00000092871	117584	RFFL	protein_coding	887.276501673651	0.493343592442661	0.0786117796409337	6.27569550894347	3.48074787283064e-10	2.07003335033708e-09	TRUE
2010	ENSG00000092929	201294	UNC13D	protein_coding	6.04906075716848	0.10907934726832	0.772142421716571	0.141268429502711	0.887657889069846	0.933217579970243	FALSE
2011	ENSG00000092931	79157	MFSD11	protein_coding	501.690443752775	-0.605802840252317	0.0911705980670719	-6.64471719058641	3.03799826375406e-11	1.99413132287752e-10	TRUE
2012	ENSG00000092964	1808	DPYSL2	protein_coding	3090.96302486544	-0.663717488381617	0.0544547444857327	-12.1884235184597	3.58285354485419e-34	9.73237450991713e-33	TRUE
2013	ENSG00000092969	7042	TGFB2	protein_coding	786.407881258709	0.549319455141389	0.0780678049255177	7.03644038237632	1.97212973566708e-12	1.4593247580601e-11	TRUE
2014	ENSG00000092978	55105	GPATCH2	protein_coding	379.230667914262	-0.0518483666144533	0.108703245075257	-0.476971654144803	0.633382306476206	0.782895904539713	TRUE
2015	ENSG00000093000	10762	NUP50	protein_coding	2379.79700589732	-0.0926508310797552	0.0601609345441052	-1.5400497313058	0.123548231629686	0.215226864358159	TRUE
2016	ENSG00000093009	8318	CDC45	protein_coding	529.274372410288	0.0353849958343371	0.0931591028335395	0.379834012544801	0.704068632812903	0.832391133423835	TRUE
2017	ENSG00000093010	1312	COMT	protein_coding	2115.63534099702	-0.126849788240704	0.0602998611204592	-2.103649757788	0.0354090101297495	0.0721868926234219	TRUE
2018	ENSG00000093072	51816	CECR1	protein_coding	97.1663992390528	-0.307766781392074	0.194976077309115	-1.57848483588138	0.114454269140196	0.201314148911817	TRUE
2020	ENSG00000093134	55350	VNN3	protein_coding	0.399162562983098	2.23148172608752	3.30545178065173	0.675091295885594	0.499617763316915	0.659900209031603	FALSE
2021	ENSG00000093144	55862	ECHDC1	protein_coding	1168.67737308612	-0.211438515099886	0.0698793357558852	-3.02576595516764	0.00248004190014468	0.0063691561560006	TRUE
2022	ENSG00000093167	9209	LRRFIP2	protein_coding	1566.42776737937	0.0533232217225991	0.0637833455020488	0.836005407099355	0.403151861190105	0.566095718301622	TRUE
2023	ENSG00000093183	9117	SEC22C	protein_coding	1754.99530536421	-0.00595189723389798	0.0554037914384812	-0.107427616041527	0.914449746841795	0.950269621938327	TRUE
2024	ENSG00000093217	9942	XYLB	protein_coding	181.096084375525	-1.50161736812056	0.167098042901399	-8.9864449759393	2.55356462062291e-19	3.17772797581668e-18	TRUE
2025	ENSG00000094631	10013	HDAC6	protein_coding	2286.44769693909	0.962707916392932	0.0522789983054779	18.4148118287885	9.99360644284251e-76	1.0475506728982e-73	TRUE
2026	ENSG00000094661	126370	OR1I1	protein_coding	0	NA	NA	NA	NA	NA	FALSE
2027	ENSG00000094755	2568	GABRP	protein_coding	0	NA	NA	NA	NA	NA	FALSE
2028	ENSG00000094796	3881	KRT31	protein_coding	0.177503416728778	1.23049030185587	4.0804728567969	0.301555811063962	0.762990698241956	0.863913788612463	FALSE
2029	ENSG00000094804	990	CDC6	protein_coding	1906.76677332986	-0.150852827274449	0.054056641328977	-2.79064373157021	0.00526033385735753	0.0127414324194515	TRUE
2030	ENSG00000094841	139596	UPRT	protein_coding	415.262478343159	-0.49220554186977	0.104604781946925	-4.70538280094604	2.53390040671792e-06	1.01013117940229e-05	TRUE
2031	ENSG00000094880	8697	CDC23	protein_coding	1791.56139537954	0.337638809357346	0.058620129060134	5.75977594677398	8.42256602835233e-09	4.41706455372707e-08	TRUE
2032	ENSG00000094914	8086	AAAS	protein_coding	1369.24938923427	0.0765594694744018	0.06138753848624	1.24715001386743	0.212342497286591	0.340026608119841	TRUE
2033	ENSG00000094916	23468	CBX5	protein_coding	7482.39775553876	-0.281647437114683	0.0565139738124689	-4.9836778077096	6.23869302218015e-07	2.68499518833677e-06	TRUE
[truncated: 17,803 more rows]
