# Supplementary material for: Multi-Bioinformatics Approach Reveals COX5B-Mediated Modulation of Oxidative Phosphorylation and ROS Levels by Water and Ethanol Extracts of Schisandrae Fructus in SW1783 Cells
Source: Antioxidants (Basel). 2026 Jun 9;15(6):728. doi: 10.3390/antiox15060728 (PMC13295596; doi:10.3390/antiox15060728)
Supplement: Supplementary file 1 [file antioxidants-15-00728-s001.zip › Supplementary Table S2_DEG_Schisandrae Fructus_ethanol_high dose.csv]

	X24.02E_H.Ensembl	X24.02E_H.Entrez	X24.02E_H.Symbol	X24.02E_H.GENEBIOTYPE	X24.02E_H.baseMean	X24.02E_H.log2FoldChange	X24.02E_H.lfcSE	X24.02E_H.stat	X24.02E_H.pvalue	X24.02E_H.padj	X24.02E_H.keep
1	ENSG00000000003	7105	TSPAN6	protein_coding	1029.90736259594	-0.796831223110134	0.0842245552467905	-9.46079466701011	3.05611682628072e-21	1.21095970207012e-19	TRUE
2	ENSG00000000005	64102	TNMD	protein_coding	0	NA	NA	NA	NA	NA	FALSE
3	ENSG00000000419	8813	DPM1	protein_coding	901.891802853592	0.0463017218015906	0.0803832722564731	0.576011905236441	0.564607134623606	0.75078724948236	TRUE
4	ENSG00000000457	57147	SCYL3	protein_coding	175.864063528837	-0.204451656261737	0.153115446739571	-1.33527779603766	0.181785443007412	0.331432880930989	TRUE
5	ENSG00000000460	55732	C1orf112	protein_coding	321.400418440254	-0.455983022334748	0.119286911914701	-3.82257378463121	0.00013206594228247	0.000605970489602368	TRUE
6	ENSG00000000938	2268	FGR	protein_coding	0.468920803123764	0.239418675769048	2.85681562804143	0.0838061348513374	0.933210570276289	0.965944187272051	FALSE
7	ENSG00000000971	3075	CFH	protein_coding	13.1926401877316	-0.280991127232372	0.564712237328165	-0.497582854874601	0.618778090671194	0.793295715973474	TRUE
8	ENSG00000001036	2519	FUCA2	protein_coding	1864.86419689936	-0.0837382148655972	0.0631632647731752	-1.3257423466996	0.184925055566671	0.336044913701597	TRUE
9	ENSG00000001084	2729	GCLC	protein_coding	906.610492303893	0.443889112444376	0.0796503997658297	5.57296779111467	2.50435886109918e-08	2.22178912362867e-07	TRUE
10	ENSG00000001167	4800	NFYA	protein_coding	912.134962684059	-0.10905584999784	0.0782757751177206	-1.39322606302945	0.163551440750656	0.304627713506347	TRUE
11	ENSG00000001460	90529	STPG1	protein_coding	634.924974830834	0.632981482107155	0.0951042997000598	6.65565578111035	2.82039642552486e-11	3.73927084555594e-10	TRUE
12	ENSG00000001461	57185	NIPAL3	protein_coding	1354.7082789093	-0.0610255988597649	0.0681425625476715	-0.895557733348704	0.370489018233	0.568686990237567	TRUE
13	ENSG00000001497	81887	LAS1L	protein_coding	2265.935093861	0.00878498049733106	0.065825814735547	0.133457983507298	0.893831191262685	0.964196065208767	TRUE
14	ENSG00000001561	22875	ENPP4	protein_coding	272.452037569404	0.00272723854921319	0.13609149576031	0.0200397426303295	0.984011668889031	0.989555737873892	TRUE
15	ENSG00000001617	6405	SEMA3F	protein_coding	498.505559199281	0.0980244770912362	0.105785241540974	0.926636605100236	0.354115242629659	0.549929991236639	TRUE
16	ENSG00000001626	1080	CFTR	protein_coding	2.43762589347855	-1.83158782607428	1.32892756919839	-1.37824503646884	0.168127646658517	0.311250292643269	FALSE
17	ENSG00000001629	54467	ANKIB1	protein_coding	3834.70582317318	-0.13672773735467	0.0776756674548985	-1.76023897617693	0.0783672960338371	0.167920158596173	TRUE
18	ENSG00000001630	1595	CYP51A1	protein_coding	2759.61106539002	-0.0805641525408463	0.0613762302832373	-1.31262790446825	0.189308362019987	0.342117270537284	TRUE
19	ENSG00000001631	889	KRIT1	protein_coding	991.504415976448	-0.175387531884219	0.0836349057592532	-2.09706139191548	0.0359881411116793	0.086983993529352	TRUE
20	ENSG00000002016	5893	RAD52	protein_coding	122.650579410852	0.0430710556310966	0.19035505749816	0.226266936099205	0.820993812725204	0.923219354297823	TRUE
22	ENSG00000002330	572	BAD	protein_coding	517.506544937514	-0.0104116528513976	0.105484529089745	-0.0987031268115109	0.9213739861547	0.965944187272051	TRUE
23	ENSG00000002549	51056	LAP3	protein_coding	698.950732858576	-0.115766229746559	0.0940217288630394	-1.23127101731128	0.218221517915516	0.382195373085959	TRUE
24	ENSG00000002586	4267	CD99	protein_coding	7885.1907933999	0.0506612259851058	0.0584788827823489	0.866316584290103	0.386316574065615	0.585405009041045	TRUE
25	ENSG00000002587	9957	HS3ST1	protein_coding	44.573942782113	-1.4314588315664	0.310347451182358	-4.61243946458347	3.97970467670952e-06	2.4678793198564e-05	TRUE
26	ENSG00000002726	26	AOC1	protein_coding	0	NA	NA	NA	NA	NA	FALSE
27	ENSG00000002745	51384	WNT16	protein_coding	3.99105910366071	1.14707086583927	1.02764054148164	1.11621799601779	0.26432883314256	0.441185282682626	FALSE
28	ENSG00000002746	23072	HECW1	protein_coding	7.86345351290767	-0.843654474283345	0.728194796894011	-1.15855603182254	0.246637199754391	0.418279056346127	FALSE
30	ENSG00000002822	8379	MAD1L1	protein_coding	750.226831267359	0.265054312586517	0.097846869777845	2.70886859424636	0.00675130733544191	0.0204648254658638	TRUE
31	ENSG00000002834	3927	LASP1	protein_coding	10436.2221034497	-0.629252676822064	0.0566961566562271	-11.0986831195189	1.27305772324351e-28	9.09676978977096e-27	TRUE
32	ENSG00000002919	29916	SNX11	protein_coding	532.931516580646	0.178616398551418	0.115103531519953	1.55178903890064	0.120712709508864	0.239434570614679	TRUE
33	ENSG00000002933	55365	TMEM176A	protein_coding	0	NA	NA	NA	NA	NA	FALSE
34	ENSG00000003056	4074	M6PR	protein_coding	3632.16942266629	-0.203749774079661	0.0602022223712403	-3.38442280125851	0.000713280738320384	0.00279390102042099	TRUE
35	ENSG00000003096	90293	KLHL13	protein_coding	443.132974469598	-0.35792549507307	0.102560285328824	-3.48990346434302	0.000483195059365943	0.00196429545914106	TRUE
36	ENSG00000003137	56603	CYP26B1	protein_coding	1064.72644629324	0.185480434710746	0.0812825445364166	2.28192209986298	0.0224939398276672	0.0583373582956568	TRUE
37	ENSG00000003147	3382	ICA1	protein_coding	0.13962167070704	0.300221868810571	4.0804728567969	0.0735752642761702	0.941348354027805	0.965944187272051	FALSE
38	ENSG00000003249	79007	DBNDD1	protein_coding	82.7125365264628	0.575803941467352	0.224073897485023	2.56970556557503	0.010178498332633	0.0293331749113577	TRUE
39	ENSG00000003393	57679	ALS2	protein_coding	620.950274620108	-0.0616689440105583	0.0900210023582684	-0.685050625909788	0.493311975121979	0.690272995586494	TRUE
40	ENSG00000003400	843	CASP10	protein_coding	18.2658327162476	-0.576772501802047	0.472660079873941	-1.22026912439035	0.222362870269763	0.387422270808714	TRUE
41	ENSG00000003402	8837	CFLAR	protein_coding	394.460696208406	0.366272243211222	0.108509037130599	3.37549989288344	0.000736817207492926	0.00287554028097902	TRUE
42	ENSG00000003436	7035	TFPI	protein_coding	1431.03943058187	0.442154096657514	0.0729887441645937	6.05783948906467	1.37961955767512e-09	1.4679839754502e-08	TRUE
43	ENSG00000003509	55471	NDUFAF7	protein_coding	284.150000203754	0.103544422055177	0.125795974538767	0.823113954439518	0.410443194050086	0.609420002433261	TRUE
44	ENSG00000003756	10181	RBM5	protein_coding	1794.73475986276	-0.0270218666176154	0.0671953648524327	-0.402138848073195	0.687581843913457	0.838193251371058	TRUE
45	ENSG00000003987	9108	MTMR7	protein_coding	57.7758195234553	-0.346320556253422	0.265049646892482	-1.30662523158881	0.191340023044357	0.344840113291634	TRUE
46	ENSG00000003989	6542	SLC7A2	protein_coding	7.86699583261718	-0.157945568451283	0.72542754776087	-0.217727557960547	0.827641390590528	0.928909424643393	FALSE
47	ENSG00000004059	381	ARF5	protein_coding	2305.26087361486	0.0692720232706075	0.0630991884255894	1.09782748398258	0.272279827783173	0.451631206185026	TRUE
48	ENSG00000004139	23098	SARM1	protein_coding	337.441191682165	-0.742402682986218	0.127927574708197	-5.80330460168296	6.50205155176618e-09	6.29133350714237e-08	TRUE
49	ENSG00000004142	26073	POLDIP2	protein_coding	4185.59137926979	-0.0408082261334594	0.053153223387739	-0.767746968716721	0.44263752602751	0.64002740407229	TRUE
50	ENSG00000004399	23129	PLXND1	protein_coding	1934.26775830529	-0.27166926377532	0.0632128851857399	-4.29768808965242	1.7258879226423e-05	9.51718241617218e-05	TRUE
51	ENSG00000004455	204	AK2	protein_coding	3854.84301152889	0.0929868252867543	0.0549787352999016	1.69132346860152	0.0907750401320525	0.189564213178674	TRUE
52	ENSG00000004468	952	CD38	protein_coding	1.15210942511449	-0.254947934618137	1.94454390487308	-0.131109374274981	0.895688785579667	0.965875675956908	FALSE
53	ENSG00000004478	2288	FKBP4	protein_coding	4224.12843236446	0.337687141029992	0.0546729963439214	6.17648864360324	6.55429217390742e-10	7.25902735058307e-09	TRUE
54	ENSG00000004487	23028	KDM1A	protein_coding	3403.98686971094	0.166461915623121	0.0572579962075194	2.9072256566544	0.00364650043325934	0.0118867979383858	TRUE
55	ENSG00000004534	10180	RBM6	protein_coding	1492.65799941919	0.287407201676725	0.0692577611927832	4.14981940979451	3.32737683543985e-05	0.000172825248161928	TRUE
56	ENSG00000004660	84254	CAMKK1	protein_coding	382.267161776056	-0.371190936804232	0.111337650608818	-3.33392104804153	0.000856309600959658	0.00328556624695328	TRUE
57	ENSG00000004700	5965	RECQL	protein_coding	1629.30288778408	0.217468730524314	0.0660569555620749	3.29213977050388	0.000994281836470252	0.00376004101046036	TRUE
58	ENSG00000004766	55610	CCDC132	protein_coding	633.158792659508	-0.527741681052808	0.0909836603006733	-5.80040063577111	6.61566665114955e-09	6.39402122627799e-08	TRUE
59	ENSG00000004776	126393	HSPB6	protein_coding	486.696378298831	0.458204791981108	0.0994752355843502	4.60621972181783	4.10055112769506e-06	2.5366677050619e-05	TRUE
60	ENSG00000004777	115703	ARHGAP33	protein_coding	592.447420527831	0.267664461566245	0.0973167523330177	2.75044589086058	0.0059514219674441	0.0182887089612982	TRUE
61	ENSG00000004779	4706	NDUFAB1	protein_coding	598.319470397854	0.282689791576897	0.0914404671566989	3.09151735951282	0.00199136338149179	0.00697038406007723	TRUE
62	ENSG00000004799	5166	PDK4	protein_coding	37.0245532373088	1.67969294729648	0.36595025907834	4.58994878573623	4.4335477790195e-06	2.7285091520755e-05	TRUE
63	ENSG00000004809	85413	SLC22A16	protein_coding	0.221783242939899	-1.62333148283192	4.0804728567969	-0.397829256510777	0.690756049876816	0.838193251371058	FALSE
64	ENSG00000004838	51364	ZMYND10	protein_coding	28.9846642580119	0.580166522920267	0.377942572595608	1.53506528501365	0.124767792481541	0.245736865413419	TRUE
65	ENSG00000004846	340273	ABCB5	protein_coding	1.08357992190454	-1.69457261423461	2.12608106133616	-0.797040453937178	0.425427537157434	0.623643903826151	FALSE
66	ENSG00000004848	170302	ARX	protein_coding	0.721122239694819	1.21058775541325	2.4429358641547	0.495546270033633	0.620214569185327	0.79397791319096	FALSE
67	ENSG00000004864	10165	SLC25A13	protein_coding	768.242670998903	-0.700591850939691	0.0851337783061331	-8.22930527552093	1.8830232910872e-16	4.74310792996861e-15	TRUE
68	ENSG00000004866	7982	ST7	protein_coding	862.176550081821	-0.0227837913293624	0.0806206300929743	-0.282604977201089	0.777479664552403	0.891821237766116	TRUE
70	ENSG00000004897	996	CDC27	protein_coding	3863.57638999556	-0.323322369698558	0.0637396533821188	-5.07254672001811	3.92526722248292e-07	2.88031081649279e-06	TRUE
71	ENSG00000004939	6521	SLC4A1	protein_coding	0.483991326177958	0.225699656568789	3.03305333731292	0.0744133490144106	0.940681487275348	0.965944187272051	FALSE
72	ENSG00000004948	799	CALCR	protein_coding	0	NA	NA	NA	NA	NA	FALSE
73	ENSG00000004961	3052	HCCS	protein_coding	1269.63917860647	0.254274388930357	0.0708982342659963	3.58646998141546	0.000335184629330985	0.00141154410851229	TRUE
74	ENSG00000004975	1856	DVL2	protein_coding	1620.27414208282	-0.0320994356121747	0.0662186237911795	-0.48474936165089	0.627854147052536	0.800672273811987	TRUE
75	ENSG00000005001	64063	PRSS22	protein_coding	0.328812319852807	-0.661551180755713	3.4909306683015	-0.189505677314866	0.849696505865201	0.934151984496324	FALSE
76	ENSG00000005007	5976	UPF1	protein_coding	2824.7141429195	0.453895684223211	0.0614072894273501	7.39156032542696	1.45115697825863e-13	2.58154779944802e-12	TRUE
77	ENSG00000005020	8935	SKAP2	protein_coding	1470.41991432818	0.0652964594627501	0.0722563136905115	0.903678254919399	0.366166032779868	0.563875879875076	TRUE
78	ENSG00000005022	292	SLC25A5	protein_coding	7009.03632946799	-0.0473327127999011	0.0501199396718612	-0.944388862193205	0.344970970935156	0.539639063795868	TRUE
79	ENSG00000005059	55013	CCDC109B	protein_coding	254.040252827116	0.258685969146542	0.142000488232759	1.82172591352305	0.0684965839797928	0.149741721425792	TRUE
80	ENSG00000005073	3207	HOXA11	protein_coding	40.2397059836069	0.248266896397623	0.320172695611942	0.775415579779886	0.438094131906613	0.635826598512887	TRUE
81	ENSG00000005075	5439	POLR2J	protein_coding	2420.68789969914	0.084036038951985	0.0736614076964955	1.140842153034	0.253935615457877	0.427599333542657	TRUE
82	ENSG00000005100	56919	DHX33	protein_coding	2093.45099894227	0.0953081553926916	0.0687302489266758	1.38669882447785	0.165533619209671	0.307347591744157	TRUE
83	ENSG00000005102	4222	MEOX1	protein_coding	0.334302455750226	-0.661551192950687	3.47020777479097	-0.190637343895219	0.848809730514652	0.934151984496324	FALSE
84	ENSG00000005108	221981	THSD7A	protein_coding	40.4519665833617	-0.741033628335088	0.327916064622699	-2.25982715786652	0.0238319801832105	0.061332513196032	TRUE
85	ENSG00000005156	3980	LIG3	protein_coding	1614.83499442439	0.44739009044892	0.0756401625930603	5.9147161390418	3.32448419792505e-09	3.34170342155174e-08	TRUE
86	ENSG00000005175	79657	RPAP3	protein_coding	844.034295635564	-0.101986544721421	0.0832470823472171	-1.22510653641942	0.220535082735726	0.384905277768087	TRUE
87	ENSG00000005187	6296	ACSM3	protein_coding	29.3231083090673	1.69855081476505	0.402109132210305	4.2241040521226	2.39893203542933e-05	0.000128590587887828	TRUE
88	ENSG00000005189	81691	AC004381.6	protein_coding	347.64342957878	0.790425435174381	0.119218668651395	6.63004749269304	3.35578881397611e-11	4.40508542391115e-10	TRUE
89	ENSG00000005194	57019	CIAPIN1	protein_coding	1011.96545777295	0.135356710231523	0.0771316085757859	1.75487990890956	0.0792798514117814	0.169390879821144	TRUE
90	ENSG00000005206	56928	SPPL2B	protein_coding	1105.74881264343	0.488611257799529	0.0917605454872222	5.32485127682211	1.01035670939385e-07	8.19708878053591e-07	TRUE
91	ENSG00000005238	80256	FAM214B	protein_coding	1148.72305718358	0.234359263331351	0.0732920682248157	3.19760744931468	0.00138572775141663	0.00505132519502524	TRUE
92	ENSG00000005243	51226	COPZ2	protein_coding	552.491094165687	-0.0250673286205169	0.100211410811738	-0.250144453784905	0.802475639305709	0.909280717095469	TRUE
93	ENSG00000005249	5577	PRKAR2B	protein_coding	299.114908381534	-0.485206209084545	0.128618486752043	-3.77244532521945	0.000161655397629506	0.000727750283719554	TRUE
94	ENSG00000005302	10943	MSL3	protein_coding	1036.05080050489	-0.190471281980752	0.0738041171412356	-2.58076770454765	0.00985808906087812	0.0285398279338323	TRUE
95	ENSG00000005339	1387	CREBBP	protein_coding	2632.18867459195	-0.696737148358984	0.0817386750658879	-8.52395940841173	1.54189683386145e-17	4.34529936116929e-16	TRUE
96	ENSG00000005379	9256	BZRAP1	protein_coding	1.7455813758911	0.178607382107588	1.50772785491826	0.118461286978923	0.905702167576196	0.965944187272051	FALSE
97	ENSG00000005381	4353	MPO	protein_coding	0.20271160156728	-1.62333148283192	4.0804728567969	-0.397829256510777	0.690756049876816	0.838193251371058	FALSE
98	ENSG00000005421	5444	PON1	protein_coding	0.460403174035754	0.20550276068195	2.87400365861316	0.071504001070449	0.942996640317459	0.965982237614574	FALSE
99	ENSG00000005436	6936	GCFC2	protein_coding	384.704630504258	-0.207695187181289	0.111859209301844	-1.85675536665773	0.0633459664190819	0.14042347021094	TRUE
100	ENSG00000005448	84058	WDR54	protein_coding	568.387811242188	0.296563191142576	0.110690323687173	2.67921514061796	0.00737949628183317	0.0221177671992185	TRUE
101	ENSG00000005469	54677	CROT	protein_coding	441.901721111189	-0.825298732688696	0.119034223502691	-6.93328950619013	4.11165537054882e-12	6.10068205197505e-11	TRUE
102	ENSG00000005471	5244	ABCB4	protein_coding	6.09537557152166	0.673368447562251	0.860790569278298	0.78226745458749	0.434057409275978	0.63252299510727	FALSE
103	ENSG00000005483	55904	KMT2E	protein_coding	2581.67124213342	-0.180833422495842	0.071176451845807	-2.54063553052055	0.011065119896568	0.0314426152401977	TRUE
104	ENSG00000005486	57414	RHBDD2	protein_coding	2872.36253213721	0.0487969517962847	0.0569901972646181	0.856234126892203	0.391868289443012	0.590986104477902	TRUE
105	ENSG00000005513	30812	SOX8	protein_coding	3.05921303625578	0.578873289423374	1.18229281997366	0.489619220927241	0.624403372659674	0.797514082587832	FALSE
106	ENSG00000005700	25998	IBTK	protein_coding	3127.1357095856	0.277551368121738	0.0665534851639152	4.17035062007879	3.04131356675246e-05	0.00015937501990666	TRUE
107	ENSG00000005801	7748	ZNF195	protein_coding	283.081055525467	-0.367095128752566	0.131581371661792	-2.78987157616903	0.00527289522137258	0.0164686365381494	TRUE
108	ENSG00000005810	23077	MYCBP2	protein_coding	3749.41871923465	-0.679212485947517	0.168393173219242	-4.03349181539092	5.49540956362212e-05	0.000273139128427062	TRUE
109	ENSG00000005812	26224	FBXL3	protein_coding	1023.45647299795	-0.337684966646884	0.0941987444117706	-3.58481388213375	0.000337318667964994	0.00141924814277068	TRUE
110	ENSG00000005844	3683	ITGAL	protein_coding	0.270725712326069	1.22533087359071	3.70599641391549	0.330634662513371	0.740920460511876	0.874399808211031	FALSE
111	ENSG00000005882	5164	PDK2	protein_coding	527.454927877419	-0.0374735672296217	0.0972823888198891	-0.385204019804665	0.700086265346683	0.845634217687148	TRUE
112	ENSG00000005884	3675	ITGA3	protein_coding	39165.790145114	0.153004776784548	0.052700927730641	2.90326533845037	0.00369293608240377	0.0120152338379294	TRUE
113	ENSG00000005889	7543	ZFX	protein_coding	1026.40187592278	-0.281070237816315	0.099096268699018	-2.83633522741407	0.00456345189862817	0.0144913781191469	TRUE
114	ENSG00000005893	3920	LAMP2	protein_coding	9041.79558679644	-0.14105463969761	0.0576698433270841	-2.44589947813097	0.0144491279652073	0.0397234718914699	TRUE
115	ENSG00000005961	3674	ITGA2B	protein_coding	7.41799419674702	1.7790760189019	0.851437694552466	2.08949642502851	0.0366630594249071	0.0883562765910551	FALSE
116	ENSG00000005981	51666	ASB4	protein_coding	0.613058984600389	0.857484817579697	2.58315164485897	0.331952953395623	0.739924784236785	0.874399808211031	FALSE
117	ENSG00000006007	51573	GDE1	protein_coding	1692.01797087557	-0.17466554335758	0.0645046841164946	-2.70779627479667	0.00677315853794034	0.020527418191827	TRUE
118	ENSG00000006015	55049	C19orf60	protein_coding	287.101211984651	0.0284182018502228	0.131834786615637	0.215559205424861	0.829331357523235	0.930206286863379	TRUE
119	ENSG00000006016	9244	CRLF1	protein_coding	1076.97327916497	0.47734454060421	0.103730250453942	4.60178721747287	4.18881020097808e-06	2.58721521201822e-05	TRUE
120	ENSG00000006025	114881	OSBPL7	protein_coding	266.567766440651	-0.404186201800999	0.138139842581169	-2.92592053276378	0.00343438653074207	0.0112793179176948	TRUE
121	ENSG00000006042	26022	TMEM98	protein_coding	4.88300489002617	-0.869510650404268	0.903412467916212	-0.962473600137331	0.335811758224456	0.529449151306985	FALSE
122	ENSG00000006047	51087	YBX2	protein_coding	23.1651684714592	1.37309129559588	0.436770949188106	3.14373311262632	0.00166807496980084	0.00594974610155782	TRUE
123	ENSG00000006059	3883	KRT33A	protein_coding	0	NA	NA	NA	NA	NA	FALSE
124	ENSG00000006062	9020	MAP3K14	protein_coding	956.88465034645	-0.558786049926929	0.0786418904276676	-7.1054503762328	1.19930792748077e-12	1.90351122541977e-11	TRUE
125	ENSG00000006071	6833	ABCC8	protein_coding	0	NA	NA	NA	NA	NA	FALSE
126	ENSG00000006116	10368	CACNG3	protein_coding	0	NA	NA	NA	NA	NA	FALSE
127	ENSG00000006118	54972	TMEM132A	protein_coding	1830.57850273137	0.0531257476278998	0.0725048070930495	0.732720349972389	0.463729009591474	0.661286241299532	TRUE
128	ENSG00000006125	163	AP2B1	protein_coding	9892.82366808559	-0.194698015249619	0.0592404697220741	-3.28657109173919	0.00101415171331495	0.00382924673004481	TRUE
129	ENSG00000006128	6863	TAC1	protein_coding	0	NA	NA	NA	NA	NA	FALSE
130	ENSG00000006194	10127	ZNF263	protein_coding	540.403873422868	0.176277737218333	0.0958172193679235	1.83972920922964	0.0658080029984007	0.144978421053136	TRUE
131	ENSG00000006210	6376	CX3CL1	protein_coding	50.1259937182724	-0.0092329480913654	0.28531239423809	-0.0323608377267362	0.974184293085673	0.9842119828039	TRUE
132	ENSG00000006282	64847	SPATA20	protein_coding	550.957379302622	-0.0332052643817388	0.114044212913899	-0.291161327114494	0.770927938308009	0.887908506233084	TRUE
133	ENSG00000006283	8913	CACNA1G	protein_coding	62.1595481145655	-0.891949950256256	0.258056191185923	-3.45641755835119	0.000547406626988353	0.00219554024793497	TRUE
134	ENSG00000006327	51330	TNFRSF12A	protein_coding	5802.9253775527	0.396066563113137	0.0597573231080041	6.6279167558643	3.40457360674421e-11	4.45884264232957e-10	TRUE
135	ENSG00000006377	1750	DLX6	protein_coding	3.06681759326965	0.561429173715451	1.14389437070732	0.490805084885849	0.623564313268236	0.796978846130439	FALSE
136	ENSG00000006432	4293	MAP3K9	protein_coding	544.102947240442	0.10378387221678	0.122958876799451	0.844053515437149	0.398639501724703	0.598292065247779	TRUE
137	ENSG00000006451	5898	RALA	protein_coding	2179.13273442203	-0.0393826709644067	0.061101855615203	-0.644541324774558	0.519224469268867	0.714702626434571	TRUE
138	ENSG00000006453	55971	BAIAP2L1	protein_coding	799.241970982737	0.259377672116901	0.0831521896900098	3.11931258916761	0.0018127353742233	0.00641880462802935	TRUE
139	ENSG00000006459	80853	KDM7A	protein_coding	448.03939177837	0.670310084480333	0.119792489909401	5.59559355504916	2.19868244974463e-08	1.9618128984712e-07	TRUE
140	ENSG00000006468	2115	ETV1	protein_coding	1580.63999837498	-0.269912998764908	0.075890592101147	-3.55660683744789	0.000375675740489627	0.00156215979938686	TRUE
141	ENSG00000006530	55750	AGK	protein_coding	1087.52690857745	0.147363376349951	0.0742835300317227	1.98379608894487	0.0472785763237987	0.109303306681716	TRUE
142	ENSG00000006534	221	ALDH3B1	protein_coding	1557.11125490291	0.103701240702038	0.0661849614626958	1.5668399347862	0.117152110325794	0.233688764856561	TRUE
143	ENSG00000006555	55001	TTC22	protein_coding	0.126100718285528	0.300221868810571	4.0804728567969	0.0735752642761702	0.941348354027805	0.965944187272051	FALSE
144	ENSG00000006576	57157	PHTF2	protein_coding	2151.68074779476	-0.543769850025191	0.0706306959467775	-7.69877519591395	1.37376607588467e-14	2.76013847575981e-13	TRUE
145	ENSG00000006606	10344	CCL26	protein_coding	66.2415079738433	0.218185800439306	0.252926225636811	0.862646014227919	0.388332122889378	0.587260780545895	TRUE
146	ENSG00000006607	9855	FARP2	protein_coding	749.190659334698	0.0812007021239383	0.0887500975832433	0.914936482720776	0.360224976105729	0.557138393582108	TRUE
147	ENSG00000006611	10083	USH1C	protein_coding	0.126100718285528	0.300221868810571	4.0804728567969	0.0735752642761702	0.941348354027805	0.965944187272051	FALSE
148	ENSG00000006625	79017	GGCT	protein_coding	1220.92478918502	0.329022233169283	0.0748254595247807	4.39719629199627	1.09658166975799e-05	6.2991664164571e-05	TRUE
149	ENSG00000006634	10926	DBF4	protein_coding	1092.80922962723	0.174336204598605	0.0786163028285739	2.21755791516617	0.0265849900699827	0.0672306399550107	TRUE
150	ENSG00000006638	6915	TBXA2R	protein_coding	65.0981378975965	0.0441626373764912	0.251356016291986	0.175697554520398	0.86053155662909	0.942091730652165	TRUE
151	ENSG00000006652	3475	IFRD1	protein_coding	3000.36178806486	0.573437781002037	0.0571920914398	10.0265223139397	1.16549509378675e-23	5.67074792355844e-22	TRUE
152	ENSG00000006659	56891	LGALS14	protein_coding	0	NA	NA	NA	NA	NA	FALSE
153	ENSG00000006695	1352	COX10	protein_coding	525.498232976452	0.122311941931981	0.0993353040392548	1.23130384625034	0.218209243897247	0.382195373085959	TRUE
154	ENSG00000006704	9569	GTF2IRD1	protein_coding	1249.74860231451	0.109414941231398	0.0749711406150434	1.4594274588033	0.144447492967801	0.276060237791418	TRUE
155	ENSG00000006712	54623	PAF1	protein_coding	1611.63677725839	0.165280905473052	0.0800726857210728	2.06413590333157	0.0390048326721736	0.0930991659504376	TRUE
156	ENSG00000006715	27072	VPS41	protein_coding	1203.37370595101	-0.68533564463957	0.0773579775286484	-8.85927562397512	8.05360266835015e-19	2.54231841719194e-17	TRUE
157	ENSG00000006740	9912	ARHGAP44	protein_coding	522.380835943044	0.816617586657002	0.102986567450353	7.92936017651691	2.20277816976534e-15	4.87925364244519e-14	TRUE
158	ENSG00000006744	60528	ELAC2	protein_coding	2421.43583273294	0.296563791538022	0.0619440306151355	4.78760888810422	1.68780166795479e-06	1.11247691568243e-05	TRUE
159	ENSG00000006747	85477	SCIN	protein_coding	0.537014057317506	-1.52745808698514	2.74002600944121	-0.55746116340576	0.577212386510783	0.760678535136288	FALSE
160	ENSG00000006756	414	ARSD	protein_coding	1453.05718227168	-0.303028853811918	0.0682458109447514	-4.44025574049132	8.98520364727555e-06	5.23182093038431e-05	TRUE
161	ENSG00000006757	8228	PNPLA4	protein_coding	79.9625974163088	-0.202760749627767	0.240120346300696	-0.844413031846356	0.398438642646984	0.598043165681596	TRUE
162	ENSG00000006788	8735	MYH13	protein_coding	0	NA	NA	NA	NA	NA	FALSE
163	ENSG00000006831	79602	ADIPOR2	protein_coding	2206.72351259739	-0.0871918222282023	0.0687539353649919	-1.26817209466382	0.20473650004812	0.363536072761675	TRUE
164	ENSG00000006837	51265	CDKL3	protein_coding	40.5101795819492	0.676833896266215	0.32786147568454	2.0643898306535	0.0389807698943952	0.09305473696624	TRUE
165	ENSG00000007001	151531	UPP2	protein_coding	0	NA	NA	NA	NA	NA	FALSE
166	ENSG00000007038	10942	PRSS21	protein_coding	0	NA	NA	NA	NA	NA	FALSE
167	ENSG00000007047	57787	MARK4	protein_coding	1217.43488613021	0.434846238974884	0.078500031191801	5.53944033362756	3.03439805168391e-08	2.66160502961776e-07	TRUE
168	ENSG00000007062	8842	PROM1	protein_coding	0.328812319852807	-0.661551180755713	3.4909306683015	-0.189505677314866	0.849696505865201	0.934151984496324	FALSE
169	ENSG00000007080	115098	CCDC124	protein_coding	1317.37961828414	0.221100967331635	0.0869255779173051	2.5435662624179	0.0109727242757824	0.0312476546909807	TRUE
170	ENSG00000007129	90273	CEACAM21	protein_coding	0	NA	NA	NA	NA	NA	FALSE
171	ENSG00000007168	5048	PAFAH1B1	protein_coding	4820.22610660194	-0.364576633708929	0.0624512769332815	-5.837777089785	5.29018685280188e-09	5.18037907523799e-08	TRUE
172	ENSG00000007171	4843	NOS2	protein_coding	0.13110404161903	0.300221868810571	4.0804728567969	0.0735752642761702	0.941348354027805	0.965944187272051	FALSE
173	ENSG00000007174	1770	DNAH9	protein_coding	0	NA	NA	NA	NA	NA	FALSE
174	ENSG00000007202	9703	KIAA0100	protein_coding	6731.10667861525	-0.478454521218471	0.0696605542102096	-6.86837086846415	6.49392174473362e-12	9.31959626525720e-11	TRUE
175	ENSG00000007216	9058	SLC13A2	protein_coding	0.221783242939899	-1.62333148283192	4.0804728567969	-0.397829256510777	0.690756049876816	0.838193251371058	FALSE
176	ENSG00000007237	8522	GAS7	protein_coding	172.075273666013	-1.72958567140141	0.162342496445712	-10.6539304819659	1.67154916203292e-26	1.03056738589163e-24	TRUE
177	ENSG00000007255	79090	TRAPPC6A	protein_coding	97.2911310105686	0.481158850454359	0.206747783527617	2.32727452862916	0.0199506585496494	0.0526936237282459	TRUE
178	ENSG00000007264	4145	MATK	protein_coding	0	NA	NA	NA	NA	NA	FALSE
179	ENSG00000007306	1087	CEACAM7	protein_coding	0	NA	NA	NA	NA	NA	FALSE
180	ENSG00000007312	974	CD79B	protein_coding	0	NA	NA	NA	NA	NA	FALSE
181	ENSG00000007314	6329	SCN4A	protein_coding	0	NA	NA	NA	NA	NA	FALSE
182	ENSG00000007341	54879	ST7L	protein_coding	331.998771543441	-0.0217634988793673	0.11507098214319	-0.189131077827125	0.849990084445942	0.934234178283421	TRUE
183	ENSG00000007350	8277	TKTL1	protein_coding	0.465406497369256	0.225624325181261	3.07393418885246	0.0733992048364216	0.941488450338989	0.965944187272051	FALSE
184	ENSG00000007372	5080	PAX6	protein_coding	252.980865960182	0.192039480908951	0.140250149415106	1.36926400228324	0.170916766090941	0.315217767959081	TRUE
185	ENSG00000007376	113000	RPUSD1	protein_coding	821.125366239999	-0.306772477999605	0.0823949123385323	-3.72319684908678	0.000196716026566974	0.000869215084530601	TRUE
186	ENSG00000007384	64285	RHBDF1	protein_coding	649.822837737212	0.276464608097154	0.0998664538396461	2.76834309688285	0.00563421075893618	0.0174281925993682	TRUE
187	ENSG00000007392	55692	LUC7L	protein_coding	558.173186785636	0.173135865201777	0.0986354378608172	1.75531096081396	0.0792061326614264	0.169275726891733	TRUE
188	ENSG00000007402	9254	CACNA2D2	protein_coding	8.29137288786122	1.9721034594079	0.777855245720846	2.5353090697233	0.0112348153979527	0.0318612051421848	TRUE
189	ENSG00000007516	8938	BAIAP3	protein_coding	18.2220114712396	2.04383088636006	0.523987612630929	3.90053283148821	9.59812080726019e-05	0.000452808583277319	TRUE
190	ENSG00000007520	115939	TSR3	protein_coding	711.845262294728	0.0604870927240744	0.0961369128478526	0.629176566339321	0.529233468544644	0.724044634767719	TRUE
191	ENSG00000007541	9091	PIGQ	protein_coding	903.391314500882	-0.515106393095537	0.0814772776227015	-6.32208645311949	2.58054926251961e-10	3.01853563734999e-09	TRUE
192	ENSG00000007545	57585	CRAMP1L	protein_coding	723.601334195253	0.0418773091058176	0.0947885685096271	0.441797041186084	0.658636079852117	0.828229656999812	TRUE
193	ENSG00000007866	7005	TEAD3	protein_coding	843.51462973824	0.102293026865659	0.0833994399539035	1.22654333077294	0.219994279734499	0.384393524586227	TRUE
194	ENSG00000007908	6401	SELE	protein_coding	0	NA	NA	NA	NA	NA	FALSE
195	ENSG00000007923	55735	DNAJC11	protein_coding	1859.69297393161	-0.176709442706136	0.0630443032440771	-2.80294068794768	0.00506389811649758	0.0159119138976165	TRUE
196	ENSG00000007933	2328	FMO3	protein_coding	12.3767554883966	-0.121445437581853	0.585144432666128	-0.207547796410716	0.835582069061473	0.934151984496324	TRUE
197	ENSG00000007944	29116	MYLIP	protein_coding	227.338442005223	-0.200861588836093	0.142045419791633	-1.41406593138122	0.157342545009126	0.295367845728359	TRUE
198	ENSG00000007952	27035	NOX1	protein_coding	1.1274685044095	2.04107741172513	1.96596083709123	1.03820858138	0.299172958359605	0.484567126599519	FALSE
199	ENSG00000007968	1870	E2F2	protein_coding	90.8819873672588	-1.1898454748272	0.219775109994359	-5.41392278160045	6.16587647036312e-08	5.20775659549265e-07	TRUE
200	ENSG00000008018	5689	PSMB1	protein_coding	2408.77265585051	-0.0737416098090781	0.0605685547188043	-1.21749000205521	0.223417838106441	0.388784373260831	TRUE
201	ENSG00000008056	6853	SYN1	protein_coding	184.296212563763	0.592456666796435	0.158451174540805	3.73904875437742	0.000184717903479763	0.000818954401772429	TRUE
202	ENSG00000008083	3720	JARID2	protein_coding	785.593568076795	0.11412130071119	0.0825045722118473	1.38321183483214	0.166599921945985	0.309058599499623	TRUE
203	ENSG00000008086	6792	CDKL5	protein_coding	660.34802504783	-0.503927618270068	0.118049714245776	-4.26877457086348	1.96549782123418e-05	0.000107139392885532	TRUE
204	ENSG00000008118	57172	CAMK1G	protein_coding	8.15020507392608	-1.51762935038429	0.767001446152077	-1.97865252796848	0.0478551412226707	0.110397150047382	FALSE
205	ENSG00000008128	984	CDK11A	protein_coding	623.526931655757	0.984350545260067	0.119133275274152	8.26259953816311	1.42533792308875e-16	3.61692734777261e-15	TRUE
207	ENSG00000008130	65220	NADK	protein_coding	1817.79490061033	0.226290675636026	0.0644136701429271	3.51308464699979	0.000442936341317654	0.0018118483441971	TRUE
208	ENSG00000008196	7021	TFAP2B	protein_coding	0	NA	NA	NA	NA	NA	FALSE
209	ENSG00000008197	83741	TFAP2D	protein_coding	0	NA	NA	NA	NA	NA	FALSE
210	ENSG00000008226	9940	DLEC1	protein_coding	1.23068504351807	-0.99333818413411	1.97533253328881	-0.502871373499965	0.615054708785461	0.790718482131745	FALSE
211	ENSG00000008256	9265	CYTH3	protein_coding	1519.77026096648	0.223894718302739	0.0657032402480155	3.40766631078748	0.00065520966643279	0.00258780543092951	TRUE
212	ENSG00000008277	53616	ADAM22	protein_coding	9.18258448405222	-0.929894037892902	0.650883663371822	-1.42866396903511	0.153100838537049	0.289231871740677	FALSE
213	ENSG00000008282	6856	SYPL1	protein_coding	3753.63156245423	-0.0349394213261353	0.0641333121882584	-0.544793651442379	0.585895445505196	0.767031231762187	TRUE
214	ENSG00000008283	1534	CYB561	protein_coding	1537.25247380076	-0.359736259588454	0.0743864682105622	-4.83604435379519	1.3244838009056e-06	8.92993855186177e-06	TRUE
215	ENSG00000008294	9043	SPAG9	protein_coding	3555.28652769386	0.301238081868372	0.0639499160649179	4.71053130957317	2.47071838149335e-06	1.59527139958954e-05	TRUE
216	ENSG00000008300	1951	CELSR3	protein_coding	237.835208788918	0.610158290792965	0.139464957060091	4.3749935729738	1.21436056078261e-05	6.89915158251675e-05	TRUE
217	ENSG00000008311	10157	AASS	protein_coding	349.560435854531	-0.113837193322889	0.123970491710635	-0.91826040013297	0.35848255383783	0.555054521637567	TRUE
218	ENSG00000008323	55200	PLEKHG6	protein_coding	15.134664438036	-0.563810449991292	0.519686725087116	-1.0849044679692	0.27796396891087	0.458964387610929	TRUE
219	ENSG00000008324	51188	SS18L2	protein_coding	209.025373490822	0.394791424702233	0.144844891110478	2.72561511611142	0.00641817911812748	0.019565989999105	TRUE
220	ENSG00000008382	84954	MPND	protein_coding	133.811391004043	-0.0284643952231359	0.192412440511145	-0.147934276741774	0.882394636882798	0.957099752853885	TRUE
221	ENSG00000008394	4257	MGST1	protein_coding	1162.98879211559	0.109595127455944	0.0860248569068394	1.27399371991552	0.202665641841837	0.360608859280567	TRUE
222	ENSG00000008405	1407	CRY1	protein_coding	787.859579250421	0.500761747496319	0.0886754463914936	5.6471297058433	1.63148742215585e-08	1.48521013835702e-07	TRUE
223	ENSG00000008438	8993	PGLYRP1	protein_coding	1.15611054343292	-0.249015610128596	1.81210945943834	-0.137417532275218	0.890700773756435	0.962441494097589	FALSE
224	ENSG00000008441	4784	NFIX	protein_coding	10527.0425256176	-0.445865568936987	0.0632343691549243	-7.051000506459	1.77635849166882e-12	2.75537241786741e-11	TRUE
225	ENSG00000008513	6482	ST3GAL1	protein_coding	1860.11025377939	-0.0127731141720071	0.0655437085037362	-0.194879332640737	0.845487414149519	0.934151984496324	TRUE
226	ENSG00000008516	64386	MMP25	protein_coding	19.9912649668181	0.930279432990717	0.467740394674574	1.98887982218844	0.0467144694401716	0.108204219327174	TRUE
227	ENSG00000008517	9235	IL32	protein_coding	105.048051717125	0.436183078069567	0.198640180979866	2.19584515035142	0.0281030287444782	0.0706422615393286	TRUE
228	ENSG00000008710	5310	PKD1	protein_coding	3410.90885377606	0.162576125716481	0.0652918868102349	2.48998970100212	0.0127746797039531	0.0356888565326536	TRUE
229	ENSG00000008735	23542	MAPK8IP2	protein_coding	14.9431105250976	-0.818844962312574	0.521143533717919	-1.57124651719423	0.11612539887067	0.232006266016998	TRUE
230	ENSG00000008838	9862	MED24	protein_coding	1616.02477875134	-0.0439463191725967	0.0656536096922911	-0.669366381811552	0.503261791208169	0.699356604308043	TRUE
231	ENSG00000008853	23221	RHOBTB2	protein_coding	1123.51365209264	-0.505088249933787	0.0750359052707686	-6.73128748312112	1.68168321818084e-11	2.29391261981569e-10	TRUE
232	ENSG00000008869	54497	HEATR5B	protein_coding	521.847133147751	-0.603710072493049	0.10275210525341	-5.87540343824745	4.21814788089719e-09	4.18822845988152e-08	TRUE
233	ENSG00000008952	7095	SEC62	protein_coding	5183.01405334886	0.105365026779912	0.0582455861506693	1.80897873544193	0.0704543070084696	0.153432626254864	TRUE
234	ENSG00000008988	6224	RPS20	protein_coding	8596.17048629271	-0.111370112306318	0.0782684088022173	-1.42292546904522	0.154757762128063	0.29153436397611	TRUE
235	ENSG00000009307	7812	CSDE1	protein_coding	4210.79911223491	-0.185347021128111	0.0586010310705715	-3.16286279852147	0.00156225940223004	0.00562400212295206	TRUE
236	ENSG00000009335	9690	UBE3C	protein_coding	5337.35576296655	-0.0310746393758988	0.0675947237065925	-0.459719896345521	0.645717286415378	0.8169167951257	TRUE
237	ENSG00000009413	5980	REV3L	protein_coding	1282.07903238941	-0.46903316281342	0.0913785581659179	-5.13285799456134	2.85375222486197e-07	2.1460317259442e-06	TRUE
238	ENSG00000009694	10178	TENM1	protein_coding	0.265722388992567	1.20227797841397	3.7324548912786	0.32211453679541	0.747365925955521	0.876249697628851	FALSE
239	ENSG00000009709	5081	PAX7	protein_coding	0.328812319852807	-0.661551180755713	3.4909306683015	-0.189505677314866	0.849696505865201	0.934151984496324	FALSE
240	ENSG00000009724	10747	MASP2	protein_coding	47.6195674290023	-0.491708191988554	0.309477637423954	-1.58883270559211	0.112098167283635	0.225145536971647	TRUE
241	ENSG00000009765	389434	IYD	protein_coding	0	NA	NA	NA	NA	NA	FALSE
242	ENSG00000009780	199870	FAM76A	protein_coding	285.083422246898	-0.0547875214332429	0.130797715100832	-0.418872159892146	0.675309564478256	0.838193251371058	TRUE
243	ENSG00000009790	80342	TRAF3IP3	protein_coding	2.46036038666089	-0.0655527889629113	1.29552273585522	-0.0505994894174032	0.95964466969173	0.976489126995551	FALSE
244	ENSG00000009830	29954	POMT2	protein_coding	1229.88563095794	-0.121436858060987	0.0724201378261273	-1.67683826220469	0.0935741134346692	0.194434689042132	TRUE
245	ENSG00000009844	51534	VTA1	protein_coding	1833.94077120128	-0.0430677289099542	0.065007341554763	-0.662505616749047	0.507647236365851	0.703815514097744	TRUE
246	ENSG00000009950	51085	MLXIPL	protein_coding	14.5912367551408	1.87496220354234	0.587763142039694	3.18999622370965	0.00142274652800251	0.0051697160011121	TRUE
247	ENSG00000009954	9031	BAZ1B	protein_coding	6674.17771520022	-0.245968762772022	0.0534494315784579	-4.60189669951806	4.18660845692909e-06	2.5867908548276e-05	TRUE
248	ENSG00000010017	10048	RANBP9	protein_coding	1949.49953685969	-0.175505534074255	0.0623156807805872	-2.81639439505136	0.0048566006574049	0.0153112471898026	TRUE
249	ENSG00000010030	51513	ETV7	protein_coding	3.87559154109474	0.416380591045004	0.998318306773989	0.417081995010704	0.67661843405565	0.838193251371058	FALSE
250	ENSG00000010072	83932	SPRTN	protein_coding	355.63143102261	-0.117519054224502	0.115578296623347	-1.01679171313175	0.309252525142625	0.497074317589247	TRUE
251	ENSG00000010165	51603	METTL13	protein_coding	700.067984575659	0.0445162364978488	0.0927619328217105	0.479897681556609	0.631300149888735	0.803259123811639	TRUE
252	ENSG00000010219	8798	DYRK4	protein_coding	345.392293195273	0.666363297983354	0.12786820000482	5.21132930594343	1.87492303825681e-07	1.45743903720299e-06	TRUE
253	ENSG00000010244	7756	ZNF207	protein_coding	4307.82172119483	-0.254660128325329	0.0521577576484234	-4.88249763423308	1.04750496489916e-06	7.16431309192949e-06	TRUE
254	ENSG00000010256	7384	UQCRC1	protein_coding	3997.48952409632	0.228560846278768	0.0694847086654112	3.28936899454172	0.00100412288515612	0.00379473570097281	TRUE
255	ENSG00000010270	83930	STARD3NL	protein_coding	1291.60490273873	0.0902501647096649	0.0693179459129744	1.30197402016168	0.192925266872079	0.347111010075996	TRUE
256	ENSG00000010278	928	CD9	protein_coding	970.677225570885	0.0546767579336436	0.0977604504962698	0.559293228049617	0.575961616267301	0.759733720754844	TRUE
257	ENSG00000010282	57467	HHATL	protein_coding	0	NA	NA	NA	NA	NA	FALSE
258	ENSG00000010292	9918	NCAPD2	protein_coding	4564.80869364063	0.223895802723773	0.0574636147686383	3.89630557745504	9.76711445959695e-05	0.000460145602044129	TRUE
259	ENSG00000010295	25900	IFFO1	protein_coding	420.450663062074	-0.186349115894789	0.105457437923804	-1.76705521738004	0.077218981357532	0.165817397664269	TRUE
260	ENSG00000010310	2696	GIPR	protein_coding	14.6026230931669	0.503594996564014	0.517509927415938	0.97311176053877	0.330497759608964	0.522778673555005	TRUE
261	ENSG00000010318	51533	PHF7	protein_coding	245.188797043626	0.959581366457409	0.143413023003799	6.6910336757352	2.2159965590845e-11	2.97521927956329e-10	TRUE
262	ENSG00000010319	56920	SEMA3G	protein_coding	2.77869783766404	-0.998889036053456	1.18121153432159	-0.845647885268201	0.397749203837902	0.597328338487206	FALSE
263	ENSG00000010322	11188	NISCH	protein_coding	1507.74901872171	0.38672663572203	0.0755463431769964	5.11906492702068	3.07054247847328e-07	2.29792832810547e-06	TRUE
264	ENSG00000010327	23166	STAB1	protein_coding	3.8069509212834	0.708029592389624	1.01544243975891	0.697262163434621	0.485638742231097	0.682567699355377	FALSE
265	ENSG00000010361	80199	FUZ	protein_coding	75.1331246228059	0.104210052091013	0.237485189934531	0.438806529871365	0.660801728443368	0.829670042519912	TRUE
266	ENSG00000010379	6540	SLC6A13	protein_coding	1.63411493164356	-1.64802916861066	1.57770999794306	-1.04457040315348	0.296221564565815	0.481659704813385	FALSE
267	ENSG00000010404	3423	IDS	protein_coding	8574.42379024794	-0.337571242706914	0.0559182641959138	-6.03686912605528	1.57133059878887e-09	1.66162129821153e-08	TRUE
268	ENSG00000010438	5645	PRSS3	protein_coding	242.780145476753	0.298388064623612	0.136826569562785	2.18077574828544	0.0292000071747268	0.0728847884434352	TRUE
271	ENSG00000010539	7752	ZNF200	protein_coding	187.413130657052	-0.159344763048982	0.156118236803305	-1.02066719629778	0.30741214129426	0.494908045722415	TRUE
272	ENSG00000010610	920	CD4	protein_coding	9.26700983808027	0.00352353861598672	0.643421558835555	0.00547625202730774	0.995630604895567	0.99703175034634	FALSE
273	ENSG00000010626	10233	LRRC23	protein_coding	205.676972454439	1.04151077842617	0.149989015000372	6.94391371543833	3.81383497466033e-12	5.69839664892819e-11	TRUE
274	ENSG00000010671	695	BTK	protein_coding	0.843846669192214	-0.0331252095897954	2.32798636617469	-0.0142291252522351	0.988647183745815	0.992191138509198	FALSE
275	ENSG00000010704	3077	HFE	protein_coding	644.259313246654	-0.486285884535757	0.0964483004588851	-5.041933162348	4.60852267069614e-07	3.33351758450439e-06	TRUE
276	ENSG00000010803	22955	SCMH1	protein_coding	1488.30872967479	-0.199689223469274	0.0695472963792941	-2.87127226887753	0.00408823233946315	0.0131312454190994	TRUE
277	ENSG00000010810	2534	FYN	protein_coding	1870.26729468678	0.36177712295561	0.0627652338170059	5.76397315766214	8.21564873345772e-09	7.82525650139381e-08	TRUE
278	ENSG00000010818	3097	HIVEP2	protein_coding	1412.09329210754	-0.172427020158957	0.0924858425023674	-1.86436124160888	0.06227099191094	0.138255850215163	TRUE
279	ENSG00000010932	2326	FMO1	protein_coding	0	NA	NA	NA	NA	NA	FALSE
280	ENSG00000011007	6924	TCEB3	protein_coding	2954.77846767404	0.0265404224582638	0.0574316792869343	0.462121651112886	0.643994084564523	0.815374353183908	TRUE
281	ENSG00000011009	11313	LYPLA2	protein_coding	1366.10552036379	-0.025382784228856	0.0685399895820119	-0.37033539665897	0.711132602985794	0.854720430275979	TRUE
282	ENSG00000011021	1185	CLCN6	protein_coding	745.69060934851	0.00217651000565171	0.0950843882861351	0.0228902982380451	0.981737779253991	0.988663395587374	TRUE
283	ENSG00000011028	9902	MRC2	protein_coding	9192.12069410674	0.147323909194973	0.0520676517689241	2.8294709707439	0.00466250296009318	0.0147729546479539	TRUE
284	ENSG00000011052	654364	NME2	protein_coding	74.7692185002151	1.1949217194781	0.291485849675237	4.09941587493678	4.14194187318632e-05	0.000211341748760908	TRUE
285	ENSG00000011083	6534	SLC6A7	protein_coding	0.646278087447077	-3.13812533959115	2.67905522092604	-1.17135522817123	0.24145602063955	0.41207014294816	FALSE
286	ENSG00000011105	10867	TSPAN9	protein_coding	669.455733165503	-0.241310948892966	0.0946035143379165	-2.55076093717852	0.010748802741604	0.0307021330023604	TRUE
287	ENSG00000011114	55727	BTBD7	protein_coding	1469.73590196159	-0.343343920904041	0.0889791195592971	-3.85870216073819	0.00011399075416106	0.000529579461252062	TRUE
288	ENSG00000011132	9546	APBA3	protein_coding	332.049575695397	0.628488867242724	0.122679028779694	5.12303425853949	3.00657696477778e-07	2.25301980712922e-06	TRUE
289	ENSG00000011143	54903	MKS1	protein_coding	302.968666464805	0.307529028254333	0.120310401236215	2.5561300194697	0.0105843561823493	0.0302881425740888	TRUE
290	ENSG00000011198	51099	ABHD5	protein_coding	543.448856132858	-0.258442408013665	0.0950274618072874	-2.71966022346022	0.00653490270529678	0.0198758803919961	TRUE
291	ENSG00000011201	3730	KAL1	protein_coding	78.0837991639963	-0.917680256424075	0.252699084040016	-3.63151397999827	0.000281763390820821	0.00120745087614828	TRUE
292	ENSG00000011243	26993	AKAP8L	protein_coding	1012.30783565171	0.595350823011831	0.0945225862796628	6.29850331486248	3.00533300429687e-10	3.48202693672876e-09	TRUE
293	ENSG00000011258	54799	MBTD1	protein_coding	330.397604843179	0.0143640460304412	0.119046341663241	0.120659281333266	0.903960912074736	0.965944187272051	TRUE
294	ENSG00000011260	51096	UTP18	protein_coding	1148.2375504545	0.195505789524925	0.0742471369297285	2.6331761413233	0.00845904653616768	0.0248979361677545	TRUE
295	ENSG00000011275	54476	RNF216	protein_coding	3175.04413898782	0.303840316833148	0.0565559848271655	5.372381327311	7.77035677124742e-08	6.47011959723859e-07	TRUE
296	ENSG00000011295	54902	TTC19	protein_coding	1081.65955887742	0.418202069315477	0.0749992681134664	5.57608200499743	2.45995997503837e-08	2.18580626710225e-07	TRUE
297	ENSG00000011304	5725	PTBP1	protein_coding	7546.41994160415	-0.368948000944573	0.050257109353413	-7.3412101430286	2.11671155110399e-13	3.68118124946577e-12	TRUE
298	ENSG00000011332	8193	DPF1	protein_coding	195.541388654385	-0.373830964345193	0.147042311513035	-2.54233601538598	0.0110114258010488	0.0313213074334297	TRUE
299	ENSG00000011347	9066	SYT7	protein_coding	238.407340860964	0.973795281616211	0.141245658265136	6.89433780533113	5.41162899444951e-12	7.85214952992427e-11	TRUE
300	ENSG00000011376	23395	LARS2	protein_coding	906.909364541124	-0.218595487708478	0.0795528995846377	-2.74780037999634	0.0059996524395086	0.0184151805107706	TRUE
301	ENSG00000011405	5286	PIK3C2A	protein_coding	2365.19443846939	-0.157677280737661	0.0820767207394187	-1.92109625381188	0.0547195738183817	0.123889815944627	TRUE
302	ENSG00000011422	5329	PLAUR	protein_coding	2624.19373358035	1.36897672776443	0.0705477611087984	19.4049634779083	7.00683092739584e-84	6.29803466200348e-81	TRUE
303	ENSG00000011426	54443	ANLN	protein_coding	11702.4793892562	-0.104836171094765	0.0596149600745787	-1.75855474806347	0.0786531648099457	0.168427529470514	TRUE
304	ENSG00000011451	58525	WIZ	protein_coding	2570.60398537926	0.188862254422752	0.0595177484996075	3.1732089869629	0.00150763958847415	0.0054480467397295	TRUE
305	ENSG00000011454	2844	RABGAP1	protein_coding	1101.90556546532	-0.229530706967109	0.0727105807156821	-3.15677174776853	0.00159526165482192	0.00572590973960671	TRUE
307	ENSG00000011465	1634	DCN	protein_coding	190.856691685101	-0.559947140288398	0.156576189138164	-3.57619599359579	0.000348630313839953	0.00146072338070626	TRUE
308	ENSG00000011478	54814	QPCTL	protein_coding	928.961108780675	0.733001801469573	0.0819152845671046	8.94829097332991	3.61028326535761e-19	1.18115742539803e-17	TRUE
309	ENSG00000011485	5536	PPP5C	protein_coding	2068.89640892882	0.153587211765848	0.062215186768695	2.46864503255222	0.0135625679916704	0.0376253307605178	TRUE
310	ENSG00000011523	23177	CEP68	protein_coding	435.213186315583	0.0315766962198904	0.113498883348682	0.278211514406561	0.78084999643765	0.893670837633171	TRUE
311	ENSG00000011566	8491	MAP4K3	protein_coding	668.408555082092	-0.206393411460197	0.0931910082777218	-2.21473525476961	0.0267782415266208	0.0676407053382089	TRUE
312	ENSG00000011590	27033	ZBTB32	protein_coding	4.16804900200522	0.829297855637943	1.09272470484072	0.758926609752844	0.447896459980719	0.645796758062287	FALSE
313	ENSG00000011600	7305	TYROBP	protein_coding	0	NA	NA	NA	NA	NA	FALSE
314	ENSG00000011638	57146	TMEM159	protein_coding	112.19206376484	0.437049225748822	0.204558266737092	2.1365512756839	0.0326345062250775	0.0800879576536678	TRUE
315	ENSG00000011677	2556	GABRA3	protein_coding	324.105584663011	-0.374407671679285	0.123937957605094	-3.02092820403146	0.00252001105605145	0.00857305753291765	TRUE
316	ENSG00000012048	672	BRCA1	protein_coding	1454.88040520328	-0.313590440071279	0.0696679619570303	-4.50121449317972	6.75662786846342e-06	4.02756337653118e-05	TRUE
317	ENSG00000012061	2067	ERCC1	protein_coding	1709.25151740595	0.0643286003859425	0.0871151250771984	0.738432049875801	0.460251944629051	0.657370804580993	TRUE
318	ENSG00000012124	933	CD22	protein_coding	5.67547556659549	-0.482998258951357	0.820751712810654	-0.588482791339339	0.556208281255618	0.746418751161673	FALSE
319	ENSG00000012171	7869	SEMA3B	protein_coding	710.063318148918	-0.0196454673195457	0.0918018840546309	-0.213998519985219	0.830548211328642	0.930776452068413	TRUE
320	ENSG00000012174	51360	MBTPS2	protein_coding	2457.77273919074	-0.328093586156404	0.0682369214087337	-4.80815340702653	1.52330853076614e-06	1.01186554214019e-05	TRUE
321	ENSG00000012211	4007	PRICKLE3	protein_coding	350.736852872491	0.655354493291234	0.122217694772478	5.3621899391185	8.22190187502334e-08	6.80958487980837e-07	TRUE
322	ENSG00000012223	4057	LTF	protein_coding	1.73677550425924	-0.634243068026003	1.54862361970892	-0.409552753783528	0.682134061037621	0.838193251371058	FALSE
323	ENSG00000012232	2137	EXTL3	protein_coding	3625.75709990826	-0.0925399719645495	0.061624507293175	-1.50167483732237	0.133181105438676	0.258579686071135	TRUE
324	ENSG00000012504	9971	NR1H4	protein_coding	0	NA	NA	NA	NA	NA	FALSE
325	ENSG00000012660	60481	ELOVL5	protein_coding	7372.57041788905	0.0790049048267734	0.0688120546863649	1.14812593791692	0.250916577886223	0.423811029288983	TRUE
326	ENSG00000012779	240	ALOX5	protein_coding	0	NA	NA	NA	NA	NA	FALSE
327	ENSG00000012817	8284	KDM5D	protein_coding	748.257134020832	-0.0870160428971213	0.0918208412267006	-0.947672028861982	0.343296444830421	0.537823748721579	TRUE
328	ENSG00000012822	57658	CALCOCO1	protein_coding	690.830516879845	0.183056519778998	0.0912419875713685	2.00627501276003	0.0448269144358745	0.10446971134496	TRUE
329	ENSG00000012963	55148	UBR7	protein_coding	1589.22944412462	-0.437268801929303	0.0664016322904714	-6.58521164082966	4.54237876616792e-11	5.87687458853149e-10	TRUE
330	ENSG00000012983	11183	MAP4K5	protein_coding	1551.70997280323	0.0280478223102918	0.0766583098383404	0.36588104237414	0.714453842997716	0.857746413407029	TRUE
331	ENSG00000013016	30845	EHD3	protein_coding	658.840965946726	-0.0824952424485927	0.0915195057986126	-0.901395191426431	0.367378237176006	0.565131105610866	TRUE
332	ENSG00000013275	5704	PSMC4	protein_coding	2538.87460674373	0.148813115291509	0.0682882743301151	2.17918986460436	0.029317566556277	0.0730927593646859	TRUE
333	ENSG00000013288	23324	MAN2B2	protein_coding	1358.1035887847	-0.318226117587105	0.0741326005177873	-4.29266092602202	1.76544506996077e-05	9.71649078465681e-05	TRUE
334	ENSG00000013293	57709	SLC7A14	protein_coding	0	NA	NA	NA	NA	NA	FALSE
335	ENSG00000013297	5010	CLDN11	protein_coding	600.674681070864	-0.100075822524177	0.0946702536020112	-1.05709891667651	0.290466445584694	0.475075212715587	TRUE
336	ENSG00000013306	51629	SLC25A39	protein_coding	4076.09199821495	0.241909849164673	0.0568313946821936	4.25662348280303	2.07537431652266e-05	0.000112697114714067	TRUE
337	ENSG00000013364	9961	MVP	protein_coding	2409.72136284502	-0.412556288292679	0.0685584322776748	-6.01758637977232	1.77036849895225e-09	1.86057558308348e-08	TRUE
338	ENSG00000013374	51667	NUB1	protein_coding	2156.65975138107	0.104623643026308	0.0635329180285319	1.64676275343316	0.0996068199362616	0.204506524509675	TRUE
339	ENSG00000013375	5238	PGM3	protein_coding	3549.55164820938	0.648713152222726	0.0584598469290722	11.0967302567486	1.3011743240507e-28	9.25893962755747e-27	TRUE
340	ENSG00000013392	112611	RWDD2A	protein_coding	225.390027413101	0.600861562063862	0.140479267106799	4.27722591695369	1.89236731066136e-05	0.000103549660145705	TRUE
341	ENSG00000013441	1195	CLK1	protein_coding	250.248107086804	-0.0450351989849427	0.138585270978016	-0.32496381951071	0.745208454683772	0.876249697628851	TRUE
342	ENSG00000013503	55703	POLR3B	protein_coding	293.381462169311	-0.577805206718667	0.135682959874565	-4.25849500374129	2.0580781879748e-05	0.000111935857624948	TRUE
343	ENSG00000013523	23357	ANGEL1	protein_coding	814.343858718129	0.307848939712704	0.0871429288833339	3.53268984250976	0.000411354762582764	0.001693207190983	TRUE
344	ENSG00000013561	9604	RNF14	protein_coding	1378.23774958779	-0.033313288958484	0.0736052178096664	-0.452594122398059	0.650841031880446	0.821374939195039	TRUE
345	ENSG00000013563	1774	DNASE1L1	protein_coding	1456.59654291886	0.419719714226236	0.0678752702469956	6.18369124275884	6.26197890275275e-10	6.94880283958489e-09	TRUE
346	ENSG00000013573	1663	DDX11	protein_coding	890.567922197727	-0.0151010708708537	0.089576447082183	-0.168583052384284	0.866124611990117	0.944960337908074	TRUE
347	ENSG00000013583	50865	HEBP1	protein_coding	505.347363440445	0.577661626389531	0.102425739362804	5.63980919232991	1.70238703968244e-08	1.54317228575885e-07	TRUE
348	ENSG00000013588	9052	GPRC5A	protein_coding	2280.61309413909	-0.212063042965541	0.0659141805653225	-3.21725979367038	0.00129421349237701	0.00474758678687651	TRUE
349	ENSG00000013619	10046	MAMLD1	protein_coding	1013.40835677536	-0.310205684306955	0.0850385533890106	-3.64782409794664	0.000264470595448632	0.00113969942696738	TRUE
350	ENSG00000013725	923	CD6	protein_coding	0.749713715170525	1.23271897979353	2.26893203793703	0.543303615613956	0.586920775277574	0.767608592448338	FALSE
351	ENSG00000013810	10460	TACC3	protein_coding	1811.92890849715	0.117209280685535	0.0811525881303786	1.44430736450732	0.148652535119701	0.282673198393749	TRUE
352	ENSG00000014123	23376	UFL1	protein_coding	1680.46254460522	0.268150780262182	0.0705946530469306	3.79845737160742	0.00014559946392911	0.000661843929992372	TRUE
353	ENSG00000014138	23649	POLA2	protein_coding	1007.3455242297	-0.0236489426154184	0.0765119961849621	-0.309088035793091	0.757254559951276	0.880620733393979	TRUE
354	ENSG00000014164	23144	ZC3H3	protein_coding	862.652651065552	0.245744564047487	0.0798021500136706	3.07942284769758	0.00207402081461552	0.00722859744326609	TRUE
355	ENSG00000014216	823	CAPN1	protein_coding	2128.01759888588	-0.257485570530601	0.0674760299922589	-3.81595613375803	0.000135656604897722	0.000620944384466175	TRUE
356	ENSG00000014257	55	ACPP	protein_coding	7.94433288698126	0.050276318103962	0.729670159741756	0.0689028013996841	0.945066988626766	0.967443147621406	FALSE
357	ENSG00000014641	4190	MDH1	protein_coding	1894.74915708552	-0.124806424230926	0.067205250231344	-1.85709336400503	0.0632978721676583	0.14035329276542	TRUE
358	ENSG00000014824	10463	SLC30A9	protein_coding	1996.70791329577	0.0357045312437149	0.0620378566868073	0.575528123480573	0.564934176090691	0.751105166156234	TRUE
359	ENSG00000014914	10903	MTMR11	protein_coding	273.376078600928	0.0625366200940706	0.134660916111453	0.464400673186508	0.642360707874374	0.814117711990987	TRUE
360	ENSG00000014919	1355	COX15	protein_coding	908.889272044594	-0.327952966343782	0.0856915519580167	-3.82713300028056	0.000129644472761467	0.000595980701432121	TRUE
361	ENSG00000015133	440193	CCDC88C	protein_coding	9.83987056635756	0.308482615574321	0.626091404672121	0.492711788202668	0.622216247108514	0.795906048596371	FALSE
362	ENSG00000015153	10138	YAF2	protein_coding	343.506158079114	0.14128279559675	0.117677389160718	1.20059423993333	0.229908636506134	0.396964886690098	TRUE
363	ENSG00000015171	10771	ZMYND11	protein_coding	2145.64464591187	-0.248398400102522	0.0626954245207226	-3.96198609390418	7.43288705411833e-05	0.000358381832609353	TRUE
364	ENSG00000015285	7454	WAS	protein_coding	18.640658500261	1.44401238549878	0.491763950191075	2.93639333452099	0.003320529935211	0.0109528747170071	TRUE
365	ENSG00000015413	1800	DPEP1	protein_coding	0	NA	NA	NA	NA	NA	FALSE
366	ENSG00000015475	637	BID	protein_coding	510.470715473851	0.0743357956376067	0.0984162975364458	0.755319977466928	0.450057014752137	0.647577700781784	TRUE
367	ENSG00000015479	-	MATR3	protein_coding	5707.97854339274	-0.453976454515052	0.0516938247542081	-8.78202486803024	1.60557578436874e-18	4.93165885709519e-17	TRUE
368	ENSG00000015520	29881	NPC1L1	protein_coding	1.24722599376999	0.890758002882688	1.99998063908853	0.445383312954789	0.656042769331881	0.826063438372769	FALSE
369	ENSG00000015532	64132	XYLT2	protein_coding	1830.97869640035	0.629748185478187	0.0704699718007511	8.93640467543759	4.02037636990158e-19	1.30532295903382e-17	TRUE
370	ENSG00000015568	84220	RGPD5	protein_coding	158.879832909743	-1.86426564043517	0.577409746281098	-3.22867019900907	0.00124367229183715	0.00459032535119838	TRUE
374	ENSG00000015592	81551	STMN4	protein_coding	0.13962167070704	0.300221868810571	4.0804728567969	0.0735752642761702	0.941348354027805	0.965944187272051	FALSE
375	ENSG00000015676	23386	NUDCD3	protein_coding	3256.45442772695	0.204944755930522	0.0556722094963104	3.68127577088717	0.00023206983091616	0.00101181735317493	TRUE
376	ENSG00000016082	3670	ISL1	protein_coding	0	NA	NA	NA	NA	NA	FALSE
377	ENSG00000016391	55349	CHDH	protein_coding	3.924047197917	0.780392191159999	1.01817094629621	0.766464800433385	0.443399788383179	0.6408582926547	FALSE
378	ENSG00000016402	53832	IL20RA	protein_coding	0.396826430611597	1.78194528991933	2.94059854049314	0.605980471452077	0.544527721074381	0.736823105974826	FALSE
379	ENSG00000016490	1179	CLCA1	protein_coding	0	NA	NA	NA	NA	NA	FALSE
380	ENSG00000016602	22802	CLCA4	protein_coding	0	NA	NA	NA	NA	NA	FALSE
381	ENSG00000016864	55830	GLT8D1	protein_coding	1885.98618318032	0.330484474838098	0.0654325149436763	5.050768339297	4.40036474386342e-07	3.20057193763626e-06	TRUE
382	ENSG00000017260	27032	ATP2C1	protein_coding	2106.35089554477	-0.551906314708624	0.0687107420753078	-8.03231486138992	9.5650512360061e-16	2.22853949534123e-14	TRUE
383	ENSG00000017427	3479	IGF1	protein_coding	1.22160145843119	0.974610026820123	1.84925933321267	0.527027231560301	0.598174678046663	0.777031045233203	FALSE
384	ENSG00000017483	92745	SLC38A5	protein_coding	91.0333524140551	0.200796060824879	0.208791692094139	0.961705223090701	0.336197697942486	0.529715313724677	TRUE
385	ENSG00000017797	10928	RALBP1	protein_coding	2249.4539593062	0.314873305347708	0.0613088716845898	5.13585222979813	2.80868291988091e-07	2.11586620669282e-06	TRUE
386	ENSG00000018189	22902	RUFY3	protein_coding	508.249554637062	0.12317781925834	0.100754444407366	1.22255469704456	0.221497932888203	0.386151663726494	TRUE
387	ENSG00000018236	1272	CNTN1	protein_coding	0.20271160156728	-1.62333148283192	4.0804728567969	-0.397829256510777	0.690756049876816	0.838193251371058	FALSE
388	ENSG00000018280	6556	SLC11A1	protein_coding	4.54861522954856	1.37655924555628	1.01214624909252	1.36003986260928	0.17381730973011	0.319428819064975	FALSE
389	ENSG00000018408	25937	WWTR1	protein_coding	1549.35917534414	-0.288524524803958	0.0726930163651843	-3.96908175270252	7.21501270518054e-05	0.000348763054002472	TRUE
390	ENSG00000018510	8540	AGPS	protein_coding	1743.48822050249	-0.593788649400232	0.0766170462931017	-7.75008536780012	9.18307919795452e-15	1.88495945363783e-13	TRUE
392	ENSG00000018610	63932	CXorf56	protein_coding	844.056022756938	0.0340699465193909	0.0801149692983331	0.425263178876357	0.670644832350234	0.838193251371058	TRUE
393	ENSG00000018625	477	ATP1A2	protein_coding	1.34229118425425	-0.625232604447062	1.90866585241319	-0.327575727127177	0.743232477104434	0.875796884288244	FALSE
394	ENSG00000018699	55622	TTC27	protein_coding	623.461088369438	-0.0391216446134319	0.0893919296735037	-0.437641795588487	0.661645968304525	0.830485803814837	TRUE
395	ENSG00000018869	147948	ZNF582	protein_coding	32.7850676672966	-0.12629677118225	0.342140006591005	-0.369137688517161	0.712025098214894	0.855431911875762	TRUE
396	ENSG00000019102	23584	VSIG2	protein_coding	2.44761394976429	-0.685987173147289	1.32116687543268	-0.519228256402227	0.60360157671632	0.780806734029638	FALSE
397	ENSG00000019144	23187	PHLDB1	protein_coding	1919.16250393099	-0.876149685874701	0.0622523393637353	-14.0741648399015	5.47478386709238e-45	9.54064886553099e-43	TRUE
398	ENSG00000019169	8685	MARCO	protein_coding	0	NA	NA	NA	NA	NA	FALSE
399	ENSG00000019186	1591	CYP24A1	protein_coding	567.714676059283	1.04792057891895	0.100241469353951	10.4539626730605	1.40528083270038e-25	8.0534852553212e-24	TRUE
400	ENSG00000019485	56981	PRDM11	protein_coding	88.2996356172957	-0.775542373813056	0.218020595991344	-3.55719775137138	0.000374831989435832	0.00155903086107772	TRUE
401	ENSG00000019505	57586	SYT13	protein_coding	2.95195626985271	-0.0259485551374133	1.13853594215896	-0.0227911602757206	0.981816859272816	0.988663395587374	FALSE
402	ENSG00000019549	6591	SNAI2	protein_coding	1795.57534517713	-0.460473904851843	0.0659084836299137	-6.98656499878643	2.81697927585261e-12	4.24985619019531e-11	TRUE
403	ENSG00000019582	972	CD74	protein_coding	494.194518763558	-0.0912856417470013	0.102275637455554	-0.892545321818905	0.372100711645397	0.570647984328313	TRUE
404	ENSG00000019991	3082	HGF	protein_coding	339.607999275977	0.0869354896598859	0.125203800775592	0.694351841728064	0.487461587108309	0.684498354270325	TRUE
405	ENSG00000019995	54764	ZRANB1	protein_coding	540.346990788913	0.425737405481052	0.100145926954335	4.25117045124743	2.12656242726976e-05	0.000115293438517184	TRUE
406	ENSG00000020129	23154	NCDN	protein_coding	1394.73388478352	-0.319586402936626	0.0702235397417846	-4.55098680744037	5.33948963414242e-06	3.24165673558067e-05	TRUE
407	ENSG00000020181	25960	GPR124	protein_coding	916.57036704299	-0.349985755619988	0.08556794016649	-4.09015052762774	4.31093315427971e-05	0.000219243944040467	TRUE
409	ENSG00000020256	55734	ZFP64	protein_coding	502.091172229637	0.0443945712492953	0.0999063248189211	0.444361969372409	0.656780904569173	0.82668811086618	TRUE
410	ENSG00000020426	4331	MNAT1	protein_coding	658.415408272916	0.304578573329187	0.090185415060525	3.37724867291213	0.000732148267700094	0.00286124213175794	TRUE
411	ENSG00000020577	23034	SAMD4A	protein_coding	939.893661649004	0.717381324120354	0.0832403484185375	8.61819223188876	6.8019420893679e-18	1.98570200003803e-16	TRUE
412	ENSG00000020633	864	RUNX3	protein_coding	13.0828957983953	-0.262829039609629	0.542475577679407	-0.484499303607278	0.628031558454216	0.800708026753647	TRUE
413	ENSG00000020922	4361	MRE11A	protein_coding	814.103614735447	-0.153117015124185	0.0849470255362416	-1.80250001877769	0.0714667717509725	0.155323029351998	TRUE
414	ENSG00000021300	58473	PLEKHB1	protein_coding	9.34284485163072	-0.870532629815046	0.665323234528868	-1.30843563644894	0.190725592063458	0.344023200386538	FALSE
415	ENSG00000021355	1992	SERPINB1	protein_coding	678.539790109227	0.368899866153913	0.0874890065642827	4.21652823183977	2.48092240351952e-05	0.000132569439321985	TRUE
416	ENSG00000021461	64816	CYP3A43	protein_coding	0.13962167070704	0.300221868810571	4.0804728567969	0.0735752642761702	0.941348354027805	0.965944187272051	FALSE
417	ENSG00000021488	11136	SLC7A9	protein_coding	1.40431086168555	0.316605285568272	1.69501210323007	0.186786445338613	0.851828074930146	0.93548047080692	FALSE
418	ENSG00000021574	6683	SPAST	protein_coding	491.255654596605	-0.286865134675974	0.102939896937841	-2.7867245179893	0.00532437205261133	0.0165899700628528	TRUE
419	ENSG00000021645	9369	NRXN3	protein_coding	43.2578420550711	-0.845009138102006	0.300793175326216	-2.80926964910549	0.00496540384397775	0.0156283020360214	TRUE
420	ENSG00000021762	114879	OSBPL5	protein_coding	462.939547296623	0.00418432797892987	0.107401965858408	0.0389595101494346	0.968922670307581	0.981218059980602	TRUE
421	ENSG00000021776	9716	AQR	protein_coding	1641.69025580876	-0.256067559704242	0.0879014835243824	-2.91311988646031	0.00357837191937318	0.0116800045611592	TRUE
422	ENSG00000021826	1373	CPS1	protein_coding	29.1124987736345	-0.978918002968158	0.398945484940725	-2.45376383470941	0.014136979174272	0.0389719661562902	TRUE
423	ENSG00000021852	732	C8B	protein_coding	0	NA	NA	NA	NA	NA	FALSE
424	ENSG00000022267	2273	FHL1	protein_coding	1449.82051081403	0.0705748870348387	0.0733470112939933	0.962205354925189	0.335946459768338	0.529558154293171	TRUE
425	ENSG00000022277	51507	RTFDC1	protein_coding	2350.05843732863	0.0349300042381557	0.0680733220232013	0.513123250048684	0.60786510883392	0.783835724000731	TRUE
426	ENSG00000022355	2554	GABRA1	protein_coding	0	NA	NA	NA	NA	NA	FALSE
427	ENSG00000022556	55655	NLRP2	protein_coding	0.383305478190085	1.73952915132107	3.21891588579586	0.540408389979093	0.588915423059308	0.768859361083165	FALSE
428	ENSG00000022567	57210	SLC45A4	protein_coding	207.388496390586	-0.0173810801603982	0.147118669491489	-0.118143266388117	0.905954141866703	0.965944187272051	TRUE
429	ENSG00000022840	9921	RNF10	protein_coding	1998.93308473769	0.436250196155126	0.0641177740587546	6.80388866518302	1.01832248548792e-11	1.43726540555064e-10	TRUE
430	ENSG00000022976	55778	ZNF839	protein_coding	174.701902961698	0.36537117778628	0.165726124165092	2.20466857369034	0.0274773599271473	0.0692223562230154	TRUE
431	ENSG00000023041	64429	ZDHHC6	protein_coding	634.940317499436	-0.773467276720733	0.0883374671916016	-8.75582356287285	2.02618471374895e-18	6.15714991839939e-17	TRUE
432	ENSG00000023171	57476	GRAMD1B	protein_coding	1214.98785768833	0.372558094053742	0.0770797250762122	4.83341233619317	1.34212394607055e-06	9.02393415393416e-06	TRUE
433	ENSG00000023191	6050	RNH1	protein_coding	3753.2198647948	0.23399399412108	0.0684448278577146	3.41872426953157	0.000629154461372248	0.00249470626684821	TRUE
434	ENSG00000023228	4719	NDUFS1	protein_coding	1526.94954177177	0.0223665328534235	0.0760325653615489	0.294170435353148	0.768627670827588	0.886380906420813	TRUE
435	ENSG00000023287	9821	RB1CC1	protein_coding	1650.47416224346	0.135710569277715	0.0896574448702873	1.51365644508446	0.130112997064575	0.25386379114233	TRUE
436	ENSG00000023318	23071	ERP44	protein_coding	2890.5136317599	0.0100460311469838	0.0589005675011927	0.17055915712154	0.864570415147697	0.944165350268436	TRUE
437	ENSG00000023330	211	ALAS1	protein_coding	1500.00502840468	0.488941298969158	0.0693552192511873	7.04981260600351	1.79158904882157e-12	2.77647529725723e-11	TRUE
438	ENSG00000023445	330	BIRC3	protein_coding	190.300553647158	0.449712815155072	0.159135275702345	2.82597816964378	0.00471364763511779	0.0149128703802411	TRUE
439	ENSG00000023516	11215	AKAP11	protein_coding	1569.12916072724	-0.542701252286248	0.106559755896925	-5.09292882400369	3.52574085941153e-07	2.61452897946288e-06	TRUE
440	ENSG00000023572	51022	GLRX2	protein_coding	321.580586830523	-0.115650128938699	0.116518239758292	-0.99254957145427	0.32092951045009	0.511558164967953	TRUE
441	ENSG00000023608	6617	SNAPC1	protein_coding	807.587822160882	0.795376705246718	0.0849046130949619	9.36788563369491	7.40000156836156e-21	2.80838281743286e-19	TRUE
442	ENSG00000023697	51071	DERA	protein_coding	524.446449697885	-0.272508014965811	0.104569800264231	-2.60599154131716	0.0091608723933521	0.0267252098964242	TRUE
443	ENSG00000023734	11171	STRAP	protein_coding	4011.30288809892	0.240045382450511	0.0544856030404189	4.40566625044855	1.05459231969707e-05	6.07226150903122e-05	TRUE
444	ENSG00000023839	1244	ABCC2	protein_coding	31.0748089609639	-0.080801180794939	0.357731077132434	-0.225871292599569	0.821301526045501	0.923443772585757	TRUE
445	ENSG00000023892	50619	DEF6	protein_coding	5.98639036843713	0.919204657251019	0.830963525295437	1.10619134206187	0.268643709479578	0.446510683259585	FALSE
446	ENSG00000023902	51177	PLEKHO1	protein_coding	580.210688431049	0.161264152743986	0.10571158506226	1.52551068692242	0.12713177003721	0.249310196799658	TRUE
447	ENSG00000023909	2730	GCLM	protein_coding	2004.67102564475	0.352161168090416	0.0693945908103667	5.07476395462522	3.87977320322789e-07	2.8510656955562e-06	TRUE
448	ENSG00000024048	23304	UBR2	protein_coding	1082.57547032351	-0.316640706732046	0.0841459071412729	-3.76299593752595	0.000167889930069484	0.00075334320171483	TRUE
449	ENSG00000024422	30846	EHD2	protein_coding	7620.32506993768	0.0431927982802559	0.052320545552273	0.825541817737782	0.409064051581884	0.608006603386895	TRUE
450	ENSG00000024526	55635	DEPDC1	protein_coding	2363.91230986846	0.0184128676497149	0.0664851818180703	0.276946939847435	0.781820848887544	0.894233713937532	TRUE
451	ENSG00000024862	25901	CCDC28A	protein_coding	265.365345294854	0.236072503118903	0.132650461052346	1.77965836866368	0.0751318875638123	0.162089739238856	TRUE
452	ENSG00000025039	58528	RRAGD	protein_coding	8.70633016470787	0.240752417599576	0.678394579551179	0.354885526589637	0.722675351776266	0.864121992451142	TRUE
453	ENSG00000025156	3298	HSF2	protein_coding	541.856066334861	0.415802877080976	0.0960527987176233	4.32889913289624	1.49856544575778e-05	8.36629639838225e-05	TRUE
454	ENSG00000025293	51230	PHF20	protein_coding	1782.79416143059	0.114625752951881	0.0653844172078104	1.75310506458393	0.0795839743714778	0.169891889289512	TRUE
455	ENSG00000025423	8630	HSD17B6	protein_coding	20.3362535563194	0.279151051512729	0.440651533151207	0.633496154016421	0.526409691595412	0.721279261317912	TRUE
456	ENSG00000025434	10062	NR1H3	protein_coding	63.7101761663515	0.805712682459943	0.260283105146567	3.0955243215123	0.00196465259660451	0.00689242749482575	TRUE
457	ENSG00000025708	1890	TYMP	protein_coding	40.2559474671602	1.12843099770704	0.349062122766784	3.23275120417738	0.00122604289154409	0.00454095868613967	TRUE
458	ENSG00000025770	29781	NCAPH2	protein_coding	643.685598385756	-0.316167740448055	0.0969005467328104	-3.26280656929463	0.00110314785926443	0.00412876597425332	TRUE
459	ENSG00000025772	10953	TOMM34	protein_coding	2093.05253157348	0.578254660300405	0.0677615340665251	8.53367132645938	1.41775246342157e-17	4.00867161760158e-16	TRUE
460	ENSG00000025796	11231	SEC63	protein_coding	4290.88445440655	0.21885182313741	0.0564015000005023	3.88024827594054	0.000104349892560929	0.000489047054104155	TRUE
461	ENSG00000025800	23633	KPNA6	protein_coding	4841.98046911379	0.127132879037875	0.0692144426321336	1.83679697767084	0.0662398722722513	0.145797723761504	TRUE
462	ENSG00000026025	7431	VIM	protein_coding	120976.772756116	0.0966787344974266	0.0463451022228082	2.08606152237263	0.0369730505419642	0.0890084236193494	TRUE
463	ENSG00000026036	-	RTEL1-TNFRSF6B	protein_coding	265.958258651405	0.373687664526623	0.155584797160565	2.40182634387456	0.0163134506808269	0.0441243444293889	TRUE
464	ENSG00000026103	355	FAS	protein_coding	446.201977215786	0.0254595611649332	0.107501762863206	0.23682924341743	0.812789263863629	0.916453809505123	TRUE
465	ENSG00000026297	8635	RNASET2	protein_coding	319.323380336367	0.120696986285312	0.127631697988589	0.945666227022248	0.344318853528311	0.539178193705896	TRUE
466	ENSG00000026508	960	CD44	protein_coding	58988.2449323834	-0.484077767920841	0.0502723764122832	-9.62910056112972	6.02545666364875e-22	2.52212619857337e-20	TRUE
467	ENSG00000026559	3755	KCNG1	protein_coding	613.680769084002	1.41757514738991	0.104284540512513	13.5933393427555	4.38603160127174e-42	6.4021066398734e-40	TRUE
468	ENSG00000026652	56895	AGPAT4	protein_coding	575.663365057925	-0.362714636452539	0.0945179886465914	-3.83751962611849	0.000124283304212276	0.000573496425111387	TRUE
469	ENSG00000026751	57823	SLAMF7	protein_coding	1.84632777693266	-0.403630364003404	1.39587699403119	-0.289158977280476	0.772459722884088	0.889073132997334	FALSE
470	ENSG00000026950	11119	BTN3A1	protein_coding	689.082001942307	0.337252531599633	0.0877863545331535	3.84174207247968	0.000122164172844422	0.000564434208917723	TRUE
471	ENSG00000027001	4285	MIPEP	protein_coding	597.541438759542	-0.34028553407616	0.0988069460523104	-3.44394344397615	0.000573295610231665	0.00229076799989152	TRUE
472	ENSG00000027075	5583	PRKCH	protein_coding	136.585409198953	0.257824150078086	0.178966859178048	1.44062510378855	0.149690624333565	0.284204167022637	TRUE
473	ENSG00000027644	3645	INSRR	protein_coding	1.77431254785545	-1.26148925640225	1.53442922398706	-0.822122804155405	0.411007007992045	0.610148942671987	FALSE
474	ENSG00000027697	3459	IFNGR1	protein_coding	1337.82965936341	0.0721796228003254	0.0765092731611177	0.943410122957584	0.345471167307556	0.540140675206302	TRUE
475	ENSG00000027847	11285	B4GALT7	protein_coding	1320.0524513311	0.608445091277411	0.0833902257639304	7.29635980360407	2.95657610701295e-13	5.06443397748918e-12	TRUE
476	ENSG00000027869	9047	SH2D2A	protein_coding	14.8822009905695	1.4765280500364	0.574689050057439	2.56926428281316	0.0101914700079465	0.0293656022938604	TRUE
477	ENSG00000028116	7444	VRK2	protein_coding	2.95750695880381	-0.0470147686842482	1.16887385835363	-0.0402222774923456	0.967915917128921	0.980780113488056	FALSE
478	ENSG00000028137	7133	TNFRSF1B	protein_coding	109.264994328536	0.883229953367149	0.20259737293398	4.35953310043643	1.30340238389911e-05	7.36581929590634e-05	TRUE
479	ENSG00000028203	55591	VEZT	protein_coding	790.576177967377	-0.474275740687788	0.0851203560895134	-5.57182514825284	2.52084357790748e-08	2.23525268034808e-07	TRUE
480	ENSG00000028277	5452	POU2F2	protein_coding	52.4083793414552	0.859239417589522	0.289957162140902	2.96333227724164	0.00304327860440629	0.0101410950255708	TRUE
481	ENSG00000028310	65980	BRD9	protein_coding	1479.81526809854	0.48993899097927	0.0783990900467681	6.24929435643962	4.12311214029305e-10	4.71000061083108e-09	TRUE
482	ENSG00000028528	6642	SNX1	protein_coding	1352.80733910102	-0.0736831874646866	0.0692196264970493	-1.06448403716578	0.287109481952385	0.470516815351966	TRUE
483	ENSG00000028839	9519	TBPL1	protein_coding	398.301450242851	-0.0372765099667028	0.107776759314483	-0.345867793797113	0.729442073420466	0.868414899259304	TRUE
484	ENSG00000029153	56938	ARNTL2	protein_coding	1011.46250320078	0.193549008395231	0.0772733586775273	2.5047314068868	0.0122544413457545	0.0343760429209585	TRUE
485	ENSG00000029363	9774	BCLAF1	protein_coding	5295.43076791106	-0.0895088380778145	0.0648426332033704	-1.38040103641507	0.167463201257135	0.310221992739923	TRUE
486	ENSG00000029364	55334	SLC39A9	protein_coding	2905.3034229538	0.276012489915072	0.072581886750045	3.80277369842416	0.00014308504959503	0.000651281043972259	TRUE
487	ENSG00000029534	286	ANK1	protein_coding	257.194309380777	-0.894596118583516	0.141029897313646	-6.3433083028768	2.24882752011218e-10	2.64682814531191e-09	TRUE
488	ENSG00000029559	3381	IBSP	protein_coding	0	NA	NA	NA	NA	NA	FALSE
489	ENSG00000029639	51106	TFB1M	protein_coding	322.269951668169	1.14333206773431	0.14458067434398	7.90791765858101	2.61729827044101e-15	5.72320356755333e-14	TRUE
490	ENSG00000029725	9135	RABEP1	protein_coding	2166.30874451991	-0.488570330466276	0.0613836579210846	-7.95928993176631	1.73029362277535e-15	3.88304263991556e-14	TRUE
491	ENSG00000029993	3149	HMGB3	protein_coding	1920.94523414407	0.37485865668593	0.0707142600869428	5.30103342982085	1.15148999344263e-07	9.24114008835207e-07	TRUE
492	ENSG00000030066	23279	NUP160	protein_coding	1459.08402719821	-0.0776616867202407	0.0789154239806625	-0.984112899643941	0.325060005053629	0.516477891519671	TRUE
493	ENSG00000030110	578	BAK1	protein_coding	906.762371219567	0.268787300372242	0.0831738319763453	3.23163300265744	0.00123085027583966	0.00455678755924337	TRUE
494	ENSG00000030304	4593	MUSK	protein_coding	2.16563885306365	-1.65257159214864	1.37266269889586	-1.2039167331333	0.228621763576818	0.395230729051419	FALSE
495	ENSG00000030419	22807	IKZF2	protein_coding	186.943900084598	-0.482621336987431	0.156713966959655	-3.07963193294494	0.00207256552309273	0.00722647488839885	TRUE
496	ENSG00000030582	2896	GRN	protein_coding	5666.71098978907	-0.0182176984579243	0.0617309030128019	-0.295114724859059	0.767906241596538	0.886380906420813	TRUE
497	ENSG00000031003	51306	FAM13B	protein_coding	941.697084437232	-1.88419577007173	0.0857425507758798	-21.9750375166325	4.99136449645506e-107	7.74932026095087e-104	TRUE
498	ENSG00000031081	57514	ARHGAP31	protein_coding	551.558002146427	-0.687109432731232	0.100281223593851	-6.85182537774067	7.29135294471015e-12	1.03681703238768e-10	TRUE
499	ENSG00000031691	55166	CENPQ	protein_coding	97.5767064638573	-0.494929496387147	0.215276571582977	-2.29904021950842	0.0215026555723931	0.0561502067072368	TRUE
500	ENSG00000031698	6301	SARS	protein_coding	3916.23231953087	0.408880230755088	0.0564748936785536	7.24003542321605	4.48567566386007e-13	7.51042833209826e-12	TRUE
501	ENSG00000031823	8498	RANBP3	protein_coding	1192.28117843497	-0.115176941898988	0.0768984419534725	-1.49777991560188	0.134190440659349	0.260123944040317	TRUE
502	ENSG00000032219	5926	ARID4A	protein_coding	544.800612330412	0.212047650312348	0.116286709318498	1.82348998914029	0.0682292119178395	0.149272160022145	TRUE
503	ENSG00000032389	7260	TSSC1	protein_coding	301.382170024947	-0.286422213894003	0.122095875801233	-2.34587951488456	0.0189822425201339	0.0504464243567952	TRUE
504	ENSG00000032444	10908	PNPLA6	protein_coding	2469.9659107429	-0.00879484602304427	0.0676813039678708	-0.129944984913696	0.896609953178641	0.965944187272051	TRUE
505	ENSG00000032742	8100	IFT88	protein_coding	557.29096122751	-0.821772500584615	0.0989586514919195	-8.30420067569046	1.00493669939288e-16	2.60429574388946e-15	TRUE
506	ENSG00000033011	56052	ALG1	protein_coding	811.85153048628	-0.692729662560527	0.0837300137597539	-8.27337332761193	1.30221141509655e-16	3.3192785891073e-15	TRUE
507	ENSG00000033030	55596	ZCCHC8	protein_coding	493.78093516796	0.102937079939584	0.0989368701166608	1.04043194229014	0.29813926793525	0.483764600265863	TRUE
508	ENSG00000033050	10061	ABCF2	protein_coding	3175.06411587283	0.027827468993953	0.0655565946975021	0.42448008659323	0.671215725019205	0.838193251371058	TRUE
509	ENSG00000033100	54480	CHPF2	protein_coding	4304.00137929007	-0.572154732644316	0.0576202539038446	-9.92975028536173	3.09028474171503e-23	1.43803495419644e-21	TRUE
510	ENSG00000033122	57554	LRRC7	protein_coding	3.75548636165182	-0.271450214640017	1.058501503783	-0.25644764194465	0.797605204494589	0.90532378588054	FALSE
511	ENSG00000033170	2530	FUT8	protein_coding	2218.56426380175	-0.242418957380114	0.0603566528939545	-4.01644136572716	5.90835554035138e-05	0.000291626866815378	TRUE
512	ENSG00000033178	55236	UBA6	protein_coding	1785.6950094753	0.12449741884878	0.0793019058028602	1.56991711092384	0.116434396265639	0.232460441831258	TRUE
513	ENSG00000033327	9846	GAB2	protein_coding	170.978059675641	0.183488555852451	0.168737137609275	1.08742247529014	0.276850142845217	0.457434862568752	TRUE
514	ENSG00000033627	535	ATP6V0A1	protein_coding	1719.31893975476	-0.336510186218737	0.0655710767414663	-5.13199116045523	2.86692966657961e-07	2.1540442079123e-06	TRUE
515	ENSG00000033800	8554	PIAS1	protein_coding	850.237688823053	-0.369115514378968	0.0894429218731784	-4.12682755268593	3.67801988750871e-05	0.0001895389970998	TRUE
516	ENSG00000033867	9497	SLC4A7	protein_coding	3974.24635273043	0.520460064403138	0.0799836027443193	6.50708453414976	7.66232990203541e-11	9.60772907980622e-10	TRUE
517	ENSG00000034053	321	APBA2	protein_coding	93.1868056891852	-0.279730631703904	0.210511297498012	-1.32881529413662	0.183908915102535	0.334696979126289	TRUE
518	ENSG00000034152	5606	MAP2K3	protein_coding	1213.10225801745	0.431032083777993	0.0854979619256862	5.04143109461067	4.62063234883413e-07	3.34086194976246e-06	TRUE
519	ENSG00000034239	79645	EFCAB1	protein_coding	12.2937797520799	-0.574991994103487	0.590620029819369	-0.973539611041194	0.330285183296196	0.522617470613586	TRUE
520	ENSG00000034510	9168	TMSB10	protein_coding	15081.408357378	0.125476433719133	0.0826006909673594	1.51907244660601	0.128744261339064	0.251797354002351	TRUE
521	ENSG00000034533	28990	ASTE1	protein_coding	96.1845203805847	-0.388084116126165	0.208036843816941	-1.86545858419028	0.0621171522371358	0.138021952368697	TRUE
522	ENSG00000034677	25897	RNF19A	protein_coding	807.909328455535	-0.044982594476747	0.0817106688125099	-0.550510663178664	0.581969165176599	0.763882053868723	TRUE
523	ENSG00000034693	8504	PEX3	protein_coding	470.517429131159	-0.568529873277772	0.106968899576969	-5.31490812307265	1.06711155275346e-07	8.61661044819086e-07	TRUE
524	ENSG00000034713	11345	GABARAPL2	protein_coding	906.004589561536	0.17398791474822	0.085457228909981	2.03596485595731	0.0417538844008655	0.0985043290230669	TRUE
525	ENSG00000034971	4653	MYOC	protein_coding	0.126100718285528	0.300221868810571	4.0804728567969	0.0735752642761702	0.941348354027805	0.965944187272051	FALSE
526	ENSG00000035115	26751	SH3YL1	protein_coding	264.147907931958	0.59026208747943	0.130122810940781	4.53619225723658	5.72789685024447e-06	3.4651442581819e-05	TRUE
527	ENSG00000035141	84908	FAM136A	protein_coding	1042.79009813476	-0.0420614430144176	0.0740577386802041	-0.567954730511651	0.570065707262181	0.755212027482032	TRUE
528	ENSG00000035403	7414	VCL	protein_coding	8761.24812808581	-0.391959645029093	0.0566413667814865	-6.92002448565924	4.51565587839845e-12	6.65691104109456e-11	TRUE
529	ENSG00000035499	55789	DEPDC1B	protein_coding	483.867280740222	-0.288939289146179	0.0992750749726086	-2.91049177475718	0.0036086046485686	0.0117700057655184	TRUE
530	ENSG00000035664	23604	DAPK2	protein_coding	58.9187070714759	-0.329110706217741	0.270861456037572	-1.21505182402951	0.224346326265273	0.39004240659252	TRUE
531	ENSG00000035681	8439	NSMAF	protein_coding	1474.80721237498	0.00330479758519737	0.0673523325650713	0.0490673070899883	0.960865657173825	0.976881991499856	TRUE
532	ENSG00000035687	159	ADSS	protein_coding	1126.63526641916	-0.151962922435122	0.0751423186274106	-2.02233475371745	0.0431417805796295	0.101177606253627	TRUE
533	ENSG00000035720	26228	STAP1	protein_coding	0	NA	NA	NA	NA	NA	FALSE
534	ENSG00000035862	7077	TIMP2	protein_coding	15155.7713213724	-0.273844505712419	0.051391468339597	-5.32859858961108	9.89734676727446e-08	8.04506844795399e-07	TRUE
535	ENSG00000035928	5981	RFC1	protein_coding	1811.88903815464	-0.163807409855349	0.0644025746452938	-2.54349163457427	0.0109750684954197	0.0312491196673522	TRUE
536	ENSG00000036054	55773	TBC1D23	protein_coding	1123.05603792367	0.111776511134382	0.0800135235365044	1.39697023945441	0.162422520716365	0.302973955821605	TRUE
537	ENSG00000036257	8452	CUL3	protein_coding	1336.96636737854	0.00555672267299403	0.0688065087194019	0.0807586778694841	0.935633870965929	0.965944187272051	TRUE
538	ENSG00000036448	9172	MYOM2	protein_coding	17.7668011000756	-0.201355211682328	0.483517619927042	-0.416438209041298	0.677089373947156	0.838193251371058	TRUE
539	ENSG00000036473	5009	OTC	protein_coding	0	NA	NA	NA	NA	NA	FALSE
540	ENSG00000036530	10858	CYP46A1	protein_coding	61.5478719293728	-0.559018791325371	0.254710861702029	-2.19471909281722	0.0281837542804383	0.0707826699413713	TRUE
541	ENSG00000036549	26009	ZZZ3	protein_coding	1506.0226304699	-0.102083243458662	0.0747764521878573	-1.36517901654659	0.172196791796931	0.317099073787793	TRUE
542	ENSG00000036565	6570	SLC18A1	protein_coding	0	NA	NA	NA	NA	NA	FALSE
543	ENSG00000036672	9099	USP2	protein_coding	137.228376803609	0.501483312193922	0.174416823626374	2.87520034918289	0.00403771200177016	0.0129934135229378	TRUE
544	ENSG00000036828	846	CASR	protein_coding	0.221783242939899	-1.62333148283192	4.0804728567969	-0.397829256510777	0.690756049876816	0.838193251371058	FALSE
545	ENSG00000037042	27175	TUBG2	protein_coding	965.621438562178	0.826032222418411	0.0823412472988763	10.0318157608196	1.10466188250932e-23	5.40556321762013e-22	TRUE
546	ENSG00000037241	51121	RPL26L1	protein_coding	524.458663353419	0.231941747566653	0.119431842442738	1.94204278208182	0.0521319213340268	0.11880290266113	TRUE
547	ENSG00000037280	2324	FLT4	protein_coding	0.555598886126208	-1.57244985786793	2.71092580538269	-0.58004164287556	0.561886535851384	0.748918930716455	FALSE
548	ENSG00000037474	54888	NSUN2	protein_coding	2053.82109591727	0.186775417554176	0.0681137633254856	2.74210979448689	0.00610459327002261	0.0187003128009769	TRUE
549	ENSG00000037637	54455	FBXO42	protein_coding	764.139021825222	-0.29497055171556	0.084185849989526	-3.50380202554538	0.000458666207319391	0.00187305152764241	TRUE
550	ENSG00000037749	4238	MFAP3	protein_coding	514.072079633137	-0.368946963945536	0.125541225547201	-2.93885106137361	0.00329431339186928	0.0108757556749166	TRUE
551	ENSG00000037757	84245	MRI1	protein_coding	685.537023531482	0.359168754394571	0.0961954516185613	3.73373946846015	0.000188657648550085	0.000835553766062851	TRUE
552	ENSG00000037897	4234	METTL1	protein_coding	501.84463586034	0.109783339335999	0.105161857445832	1.0439463699331	0.296510202899719	0.481853767734457	TRUE
553	ENSG00000037965	3224	HOXC8	protein_coding	185.887714348852	0.793693025052865	0.16425690782126	4.83202219973934	1.35153179957689e-06	9.08361277968286e-06	TRUE
554	ENSG00000038002	175	AGA	protein_coding	687.026031019865	-0.30191930845147	0.090223366583555	-3.34635383143086	0.000818818369184229	0.00315660950540142	TRUE
555	ENSG00000038210	55300	PI4K2B	protein_coding	435.631181420138	-0.197296166135894	0.108668705353878	-1.81557482895745	0.0694356177063247	0.15148460388204	TRUE
556	ENSG00000038219	259282	BOD1L1	protein_coding	1545.76126458861	0.14443567329531	0.0743035479980984	1.94385971042738	0.0519123709187607	0.118349949345961	TRUE
557	ENSG00000038274	27430	MAT2B	protein_coding	1412.08798722572	-0.0854680708954554	0.0696671027423994	-1.22680673561927	0.219895238624293	0.384259785656981	TRUE
558	ENSG00000038295	7092	TLL1	protein_coding	362.121628702197	-0.804797752931682	0.114284205597189	-7.04207330073507	1.89400137089089e-12	2.92721768435065e-11	TRUE
559	ENSG00000038358	23644	EDC4	protein_coding	1550.38559439778	0.269278823026409	0.0694500630424869	3.87730134761253	0.00010562150454113	0.000494463830743812	TRUE
560	ENSG00000038382	7204	TRIO	protein_coding	5383.87080890624	-0.33086571044706	0.0767862976220017	-4.30891605265073	1.64056619555031e-05	9.08482149403639e-05	TRUE
561	ENSG00000038427	1462	VCAN	protein_coding	11917.5926936639	-0.927272762833523	0.0871136769352209	-10.6443993119824	1.85174738271837e-26	1.12943363578801e-24	TRUE
562	ENSG00000038532	23274	CLEC16A	protein_coding	1034.0970219336	-0.348868330809727	0.0759048433789718	-4.59612740478133	4.3041557876963e-06	2.65461800441594e-05	TRUE
563	ENSG00000038945	4481	MSR1	protein_coding	20.7934974248641	-0.212961607790673	0.447446742032301	-0.475948504672092	0.634111064958722	0.806054988266845	TRUE
564	ENSG00000039068	999	CDH1	protein_coding	0.519412843142617	2.17443604218502	2.87607226062794	0.756043605702129	0.4496230519044	0.647169193461723	FALSE
565	ENSG00000039123	23517	SKIV2L2	protein_coding	2484.731004975	0.117223138476121	0.0614690360584283	1.90702744003821	0.0565170342477439	0.127351617744158	TRUE
566	ENSG00000039139	1767	DNAH5	protein_coding	120.215210427396	0.0401723826560588	0.206332269504402	0.194697527209634	0.845629747868662	0.934151984496324	TRUE
567	ENSG00000039319	9765	ZFYVE16	protein_coding	1328.83591764886	-0.318161213322186	0.0822239802202939	-3.86944553729668	0.00010908314447704	0.000509412617276153	TRUE
568	ENSG00000039523	79567	FAM65A	protein_coding	2598.64018956579	0.30753782436636	0.0762117895358089	4.0353051180075	5.45313859439088e-05	0.000271195984027395	TRUE
569	ENSG00000039537	729	C6	protein_coding	0.747677331973926	1.26890136352315	2.41943998329662	0.524460772857939	0.599958096644011	0.778092712825478	FALSE
570	ENSG00000039560	26064	RAI14	protein_coding	4104.96934519703	0.37820056166739	0.0545116876475216	6.93797198341895	3.97768573515893e-12	5.9224862236307e-11	TRUE
571	ENSG00000039600	11063	SOX30	protein_coding	6.92579735066123	1.02511566895176	0.791097329358608	1.29581485224187	0.195039279890708	0.350176705421942	FALSE
572	ENSG00000039650	11284	PNKP	protein_coding	411.504689427149	0.0936056538089379	0.109847148715247	0.852144592770349	0.39413384449428	0.593564179565548	TRUE
573	ENSG00000039987	54831	BEST2	protein_coding	0	NA	NA	NA	NA	NA	FALSE
574	ENSG00000040199	23035	PHLPP2	protein_coding	811.768050802832	-0.405363860480267	0.0998209157246643	-4.06091105794281	4.88815921282852e-05	0.00024619917880418	TRUE
575	ENSG00000040275	54908	SPDL1	protein_coding	2090.89845114363	-0.131276092230968	0.0611091361642042	-2.14822366132325	0.0316959918971124	0.0780539509183686	TRUE
576	ENSG00000040341	27067	STAU2	protein_coding	702.778976783042	-0.317801954129595	0.0902916627828726	-3.51972645463208	0.000431992082856001	0.00177259990173349	TRUE
577	ENSG00000040487	54896	PQLC2	protein_coding	756.291137178797	0.259884080879778	0.0851881406322696	3.05070728097724	0.00228303032654677	0.00784656709936924	TRUE
578	ENSG00000040531	1497	CTNS	protein_coding	307.194328639056	-0.706700218470571	0.125599913177804	-5.62659798554271	1.83798400709412e-08	1.65992019424397e-07	TRUE
579	ENSG00000040608	65078	RTN4R	protein_coding	21.4631317065857	0.955920278973396	0.451486151633005	2.11727486106911	0.0342365271494049	0.0834694201666699	TRUE
580	ENSG00000040633	79142	PHF23	protein_coding	1418.95797469496	-0.158986601498641	0.0683571665390871	-2.3258219956752	0.0200280487222421	0.0528493012761641	TRUE
581	ENSG00000040731	1008	CDH10	protein_coding	25.2275290836136	-2.85367199165759	0.485953439849165	-5.87231565341598	4.29749473198294e-09	4.26205662211409e-08	TRUE
582	ENSG00000040933	3631	INPP4A	protein_coding	599.654000460825	0.0259336173404137	0.0986248441548894	0.262952175616979	0.792587440556108	0.902026410090445	TRUE
583	ENSG00000041353	5874	RAB27B	protein_coding	1800.43783182323	-1.0539569612022	0.0845165575949974	-12.4704198939663	1.08254109698142e-35	1.17755648753176e-33	TRUE
584	ENSG00000041357	5685	PSMA4	protein_coding	2626.51313029932	-0.135062098963228	0.0669388697611626	-2.01769314966221	0.0436232287180965	0.102124400280693	TRUE
585	ENSG00000041515	23026	MYO16	protein_coding	1.47583927819885	1.32223164221569	1.69304363545585	0.780979069012406	0.434814805386502	0.633111709983007	FALSE
586	ENSG00000041802	55341	LSG1	protein_coding	2488.08652470366	0.0648109386993815	0.0594514007619479	1.09014990174738	0.275647117509026	0.456018036959674	TRUE
587	ENSG00000041880	10039	PARP3	protein_coding	470.617041622136	0.0811800596408997	0.105279586408593	0.771090221857802	0.440653456014103	0.637536404761848	TRUE
588	ENSG00000041982	3371	TNC	protein_coding	15935.7452269936	-0.50465995071891	0.0564245902315654	-8.94397192160007	3.75427973404066e-19	1.22357994843409e-17	TRUE
589	ENSG00000041988	90326	THAP3	protein_coding	266.478617695907	0.638203178123813	0.149876741022552	4.25818691926176	2.06091595946744e-05	0.000112037887204044	TRUE
590	ENSG00000042062	140876	FAM65C	protein_coding	8.53461102275433	0.608600622609815	0.688604719242853	0.883817095065795	0.376794956577062	0.575315535844709	TRUE
591	ENSG00000042088	55775	TDP1	protein_coding	967.151856635676	0.673615282854668	0.0783138099534567	8.60148782513594	7.86892508068975e-18	2.2815874792533e-16	TRUE
592	ENSG00000042286	84883	AIFM2	protein_coding	164.013602068397	0.14545373185883	0.165054955929973	0.881244256128495	0.378185630301806	0.576614069662909	TRUE
593	ENSG00000042304	56918	C2orf83	protein_coding	0	NA	NA	NA	NA	NA	FALSE
594	ENSG00000042317	55812	SPATA7	protein_coding	204.530724703428	-0.218630340085184	0.143820640553239	-1.52015968809604	0.128470846215287	0.251348964562341	TRUE
595	ENSG00000042429	9440	MED17	protein_coding	611.200557501947	-0.137976498729401	0.0969351915029579	-1.42338913855853	0.15462337934153	0.291414996425927	TRUE
596	ENSG00000042445	54884	RETSAT	protein_coding	677.413105830677	-0.315721174059957	0.0897333953045085	-3.51843561684659	0.000434099136306043	0.00178039026172781	TRUE
597	ENSG00000042493	822	CAPG	protein_coding	795.163639878003	0.0860761535274807	0.0868862606201751	0.990676234804996	0.321843699140118	0.51244142214385	TRUE
598	ENSG00000042753	1175	AP2S1	protein_coding	2163.49082519181	-0.0915885242795773	0.0694990942882067	-1.31783766706034	0.187557995651677	0.339889160625991	TRUE
599	ENSG00000042781	7399	USH2A	protein_coding	4.00443261554212	-0.435483821743313	0.973783795463257	-0.447207915937994	0.654724946416519	0.824768948506404	FALSE
600	ENSG00000042813	11055	ZPBP	protein_coding	0	NA	NA	NA	NA	NA	FALSE
601	ENSG00000042832	7038	TG	protein_coding	2.47206379580939	-2.37368108872093	1.39471207033043	-1.70191478170729	0.0887713443900605	0.186176718591852	FALSE
602	ENSG00000042980	10863	ADAM28	protein_coding	44.0879836479217	-0.357542064340253	0.299457255203985	-1.19396694562201	0.232490898237006	0.400492188833124	TRUE
603	ENSG00000043039	8538	BARX2	protein_coding	0	NA	NA	NA	NA	NA	FALSE
604	ENSG00000043093	54165	DCUN1D1	protein_coding	1527.11692218407	-0.283611066158731	0.0763865171857248	-3.7128419596506	0.000204944873412675	0.000903238335004301	TRUE
605	ENSG00000043143	23338	JADE2	protein_coding	1460.56147429953	-0.567378230384082	0.0723897498031428	-7.83782554749829	4.58415281205846e-15	9.74945974151113e-14	TRUE
606	ENSG00000043355	7546	ZIC2	protein_coding	25.5715353977494	0.347050920597649	0.396291885068922	0.875745715906572	0.381168286611023	0.57997077679464	TRUE
607	ENSG00000043462	3937	LCP2	protein_coding	0	NA	NA	NA	NA	NA	FALSE
608	ENSG00000043514	54802	TRIT1	protein_coding	335.388292902791	0.112497525869428	0.118308753018862	0.950880835093349	0.34166487161821	0.535966631706204	TRUE
609	ENSG00000043591	153	ADRB1	protein_coding	1.22815435239738	0.927397280477607	1.9187237717411	0.483340694547221	0.628853849826899	0.801000149992467	FALSE
610	ENSG00000044012	2981	GUCA2B	protein_coding	0	NA	NA	NA	NA	NA	FALSE
611	ENSG00000044090	9820	CUL7	protein_coding	918.906799978776	0.376447909872581	0.0825393368071409	4.5608303196351	5.09517420728217e-06	3.10436621876436e-05	TRUE
612	ENSG00000044115	1495	CTNNA1	protein_coding	7774.41397504753	0.0403488759489823	0.0514616433599593	0.784057276732373	0.433006502692197	0.631339968665358	TRUE
613	ENSG00000044446	5256	PHKA2	protein_coding	728.460837409891	0.180147092553803	0.0859511108013129	2.09592512387928	0.0360888336157382	0.0871870279374137	TRUE
614	ENSG00000044459	54875	CNTLN	protein_coding	609.930321035847	-0.365277654937079	0.0937099960446818	-3.89795827931645	9.70071236946759e-05	0.000457395819563135	TRUE
615	ENSG00000044524	2042	EPHA3	protein_coding	961.124707384106	-2.2531011682687	0.0945256473621167	-23.835871333812	1.41909604628536e-125	3.46218889692306e-122	TRUE
616	ENSG00000044574	3309	HSPA5	protein_coding	105708.669978494	0.837298083910222	0.0482154391478103	17.3657670387152	1.49883429382996e-67	7.99909127188377e-65	TRUE
617	ENSG00000046604	1829	DSG2	protein_coding	25.7517290925285	-0.0150681317748287	0.382667226482406	-0.0393765933741951	0.96859014121471	0.981055834865359	TRUE
618	ENSG00000046647	-	GEMIN8	protein_coding	272.722991992829	0.100175021472489	0.135098231777681	0.741497650667541	0.458391755718415	0.656030705116827	TRUE
619	ENSG00000046651	8481	OFD1	protein_coding	599.902149790871	0.142298060718514	0.0934758134240187	1.52229818073934	0.127934383721885	0.250528999564539	TRUE
620	ENSG00000046653	2824	GPM6B	protein_coding	13.8729635626131	-1.0624949646141	0.528193925981056	-2.01156225460307	0.0442661016453317	0.103388468804564	TRUE
621	ENSG00000046774	51438	MAGEC2	protein_coding	100.778026522059	-0.0623001652956679	0.204242707288303	-0.305030060180933	0.76034325790531	0.881903162082782	TRUE
622	ENSG00000046889	80243	PREX2	protein_coding	0	NA	NA	NA	NA	NA	FALSE
623	ENSG00000047056	22884	WDR37	protein_coding	482.33859139864	-0.0914230950343719	0.100276782232408	-0.911707505955706	0.36192271166417	0.559237803428551	TRUE
624	ENSG00000047188	64848	YTHDC2	protein_coding	1245.00105007652	-0.860200215074379	0.070007281580475	-12.2872963448175	1.05991945734403e-34	1.1105094780688e-32	TRUE
625	ENSG00000047230	56474	CTPS2	protein_coding	481.863475674882	0.0511719142267819	0.101562442653805	0.503846824570884	0.614369020296191	0.790015369973522	TRUE
626	ENSG00000047249	51606	ATP6V1H	protein_coding	937.772024717594	-0.267211174119176	0.084421377830257	-3.16520745084791	0.00154972416089215	0.00558122927450784	TRUE
627	ENSG00000047315	5431	POLR2B	protein_coding	37857.2038834027	-0.0314987129980623	0.0538382290159253	-0.585062205310374	0.558505890756945	0.748456592981978	TRUE
628	ENSG00000047346	56204	FAM214A	protein_coding	228.87966272819	-0.880229061977706	0.142016771422325	-6.19806416638011	5.71618381799863e-10	6.38045668260003e-09	TRUE
629	ENSG00000047365	116984	ARAP2	protein_coding	16.0911380433608	-0.656328731887	0.507649094302478	-1.29287876065023	0.196052994452789	0.351664010005748	TRUE
630	ENSG00000047410	7175	TPR	protein_coding	5058.23436544725	-0.187984931711097	0.0625715299403699	-3.0043205254889	0.00266174747151707	0.00901037132181733	TRUE
631	ENSG00000047457	1356	CP	protein_coding	2.23217393574942	0.173300334820254	1.37328050278573	0.126194418743083	0.899578029245605	0.965944187272051	FALSE
632	ENSG00000047578	23247	KIAA0556	protein_coding	718.844592974941	-0.110231656918137	0.0934500497881186	-1.17957836478491	0.238167952017288	0.407762635042731	TRUE
633	ENSG00000047579	84062	DTNBP1	protein_coding	337.272385441789	0.0319896287656839	0.123018423908749	0.260039331908631	0.79483343442554	0.903576396338077	TRUE
634	ENSG00000047597	7504	XK	protein_coding	10.0404405977521	-0.965656074918685	0.631649989098972	-1.52878349019868	0.126318126549292	0.248075087995493	TRUE
635	ENSG00000047617	57101	ANO2	protein_coding	0.890388154440351	-1.25490937564273	2.26985421564542	-0.55285901931191	0.58035995099949	0.762355760569901	FALSE
636	ENSG00000047621	57102	C12orf4	protein_coding	444.011381360508	-1.17975879085637	0.106044203440652	-11.1251605705786	9.46353234185963e-29	6.79068089639827e-27	TRUE
637	ENSG00000047634	6322	SCML1	protein_coding	854.981445083741	0.0423447910411929	0.0861541809380469	0.491500128956514	0.623072760918026	0.7964962921564	TRUE
638	ENSG00000047644	55841	WWC3	protein_coding	1953.27384821841	-0.0111751528418417	0.0693498561008213	-0.161141687527011	0.871981807358168	0.949181293011843	TRUE
639	ENSG00000047648	395	ARHGAP6	protein_coding	18.7824543224397	0.714699343906549	0.461616749516793	1.54825262440038	0.121561485862863	0.240670885180381	TRUE
640	ENSG00000047662	27146	FAM184B	protein_coding	0	NA	NA	NA	NA	NA	FALSE
641	ENSG00000047849	4134	MAP4	protein_coding	14006.0474057365	0.0677575562642076	0.0560663325326993	1.20852485267678	0.226845442144362	0.393226396766283	TRUE
642	ENSG00000047932	57120	GOPC	protein_coding	1987.98177463007	-0.234867629526626	0.0708190476647183	-3.31644716035395	0.000911698258705687	0.00348010345600709	TRUE
643	ENSG00000047936	6098	ROS1	protein_coding	162.854974740413	-1.43201063543291	0.180050130390073	-7.95339960226912	1.81461842389867e-15	4.05098737821458e-14	TRUE
644	ENSG00000048028	57646	USP28	protein_coding	902.840778864717	-0.0778479462293355	0.0794422810020693	-0.979930903888671	0.327120226962227	0.518859407082838	TRUE
645	ENSG00000048052	9734	HDAC9	protein_coding	533.642643707497	-0.886719508167002	0.113687758955246	-7.79960407624947	6.21017043849924e-15	1.30131645090417e-13	TRUE
646	ENSG00000048140	26262	TSPAN17	protein_coding	1475.73812652911	-0.130645870616627	0.0671965788461449	-1.94423396041869	0.0518672442401761	0.118262856760177	TRUE
647	ENSG00000048162	51491	NOP16	protein_coding	626.688721117521	0.642383014369294	0.11362249558714	5.65366049257945	1.57066312219125e-08	1.43289448722127e-07	TRUE
648	ENSG00000048342	57545	CC2D2A	protein_coding	160.647244470282	-1.21976141232692	0.163949093025142	-7.43987898816778	1.00777574762344e-13	1.82124806538763e-12	TRUE
649	ENSG00000048392	50484	RRM2B	protein_coding	926.813752162205	-0.0455805825260859	0.0866380439079044	-0.526103550705019	0.598816261767428	0.777391419115479	TRUE
650	ENSG00000048405	168850	ZNF800	protein_coding	891.426834209075	0.229884826891479	0.0944114799494959	2.43492451357031	0.0148948966493699	0.0407391167485488	TRUE
651	ENSG00000048462	608	TNFRSF17	protein_coding	0.203198414131197	-1.62333148283192	4.0804728567969	-0.397829256510777	0.690756049876816	0.838193251371058	FALSE
652	ENSG00000048471	92017	SNX29	protein_coding	512.257538981534	-0.0644843415476091	0.102036890874958	-0.631970858722383	0.527405919498645	0.722122848809257	TRUE
653	ENSG00000048540	55885	LMO3	protein_coding	30.9599805360869	-1.56898754961439	0.375772903761743	-4.17536105958614	2.97513795532952e-05	0.000156312630843232	TRUE
654	ENSG00000048544	55173	MRPS10	protein_coding	2015.06579611816	0.12885565326283	0.0737972431303666	1.74607678819654	0.0807976096048234	0.172052565689673	TRUE
655	ENSG00000048545	2978	GUCA1A	protein_coding	0.347883961225426	-0.661551221536	3.42114081551139	-0.19337152640328	0.846668013208296	0.934151984496324	FALSE
656	ENSG00000048649	51773	RSF1	protein_coding	1420.23668443253	-0.301005544054392	0.0772687980755631	-3.89556394755916	9.79705087505155e-05	0.000461301447047506	TRUE
657	ENSG00000048707	55187	VPS13D	protein_coding	2476.38814916721	-0.347880822746648	0.0927138092675367	-3.75220072926566	0.000175289022647269	0.000782636844122893	TRUE
658	ENSG00000048740	10659	CELF2	protein_coding	13.338890359691	-0.668585120872689	0.536485036042304	-1.24623256187143	0.212679027974168	0.374215169971445	TRUE
659	ENSG00000048828	23196	FAM120A	protein_coding	8456.88217407109	0.0466598418332937	0.0577045382396269	0.808599171862905	0.418745741292506	0.617255439253715	TRUE
660	ENSG00000048991	23518	R3HDM1	protein_coding	1558.94202713892	-0.383475420759145	0.0806948826355572	-4.75216529517786	2.01249739233372e-06	1.31281247006399e-05	TRUE
661	ENSG00000049089	1298	COL9A2	protein_coding	15.8510595764373	0.40859772516298	0.517591689639335	0.789420953508153	0.429866013195265	0.628225583140772	TRUE
662	ENSG00000049130	4254	KITLG	protein_coding	1704.31861048386	-0.92429601788128	0.0875537780665423	-10.5568947256485	4.72018913759254e-26	2.79900660040991e-24	TRUE
663	ENSG00000049167	1161	ERCC8	protein_coding	224.643861173202	-0.259439521985818	0.138399183682387	-1.87457407683276	0.0608513422691976	0.135615192910525	TRUE
664	ENSG00000049192	11174	ADAMTS6	protein_coding	620.669146188259	1.1466899210734	0.100464477919235	11.4138842387181	3.5644873499143e-30	2.81825532230724e-28	TRUE
665	ENSG00000049239	9563	H6PD	protein_coding	3551.13135871013	0.111559680758433	0.0710409522566716	1.57035733917764	0.116332001401393	0.232337495021985	TRUE
666	ENSG00000049245	9341	VAMP3	protein_coding	3838.94161574024	0.0962768529965786	0.0541850365738555	1.77681624087032	0.0755984788539116	0.162972837902942	TRUE
667	ENSG00000049246	8863	PER3	protein_coding	1202.86874718887	-0.835938797046584	0.0758137380809392	-11.0262179152033	2.85625707030866e-28	1.96690154220691e-26	TRUE
668	ENSG00000049247	10911	UTS2	protein_coding	0.347883961225426	-0.661551221536	3.42114081551139	-0.19337152640328	0.846668013208296	0.934151984496324	FALSE
669	ENSG00000049249	3604	TNFRSF9	protein_coding	17.3191285839419	-0.670741999475391	0.490353160367627	-1.3678753471733	0.171351097670742	0.315882345209513	TRUE
670	ENSG00000049283	55040	EPN3	protein_coding	2.54449668352155	0.470452194106125	1.2800417099634	0.367528800385401	0.713224613089243	0.85657172590282	FALSE
671	ENSG00000049323	4052	LTBP1	protein_coding	3803.63350972606	-0.249893721582212	0.0553011350123596	-4.51878106166106	6.2196668723253e-06	3.73354906311323e-05	TRUE
672	ENSG00000049449	5954	RCN1	protein_coding	5350.17353488996	0.0311679732421882	0.0527886853077057	0.59042904858323	0.55490304042314	0.745194159341541	TRUE
674	ENSG00000049540	2006	ELN	protein_coding	51.9533945171112	-0.167698104771024	0.280586141465317	-0.597670661477602	0.550059705218276	0.741137644632562	TRUE
675	ENSG00000049541	5982	RFC2	protein_coding	1339.3518306573	-0.141655684289639	0.0748646853659722	-1.8921562763159	0.0584701620450882	0.130954881424663	TRUE
676	ENSG00000049618	57492	ARID1B	protein_coding	1960.56478645668	-0.34876118783946	0.0805213608495564	-4.33128779940858	1.48239768981493e-05	8.28144839602858e-05	TRUE
677	ENSG00000049656	81037	CLPTM1L	protein_coding	4206.21411738729	-0.0742215476655939	0.0527452447519033	-1.40717040966836	0.159376863707055	0.298643633792964	TRUE
678	ENSG00000049759	23327	NEDD4L	protein_coding	1766.93291104416	0.0301070051592021	0.0699987740016134	0.430107606720485	0.667117366946526	0.835572452710874	TRUE
679	ENSG00000049768	50943	FOXP3	protein_coding	11.0425908921438	0.956710760032397	0.613823300832166	1.55860938927436	0.119088859393123	0.236680965985775	TRUE
680	ENSG00000049769	89801	PPP1R3F	protein_coding	448.367833504255	0.607921324922621	0.10627239475034	5.72040675615504	1.06269335698274e-08	9.96632462962727e-08	TRUE
681	ENSG00000049860	3074	HEXB	protein_coding	5323.13290057946	0.0360272421296433	0.0537833037071477	0.669859224822133	0.502947534977317	0.699172812563501	TRUE
682	ENSG00000049883	79810	PTCD2	protein_coding	794.47499169558	0.117879662604519	0.0911173958719202	1.29371193586587	0.195764940960257	0.351258001861658	TRUE
683	ENSG00000050030	340533	KIAA2022	protein_coding	1.86485205268768	-0.381386996552068	1.47434434195553	-0.258682443238604	0.795880266861523	0.904207237723596	FALSE
684	ENSG00000050130	51528	JKAMP	protein_coding	1760.84722872459	0.019873184009485	0.0657686088307957	0.302168228320188	0.762523822971534	0.883892068737383	TRUE
685	ENSG00000050165	27122	DKK3	protein_coding	5397.47507335214	0.133221785735512	0.0520973293116344	2.55717111598196	0.0105527292954495	0.0302077624719554	TRUE
686	ENSG00000050327	7984	ARHGEF5	protein_coding	43.9117321344174	-0.148990238087135	0.318900607106477	-0.467199606294225	0.64035707530403	0.812301725621497	TRUE
688	ENSG00000050344	9603	NFE2L3	protein_coding	799.174018379318	0.262890762876104	0.0853238426698744	3.0810938027399	0.00206241664383701	0.00719402603011611	TRUE
689	ENSG00000050393	63933	MCUR1	protein_coding	871.088422579922	-0.0579066164668078	0.0798668402845227	-0.725039531556746	0.468427778862246	0.666301233265034	TRUE
690	ENSG00000050405	51474	LIMA1	protein_coding	5266.11097368718	0.225562701394535	0.0594330436792976	3.79524061752041	0.00014750033334814	0.000669415544225226	TRUE
691	ENSG00000050426	25875	LETMD1	protein_coding	809.29382533221	0.699679995972337	0.0862116025292992	8.11584491466273	4.82416453323133e-16	1.16530526023373e-14	TRUE
692	ENSG00000050438	9498	SLC4A8	protein_coding	594.305800258759	-0.316273607660027	0.111743909904763	-2.83034312947863	0.00464981068743797	0.0147382084112965	TRUE
693	ENSG00000050555	10319	LAMC3	protein_coding	3.03279596094305	0.133444701529764	1.14891597317742	0.116148356054892	0.907534965529617	0.965944187272051	FALSE
694	ENSG00000050628	5733	PTGER3	protein_coding	2.74980063477832	-1.65835111212498	1.24835312143036	-1.32843110146978	0.184035730569593	0.334805968306351	FALSE
695	ENSG00000050730	79931	TNIP3	protein_coding	3.68188438117939	0.609734929754749	1.0439589281566	0.584060266462211	0.55917976597043	0.748876349917909	FALSE
696	ENSG00000050748	5601	MAPK9	protein_coding	2051.37122559254	-0.169850379048695	0.0607308437938797	-2.79677291534375	0.00516157974294913	0.0161801503028791	TRUE
697	ENSG00000050767	91522	COL23A1	protein_coding	0.802170490311203	2.79472756390166	2.27633068821145	1.22773355311461	0.219547006482545	0.383963257820399	FALSE
698	ENSG00000050820	9564	BCAR1	protein_coding	3132.38188682286	-0.324613934103612	0.0547088371035201	-5.93348261980742	2.96575407705138e-09	3.000541950704e-08	TRUE
699	ENSG00000051009	84067	FAM160A2	protein_coding	524.965017300029	0.235899510962012	0.0973703007599556	2.42270496363741	0.0154054325765891	0.0418939454686288	TRUE
700	ENSG00000051108	9709	HERPUD1	protein_coding	1926.76653901823	0.119930803608265	0.0626305184138594	1.91489399490146	0.0555060238102917	0.125420994261996	TRUE
701	ENSG00000051128	9454	HOMER3	protein_coding	1248.5670879401	0.10095470878262	0.0795585845262946	1.26893545660373	0.204464085057512	0.363241198856985	TRUE
702	ENSG00000051180	5888	RAD51	protein_coding	227.757054713861	0.285055756322116	0.140031229118405	2.03565846073581	0.0417846630102331	0.0985633252608785	TRUE
703	ENSG00000051341	10721	POLQ	protein_coding	297.086605375552	-0.559312686860878	0.128598027137463	-4.34931001128817	1.36566539863019e-05	7.68462394655892e-05	TRUE
704	ENSG00000051382	5291	PIK3CB	protein_coding	859.078372043712	0.145422196572582	0.0827889160377227	1.75654186010021	0.0789959303809095	0.168932193719656	TRUE
705	ENSG00000051523	1535	CYBA	protein_coding	417.20735731904	0.0153011787377428	0.117124955076658	0.130639783193328	0.896060269967132	0.965944187272051	TRUE
706	ENSG00000051596	84321	THOC3	protein_coding	671.113158972923	0.549582266306761	0.0949337589191518	5.78911308857791	7.07590476033377e-09	6.82339364748617e-08	TRUE
707	ENSG00000051620	23593	HEBP2	protein_coding	1053.34448282042	-0.0454357773683523	0.0773942953180928	-0.587068816656446	0.557157489620082	0.747046840522239	TRUE
708	ENSG00000051825	10198	MPHOSPH9	protein_coding	856.549886770982	0.159481897276212	0.0807287759580814	1.9755272563407	0.0482083446207928	0.111002037135486	TRUE
709	ENSG00000052126	54477	PLEKHA5	protein_coding	363.955890131438	-0.323396814818731	0.112105492485681	-2.8847544187903	0.00391719100278944	0.0126628407998558	TRUE
710	ENSG00000052344	5652	PRSS8	protein_coding	0.677122540588462	-0.611084550077657	2.52264009482316	-0.242240084636606	0.808594136736173	0.913579026281833	FALSE
711	ENSG00000052723	80143	SIKE1	protein_coding	1070.72661627078	0.0739990390130668	0.077027210135839	0.960686994668092	0.336709572310444	0.530363830730925	TRUE
712	ENSG00000052749	23223	RRP12	protein_coding	2136.15890298345	0.163247606546572	0.0623781600375343	2.61706351146527	0.00886898375727389	0.025962376518122	TRUE
713	ENSG00000052795	57600	FNIP2	protein_coding	388.27950195927	-0.401451288435969	0.115965028930949	-3.46183062373928	0.000536514686370391	0.00215895330203429	TRUE
714	ENSG00000052802	6307	MSMO1	protein_coding	964.656815934129	-0.0538713581582405	0.0802584157503356	-0.671223791979911	0.502077974222865	0.698532598271128	TRUE
715	ENSG00000052841	55761	TTC17	protein_coding	2447.56621333976	0.0128653362998838	0.0685231400887726	0.187751703777974	0.851071297166642	0.934779248834761	TRUE
716	ENSG00000052850	60529	ALX4	protein_coding	57.7917577305125	-1.30206480054188	0.26616913369559	-4.89187000184255	9.98824107996711e-07	6.84507147526799e-06	TRUE
717	ENSG00000053108	23105	FSTL4	protein_coding	0.20271160156728	-1.62333148283192	4.0804728567969	-0.397829256510777	0.690756049876816	0.838193251371058	FALSE
718	ENSG00000053254	1112	FOXN3	protein_coding	870.097369898855	-0.769979552367827	0.101566060483506	-7.58107136086933	3.42713021393798e-14	6.58363664720279e-13	TRUE
719	ENSG00000053328	728464	METTL24	protein_coding	0	NA	NA	NA	NA	NA	FALSE
720	ENSG00000053371	8574	AKR7A2	protein_coding	1344.391165349	0.206213896006171	0.0738229490362597	2.79335760353986	0.00521639897751276	0.0163190440992788	TRUE
721	ENSG00000053372	51154	MRTO4	protein_coding	1904.02044161724	0.336253831241013	0.069334845191019	4.84970912265869	1.23642654441199e-06	8.38256948212308e-06	TRUE
722	ENSG00000053438	4826	NNAT	protein_coding	12.8098163145093	-0.0272925578780676	0.607696384097723	-0.044911502836388	0.964177848159636	0.978792682094173	TRUE
723	ENSG00000053501	55850	USE1	protein_coding	168.764162300192	0.138337924736389	0.179729682806799	0.769699932565375	0.441477910101978	0.638566930526093	TRUE
724	ENSG00000053524	23101	MCF2L2	protein_coding	22.5661890449037	-0.641400004286614	0.413500610534309	-1.55114645044374	0.120866591662538	0.239600656112922	TRUE
725	ENSG00000053702	83714	NRIP2	protein_coding	39.3282814949817	0.501246415545803	0.320892901818782	1.56203646981532	0.118279397618802	0.235538194092106	TRUE
726	ENSG00000053747	3909	LAMA3	protein_coding	319.977243150131	0.188526161705514	0.121339551301917	1.55370742418869	0.120254221359962	0.238691491444145	TRUE
727	ENSG00000053770	55745	AP5M1	protein_coding	803.7301845821	-0.64358417615841	0.0947030011380212	-6.7958160609973	1.07701120585043e-11	1.51384340522745e-10	TRUE
728	ENSG00000053900	29945	ANAPC4	protein_coding	307.654698484854	-0.0467940916405055	0.121219748283483	-0.386026965928633	0.699476697837287	0.845112348472952	TRUE
729	ENSG00000053918	3784	KCNQ1	protein_coding	0.594534708845375	0.80575344745727	2.60643746483602	0.309139758128807	0.757215216770613	0.880620733393979	FALSE
730	ENSG00000054116	27095	TRAPPC3	protein_coding	1472.7663206922	0.0259859714582917	0.0734778365645183	0.353657275081505	0.723595745352282	0.864227148218641	TRUE
731	ENSG00000054118	9967	THRAP3	protein_coding	4056.67835141822	0.208943048198168	0.0571882259087398	3.65360255328775	0.000258586437833344	0.0011171614432881	TRUE
732	ENSG00000054148	29085	PHPT1	protein_coding	1102.62615494223	-0.0358195778468736	0.101155433491812	-0.354104338347509	0.723260690938889	0.86417862703478	TRUE
733	ENSG00000054179	954	ENTPD2	protein_coding	1.72874468773515	-0.647452360956253	1.47197566738864	-0.439852624809259	0.660043850176378	0.829206184589685	FALSE
734	ENSG00000054219	4065	LY75	protein_coding	32.0888558786071	0.0962807265475283	0.397158245070973	0.242424091007661	0.808451569088448	0.913579026281833	TRUE
735	ENSG00000054267	51742	ARID4B	protein_coding	986.435722301156	-0.11824968222759	0.0921441282494067	-1.28331218140698	0.19938272667	0.356401319454706	TRUE
736	ENSG00000054277	23596	OPN3	protein_coding	525.383990504021	0.431614149290294	0.100460731891579	4.29634685277932	1.73635827915563e-05	9.57182914506774e-05	TRUE
737	ENSG00000054282	10806	SDCCAG8	protein_coding	300.637024996069	-0.0538617455459421	0.127146918072385	-0.42361817622098	0.671844297332141	0.838193251371058	TRUE
738	ENSG00000054356	5798	PTPRN	protein_coding	94.6003373334526	-0.134731923150416	0.21427229392641	-0.628788354674956	0.529487624961872	0.72427630429306	TRUE
739	ENSG00000054392	55733	HHAT	protein_coding	149.397310706066	-0.133112031352643	0.169427299917502	-0.785658695012305	0.432067467912248	0.63023985454436	TRUE
740	ENSG00000054523	23095	KIF1B	protein_coding	3264.14982719976	-0.23559570224577	0.0704256491037171	-3.34531105135864	0.000821903386648317	0.00316493033532806	TRUE
741	ENSG00000054598	2296	FOXC1	protein_coding	336.228332402359	0.706389968930889	0.118153086634301	5.97859936674577	2.25064311890866e-09	2.32807287611885e-08	TRUE
742	ENSG00000054611	25771	TBC1D22A	protein_coding	576.205336313753	-0.304786348132162	0.0995168600857555	-3.0626604162302	0.00219378856326927	0.0075764451129449	TRUE
743	ENSG00000054654	23224	SYNE2	protein_coding	740.354495496136	-1.23687145724206	0.106293617898154	-11.6363661497267	2.69244343084525e-31	2.35802814933206e-29	TRUE
744	ENSG00000054690	57475	PLEKHH1	protein_coding	35.7228586999175	0.16985720103603	0.33804675237832	0.502466596235589	0.615339343751782	0.79084627578213	TRUE
745	ENSG00000054793	10079	ATP9A	protein_coding	1045.79743394628	-0.526615263129129	0.083389070604373	-6.31515928061576	2.69883363454996e-10	3.14827054718882e-09	TRUE
746	ENSG00000054796	23626	SPO11	protein_coding	0	NA	NA	NA	NA	NA	FALSE
747	ENSG00000054803	140689	CBLN4	protein_coding	0	NA	NA	NA	NA	NA	FALSE
748	ENSG00000054938	25884	CHRDL2	protein_coding	3.14742959486982	0.239258190185615	1.10800913376222	0.215935214697391	0.829038247215088	0.929938600061692	FALSE
749	ENSG00000054965	23201	FAM168A	protein_coding	2528.29128766087	-0.119862677272845	0.0699255171705514	-1.71414788367592	0.0865015695445746	0.182289462571847	TRUE
750	ENSG00000054967	84957	RELT	protein_coding	669.898843881452	0.551711181226097	0.0904152672564885	6.10196925770304	1.04769529613787e-09	1.12957956233855e-08	TRUE
751	ENSG00000054983	2581	GALC	protein_coding	822.401758577189	-0.360418418303419	0.0879277163099255	-4.09903081109289	4.14883808378294e-05	0.000211567204523276	TRUE
752	ENSG00000055044	51602	NOP58	protein_coding	1683.21259458858	0.298995785147766	0.0967673293366926	3.08984227628562	0.00200262811491848	0.00700120428793812	TRUE
753	ENSG00000055070	26099	SZRD1	protein_coding	7284.10338195883	0.0872810855198427	0.0479127013180401	1.82166905890943	0.0685052154526123	0.149741721425792	TRUE
754	ENSG00000055118	3757	KCNH2	protein_coding	1.76071245199898	0.118689514794085	1.4528078411116	0.0816966369779991	0.934887952724322	0.965944187272051	FALSE
755	ENSG00000055130	8454	CUL1	protein_coding	2498.70243567811	-0.0861587384080711	0.0601234341759233	-1.4330308903508	0.151849009699112	0.287662494469376	TRUE
756	ENSG00000055147	10827	FAM114A2	protein_coding	716.689604199678	-0.0403940936709382	0.0849817506830585	-0.475326683037973	0.634554143196883	0.806438134954336	TRUE
757	ENSG00000055163	26999	CYFIP2	protein_coding	5.29451219901201	-0.464547313200824	0.903287349390504	-0.514285197854568	0.607052609081075	0.783463048126438	FALSE
758	ENSG00000055208	23118	TAB2	protein_coding	4268.88916997827	-0.258868127708496	0.0711569481444587	-3.63798805961938	0.000274776160674168	0.00117994709310417	TRUE
759	ENSG00000055211	116254	GINM1	protein_coding	2411.36060709027	-0.204438285016559	0.0629686081082066	-3.24666990677717	0.00116763729130973	0.00434347847113647	TRUE
760	ENSG00000055332	5610	EIF2AK2	protein_coding	2738.04967398383	-0.093421744974278	0.0755892610643401	-1.23591292809119	0.216490930970209	0.379826599456466	TRUE
761	ENSG00000055483	57602	USP36	protein_coding	2274.44745532829	0.325562250426227	0.0602846622628051	5.40041593012449	6.64865638094342e-08	5.58238710293765e-07	TRUE
762	ENSG00000055609	58508	KMT2C	protein_coding	2797.89526232016	-0.623275019112937	0.175498800257705	-3.55144888852636	0.000383116394865969	0.0015873027150706	TRUE
763	ENSG00000055732	55283	MCOLN3	protein_coding	71.253424429679	-0.823489337708449	0.244138507098711	-3.37304158813216	0.000743427229698528	0.00289868726684737	TRUE
764	ENSG00000055813	114800	CCDC85A	protein_coding	85.4249315051241	-1.87811826878639	0.236793226997414	-7.93146954666444	2.16567709373559e-15	4.80330303984628e-14	TRUE
765	ENSG00000055917	23369	PUM2	protein_coding	2462.69224773882	-0.106623520284258	0.0727830830506001	-1.46494921368103	0.142934774336427	0.274058614136914	TRUE
766	ENSG00000055950	84545	MRPL43	protein_coding	1093.29695331002	0.208052944802052	0.0898631915986111	2.31521873528991	0.020600964442612	0.0541599862609186	TRUE
767	ENSG00000055955	3700	ITIH4	protein_coding	5.36538970025358	0.895534207533919	0.983006596648348	0.911015460717483	0.36228722753576	0.559517206715112	FALSE
768	ENSG00000055957	3697	ITIH1	protein_coding	0	NA	NA	NA	NA	NA	FALSE
769	ENSG00000056050	54969	C4orf27	protein_coding	337.752498041787	-0.340407925995076	0.124149081229159	-2.74192867659439	0.00610796026979058	0.0187072714288887	TRUE
770	ENSG00000056097	51663	ZFR	protein_coding	3279.74580094178	-0.0647418978012533	0.0620289966178344	-1.04373601591742	0.296607541763326	0.481966089270607	TRUE
771	ENSG00000056277	55609	ZNF280C	protein_coding	299.417247279949	0.13309560051153	0.130240348573009	1.02192294453911	0.306817371921327	0.494090247776749	TRUE
772	ENSG00000056291	10886	NPFFR2	protein_coding	0	NA	NA	NA	NA	NA	FALSE
773	ENSG00000056487	112885	PHF21B	protein_coding	0.884411205979016	-1.26917346701067	2.16084155582395	-0.58735147127746	0.556967679064197	0.746915233839041	FALSE
774	ENSG00000056558	7185	TRAF1	protein_coding	199.470398820223	0.634238475786093	0.148510205743059	4.2706726626142	1.94884273154139e-05	0.000106299380930258	TRUE
775	ENSG00000056586	54542	RC3H2	protein_coding	2587.73075703225	-0.384828254188299	0.081141906141998	-4.74265730847944	2.10932919183104e-06	1.37335584971752e-05	TRUE
777	ENSG00000056736	55540	IL17RB	protein_coding	27.1079747988955	-0.560637920960184	0.384369753287711	-1.45859011060251	0.14467795712679	0.27640789258433	TRUE
778	ENSG00000056972	10758	TRAF3IP2	protein_coding	689.233900688253	0.0914217875027574	0.0958604794133908	0.953696330982324	0.340237377917867	0.534354785734903	TRUE
779	ENSG00000056998	8908	GYG2	protein_coding	23.5986853874691	-0.631550450164124	0.429397806373657	-1.47078173383717	0.141350153846437	0.271630238256943	TRUE
780	ENSG00000057019	131566	DCBLD2	protein_coding	34445.3381015382	-0.948392364553627	0.0703677513303514	-13.4776562647464	2.1172618047996e-41	2.98831381011302e-39	TRUE
781	ENSG00000057149	6317	SERPINB3	protein_coding	161.900355278535	1.10061720460829	0.188086020868178	5.85166935601063	4.86663385393267e-09	4.77657315847484e-08	TRUE
782	ENSG00000057252	6646	SOAT1	protein_coding	2066.63484332077	-0.521505328183598	0.0755998044209431	-6.89823647267436	5.26520508770373e-12	7.65921401088622e-11	TRUE
783	ENSG00000057294	5318	PKP2	protein_coding	36.3062600576942	0.187485830714109	0.331118601495044	0.566219565640788	0.571244530966824	0.756132374790761	TRUE
784	ENSG00000057468	4438	MSH4	protein_coding	0.20271160156728	-1.62333148283192	4.0804728567969	-0.397829256510777	0.690756049876816	0.838193251371058	FALSE
785	ENSG00000057593	2155	F7	protein_coding	0.126100718285528	0.300221868810571	4.0804728567969	0.0735752642761702	0.941348354027805	0.965944187272051	FALSE
786	ENSG00000057608	2665	GDI2	protein_coding	6497.04840593654	0.0997834216265597	0.0501027759022857	1.99157471476561	0.0464177399620168	0.107560673415376	TRUE
787	ENSG00000057657	639	PRDM1	protein_coding	328.690972242005	-0.696678823026289	0.13219120422439	-5.27023584597732	1.36248576591385e-07	1.08175415668418e-06	TRUE
788	ENSG00000057663	9474	ATG5	protein_coding	1410.53156995643	-0.0862247562872171	0.0678569521475141	-1.27068419017366	0.203841022228888	0.362322749544645	TRUE
789	ENSG00000057704	57458	TMCC3	protein_coding	10.503533564402	-1.05137155492155	0.608821524451494	-1.7268961636479	0.0841863135499378	0.17798141406361	TRUE
790	ENSG00000057757	57095	PITHD1	protein_coding	1339.24400901761	0.222185119318469	0.0706344451031398	3.14556331537732	0.00165767309846986	0.0059175880383922	TRUE
791	ENSG00000057935	57504	MTA3	protein_coding	455.972439186397	-0.192728970951398	0.106488511001137	-1.80985694268313	0.0703179747660043	0.153174792481355	TRUE
792	ENSG00000058056	8975	USP13	protein_coding	2414.61079727787	-0.227267862347873	0.0675703790222865	-3.36342441224007	0.000769819143725299	0.00298794803103197	TRUE
793	ENSG00000058063	23200	ATP11B	protein_coding	3047.91193274506	-0.0341417401475139	0.0770249516206015	-0.443255587042552	0.657580876227515	0.827573043788763	TRUE
794	ENSG00000058085	3918	LAMC2	protein_coding	841.459337035242	0.666654972323614	0.0825604526433469	8.0747494833089	6.76153197627663e-16	1.60379782070628e-14	TRUE
795	ENSG00000058091	5218	CDK14	protein_coding	1909.38942769806	-0.565357392858014	0.072317006447611	-7.81776542793678	5.37692672942721e-15	1.13165917942965e-13	TRUE
796	ENSG00000058262	29927	SEC61A1	protein_coding	10879.2173499526	-0.0284548479629754	0.0524893631138101	-0.542106938910235	0.587744838848871	0.768509789285738	TRUE
797	ENSG00000058272	4659	PPP1R12A	protein_coding	3141.26127978036	-0.0936976822195184	0.0618365995614595	-1.5152463570768	0.129710027432911	0.253309073584821	TRUE
798	ENSG00000058335	5923	RASGRF1	protein_coding	6.70308440760485	-0.888745306171199	0.789302417923383	-1.12598832334689	0.260170461811314	0.435735132569738	FALSE
799	ENSG00000058404	816	CAMK2B	protein_coding	10.8303199879468	1.28637413225279	0.637289899750779	2.01850701345783	0.0435384844774205	0.101953961045576	TRUE
800	ENSG00000058453	9696	CROCC	protein_coding	422.15217218956	0.389596477966727	0.119923227350006	3.24871575403534	0.00115927256812415	0.00431706430842219	TRUE
801	ENSG00000058600	55718	POLR3E	protein_coding	730.126736757729	0.27911117666318	0.0906350437697822	3.07950617172026	0.00207344074391671	0.00722805083172273	TRUE
803	ENSG00000058668	493	ATP2B4	protein_coding	5295.33189063997	-0.465087756030123	0.0804757841655581	-5.77922614675398	7.50449978356093e-09	7.19275775196685e-08	TRUE
804	ENSG00000058673	9877	ZC3H11A	protein_coding	2830.07570925428	-0.0311954598306589	0.0592327869969011	-0.526658653294348	0.598430653096972	0.777245318548185	TRUE
806	ENSG00000058729	55781	RIOK2	protein_coding	625.131166116531	-0.0137624605731376	0.0887898913270246	-0.155000308790206	0.876821073868496	0.952748635205585	TRUE
807	ENSG00000058799	54432	YIPF1	protein_coding	609.651090420765	0.000103218752601418	0.0915004963066344	0.00112806768015239	0.999099932405361	0.99945106874524	TRUE
808	ENSG00000058804	55706	NDC1	protein_coding	2156.99972500965	-0.241313987462672	0.0726872901385174	-3.31989247367468	0.000900521256868443	0.00344359651249424	TRUE
809	ENSG00000058866	1608	DGKG	protein_coding	236.214092407014	-0.0104714704951781	0.13645387881234	-0.0767399987916733	0.938830383909471	0.965944187272051	TRUE
810	ENSG00000059122	84256	FLYWCH1	protein_coding	1601.28067246763	0.489001289851732	0.0719404668008123	6.79730493278103	1.06594329295886e-11	1.49952055660225e-10	TRUE
811	ENSG00000059145	64718	UNKL	protein_coding	311.84070832883	0.367657143355092	0.123764402055253	2.97062109338157	0.00297198212056935	0.00993841994421056	TRUE
812	ENSG00000059377	6916	TBXAS1	protein_coding	51.669416922743	0.195017271174127	0.279374846818752	0.698048780678695	0.485146688048664	0.682257504816788	TRUE
813	ENSG00000059378	64761	PARP12	protein_coding	1005.98304438247	0.228765252065965	0.0773726819318076	2.95666695730655	0.00310983817741744	0.0103346597380687	TRUE
814	ENSG00000059573	5832	ALDH18A1	protein_coding	3576.55902001075	0.426801645410702	0.0551625533367573	7.73716261473896	1.01660000400971e-14	2.07425267245851e-13	TRUE
815	ENSG00000059588	6894	TARBP1	protein_coding	1179.11110527681	0.233926314943927	0.0722456074966461	3.23793131582133	0.00120399791871912	0.00446997314258371	TRUE
816	ENSG00000059691	5188	GATB	protein_coding	356.10384508966	-0.107167143399325	0.116182790796701	-0.92240118062621	0.356319354174566	0.552749743899831	TRUE
817	ENSG00000059728	4084	MXD1	protein_coding	253.789643187389	0.135267073094993	0.137824250762024	0.981446097817388	0.326372803138998	0.517962525044866	TRUE
818	ENSG00000059758	5128	CDK17	protein_coding	701.297436787377	-0.0239284394696929	0.0934131244782586	-0.25615714711761	0.797829496534966	0.905518185806085	TRUE
819	ENSG00000059769	548645	DNAJC25	protein_coding	480.834691338363	0.547297226944913	0.101914151767728	5.37017889519656	7.86585734542532e-08	6.5368910824902e-07	TRUE
820	ENSG00000059804	6515	SLC2A3	protein_coding	870.095593662013	0.0719375843689025	0.0819053037256248	0.87830190594112	0.379779901773368	0.578425146034564	TRUE
821	ENSG00000059915	5662	PSD	protein_coding	11.2818373322922	0.775027946136069	0.599504460005398	1.29278095133619	0.196086830405857	0.351687764090657	TRUE
822	ENSG00000060069	9150	CTDP1	protein_coding	671.667011058631	0.0910962555905768	0.104161562692474	0.874566905831945	0.381809601220488	0.580636186076892	TRUE
823	ENSG00000060138	8531	YBX3	protein_coding	1880.93803004139	0.640296981881311	0.0667069341773812	9.59865701785499	8.09928145488746e-22	3.34914113042538e-20	TRUE
824	ENSG00000060140	55359	STYK1	protein_coding	3.59190915282377	-0.118646798353485	1.02552083684659	-0.115694185910757	0.907894914280621	0.965944187272051	FALSE
825	ENSG00000060237	65125	WNK1	protein_coding	5264.91290951196	-0.187064761246689	0.0828887355790568	-2.25681764765579	0.0240194715463387	0.061703449920032	TRUE
827	ENSG00000060339	55749	CCAR1	protein_coding	1869.00887013885	-0.840888685522693	0.0653425780219786	-12.8689242294642	6.73334181893712e-38	8.45529496939766e-36	TRUE
828	ENSG00000060491	11054	OGFR	protein_coding	1058.25896254738	0.106397419056427	0.0824097077914083	1.29107870793251	0.196676386396341	0.352560021714781	TRUE
829	ENSG00000060558	2769	GNA15	protein_coding	1.66045286352134	0.76893537848971	1.62954071228973	0.471872456263612	0.637017829236757	0.808666504698234	FALSE
830	ENSG00000060566	84699	CREB3L3	protein_coding	1.40324810361678	0.363004788870399	1.7408012808372	0.208527413706762	0.834817180029014	0.933991042008126	FALSE
831	ENSG00000060642	55650	PIGV	protein_coding	389.338883345431	0.192791886327716	0.108892292573912	1.77048238925501	0.0766468155497816	0.164713970307902	TRUE
832	ENSG00000060656	10076	PTPRU	protein_coding	434.346104281895	-1.01018312827359	0.104090024613763	-9.70489854356344	2.87362054491559e-22	1.2299672096759e-20	TRUE
833	ENSG00000060688	9410	SNRNP40	protein_coding	1264.19805666006	0.321386367624381	0.0759660193652573	4.23065958055669	2.33007072141918e-05	0.000125253219327658	TRUE
834	ENSG00000060709	23504	RIMBP2	protein_coding	0.221783242939899	-1.62333148283192	4.0804728567969	-0.397829256510777	0.690756049876816	0.838193251371058	FALSE
835	ENSG00000060718	1301	COL11A1	protein_coding	616.301423914024	-0.286661320049855	0.0905419107024907	-3.16606218960618	0.00154517754638878	0.00556720298253747	TRUE
836	ENSG00000060749	79832	QSER1	protein_coding	2430.58935354264	-0.393945718730085	0.093528747002371	-4.21202818765548	2.53087952438477e-05	0.000135000294365651	TRUE
837	ENSG00000060762	51660	MPC1	protein_coding	697.043493673864	-0.0426979048326095	0.0884364412755702	-0.482808944104408	0.629231399552936	0.801343314061524	TRUE
838	ENSG00000060971	30	ACAA1	protein_coding	737.548922602896	-0.019544791449986	0.0990820633855716	-0.197258623631289	0.843625156692028	0.934151984496324	TRUE
839	ENSG00000060982	586	BCAT1	protein_coding	561.110165921375	-0.517901398850795	0.0992985532865677	-5.21559863370993	1.83224530640358e-07	1.42751301746169e-06	TRUE
840	ENSG00000061273	51564	HDAC7	protein_coding	2794.29771907937	0.321529644511276	0.0610117447823313	5.26996311379689	1.36451176940288e-07	1.08285929358097e-06	TRUE
841	ENSG00000061337	11178	LZTS1	protein_coding	689.728960610636	-0.56378364230665	0.0972772864381462	-5.79563496217724	6.8063166044758e-09	6.56853668409589e-08	TRUE
842	ENSG00000061455	93166	PRDM6	protein_coding	12.8356885183502	0.437275549438639	0.557887076234953	0.783806558828549	0.433153624731021	0.631481860939231	TRUE
843	ENSG00000061492	7478	WNT8A	protein_coding	0.126100718285528	0.300221868810571	4.0804728567969	0.0735752642761702	0.941348354027805	0.965944187272051	FALSE
844	ENSG00000061656	6676	SPAG4	protein_coding	147.23565713054	0.588556029937644	0.196929901449619	2.98865751521342	0.00280206026365018	0.00943857695909621	TRUE
845	ENSG00000061676	10787	NCKAP1	protein_coding	3582.18705806232	-0.211420229770517	0.0682358490693013	-3.09837472024119	0.00194585220768864	0.00683489592819964	TRUE
846	ENSG00000061794	60488	MRPS35	protein_coding	1262.16515617487	0.0815155849985924	0.0705713760488585	1.15507999932093	0.248057667782703	0.420229029897133	TRUE
847	ENSG00000061918	2983	GUCY1B3	protein_coding	153.529739663885	0.0769236982480792	0.174245727192317	0.441466769300906	0.658875113776183	0.828408245090896	TRUE
848	ENSG00000061936	6433	SFSWAP	protein_coding	1158.63134036389	0.273818798638963	0.0807651329067612	3.39030951580395	0.00069813752684851	0.0027402419405927	TRUE
849	ENSG00000061938	10188	TNK2	protein_coding	1879.17148593295	-0.173197715358897	0.0666233301342371	-2.59965563129203	0.00933173533571799	0.0271494678131843	TRUE
850	ENSG00000061987	23041	MON2	protein_coding	1355.22098943715	-0.176734948181673	0.0950591788594466	-1.85920970812289	0.0629974192847782	0.139723367083824	TRUE
851	ENSG00000062038	1001	CDH3	protein_coding	57.0278035413775	-0.938139952581217	0.273839265874526	-3.42587813177631	0.000612815273281152	0.00243500680248849	TRUE
852	ENSG00000062096	416	ARSF	protein_coding	0	NA	NA	NA	NA	NA	FALSE
853	ENSG00000062194	65056	GPBP1	protein_coding	1817.42133320712	0.211789737583502	0.0635042701489373	3.33504718795743	0.000852849256718922	0.00327302463061702	TRUE
854	ENSG00000062282	84649	DGAT2	protein_coding	149.177724257997	0.400497232262474	0.168321072534315	2.37936478322301	0.0173425043555294	0.0465318600759986	TRUE
855	ENSG00000062370	7771	ZNF112	protein_coding	89.9056394590196	-0.877051532768556	0.220646780472281	-3.97491198779914	7.04052874877859e-05	0.000341004395835623	TRUE
856	ENSG00000062485	1431	CS	protein_coding	6776.07415408542	0.0761521136333147	0.0568029309486123	1.34063704744755	0.180038322751023	0.328563205379564	TRUE
857	ENSG00000062524	4058	LTK	protein_coding	5.82239550097413	0.227223727627603	0.831699688906949	0.273204055091363	0.784696363006981	0.896015557224561	FALSE
858	ENSG00000062582	64951	MRPS24	protein_coding	1679.50177844134	0.0924341544066307	0.0769808761066339	1.2007417826551	0.22985138095596	0.39690615611384	TRUE
859	ENSG00000062598	63916	ELMO2	protein_coding	1209.0895688696	-0.0715795984271218	0.0739839173926335	-0.967502140326634	0.333293071810797	0.526136428522223	TRUE
860	ENSG00000062650	23063	WAPAL	protein_coding	1805.63017867054	-0.0943341865031685	0.0735330406983399	-1.28288162174828	0.199533552498467	0.356579685901116	TRUE
861	ENSG00000062716	81671	VMP1	protein_coding	9230.96168644519	-0.022981049590197	0.0554430515949972	-0.414498281192564	0.678509225558751	0.838193251371058	TRUE
862	ENSG00000062725	10513	APPBP2	protein_coding	1224.72759966259	-0.390439695508512	0.0780661877748809	-5.0013931336627	5.6917514093037e-07	4.03837684121681e-06	TRUE
863	ENSG00000062822	5424	POLD1	protein_coding	769.749721397905	0.0542802167638791	0.0901064293539816	0.602401151094781	0.546907143971918	0.738696631188898	TRUE
864	ENSG00000063015	124925	SEZ6	protein_coding	0.857229604647351	1.54463471689244	2.15527725776473	0.716675644085996	0.473574257616162	0.670661769397122	FALSE
865	ENSG00000063046	1975	EIF4B	protein_coding	5372.04726448293	0.112016611988192	0.0516715836389355	2.16785714892983	0.0301695570534828	0.0749870026720098	TRUE
866	ENSG00000063127	28968	SLC6A16	protein_coding	0.862293481034541	1.52030334260514	2.28384529154579	0.665677026475002	0.505617560782923	0.701742113210139	FALSE
867	ENSG00000063169	29998	GLTSCR1	protein_coding	592.196946585885	0.193631693797516	0.0919823278869222	2.10509668808943	0.0352828924832687	0.085627573941916	TRUE
868	ENSG00000063176	56848	SPHK2	protein_coding	581.082718478372	-0.0691650369246424	0.0931517099897938	-0.742498843362301	0.457785152323211	0.655492146505894	TRUE
869	ENSG00000063177	6141	RPL18	protein_coding	9802.93264732745	0.249302791765483	0.0730351640822507	3.41346247247043	0.000641429918213587	0.0025392536261594	TRUE
870	ENSG00000063180	770	CA11	protein_coding	77.2656024500959	-0.511281292658261	0.243989096463687	-2.09550877505854	0.0361257892206884	0.0872639644004125	TRUE
871	ENSG00000063241	79763	ISOC2	protein_coding	1386.95157365998	0.452298352158176	0.0815067839534541	5.54921112353628	2.86961477955928e-08	2.52484704818719e-07	TRUE
872	ENSG00000063244	11338	U2AF2	protein_coding	4624.07903561883	-0.163002368438071	0.0586043616726401	-2.78140335950745	0.00541244425175367	0.0168398110642101	TRUE
873	ENSG00000063245	29924	EPN1	protein_coding	5107.32662477749	0.0455813834895579	0.0512141888009901	0.890014750925367	0.373457965546104	0.571548986073695	TRUE
874	ENSG00000063322	55588	MED29	protein_coding	1901.85913492839	0.165742585751079	0.0693184095909482	2.39103272462734	0.0168010552859343	0.0452497117447068	TRUE
875	ENSG00000063438	57491	AHRR	protein_coding	981.964915289631	-0.00420005051411217	0.0814373239315304	-0.0515740241862985	0.958868117482812	0.976304162068292	TRUE
876	ENSG00000063515	2928	GSC2	protein_coding	0.221783242939899	-1.62333148283192	4.0804728567969	-0.397829256510777	0.690756049876816	0.838193251371058	FALSE
877	ENSG00000063587	10838	ZNF275	protein_coding	1024.69173219016	0.0555510443990172	0.0813052369288257	0.683240668096772	0.494454778650374	0.691455467459806	TRUE
878	ENSG00000063601	8776	MTMR1	protein_coding	1355.81805999855	0.0520088224741548	0.0706918362260835	0.735711862227239	0.461906069084188	0.659402478293051	TRUE
879	ENSG00000063660	2817	GPC1	protein_coding	5873.90007463235	-0.113498410370147	0.068426421303805	-1.65869277111874	0.0971777168086701	0.200587191042136	TRUE
880	ENSG00000063761	57143	ADCK1	protein_coding	241.380065296665	-0.0487785289526007	0.138891499659726	-0.351198806781584	0.725439205237795	0.865459360604335	TRUE
881	ENSG00000063854	3029	HAGH	protein_coding	545.24152670631	0.605744761409335	0.105362894555092	5.7491279445878	8.97049182935056e-09	8.50155712883734e-08	TRUE
882	ENSG00000063978	6047	RNF4	protein_coding	2097.51880741218	0.10083041361321	0.0620578660271672	1.62478054867483	0.104209327096791	0.212018928777578	TRUE
883	ENSG00000064012	841	CASP8	protein_coding	257.681168423401	-0.197934030584049	0.131748176543393	-1.50236637634872	0.133002514968692	0.258350426596374	TRUE
884	ENSG00000064042	22998	LIMCH1	protein_coding	2106.55454557165	-0.24849273511087	0.0724453024153136	-3.43007381881456	0.000603417063047141	0.00240213440622822	TRUE
885	ENSG00000064102	55726	ASUN	protein_coding	1477.60326722934	0.276728176254369	0.0674745725836111	4.10122162554585	4.10974704935198e-05	0.000209913232028052	TRUE
886	ENSG00000064115	51768	TM7SF3	protein_coding	1163.6062148589	-0.561637993356571	0.079883421289582	-7.030720320811	2.05469995958698e-12	3.14992512655533e-11	TRUE
887	ENSG00000064195	1747	DLX3	protein_coding	59.2687970670594	-1.42475458820188	0.271246625941686	-5.25261681414677	1.49953298841582e-07	1.18177315995225e-06	TRUE
888	ENSG00000064199	53340	SPA17	protein_coding	311.994470637457	-0.455990869608221	0.118417131930438	-3.85071705567134	0.00011777249938688	0.000545960571261979	TRUE
889	ENSG00000064201	10077	TSPAN32	protein_coding	0.676635728024546	-0.612895438858506	2.38701134799634	-0.25676268333327	0.797361978857212	0.905220937571697	FALSE
890	ENSG00000064205	8839	WISP2	protein_coding	6.59737496637994	-0.219475840039291	0.761785836850689	-0.288107010425174	0.77326482650354	0.889580108253786	FALSE
891	ENSG00000064218	58524	DMRT3	protein_coding	0	NA	NA	NA	NA	NA	FALSE
892	ENSG00000064225	10402	ST3GAL6	protein_coding	191.982054214807	0.176160099327775	0.148298926801308	1.18787170701374	0.234883958003893	0.403556160441698	TRUE
893	ENSG00000064270	9914	ATP2C2	protein_coding	15.1296230084572	0.580601347684486	0.512887088978525	1.1320256644417	0.257623644752478	0.432402614750155	TRUE
894	ENSG00000064300	4804	NGFR	protein_coding	72.9931230436025	2.21148576805175	0.274821109697996	8.04700108547692	8.48474297487763e-16	1.98496493869809e-14	TRUE
895	ENSG00000064309	50937	CDON	protein_coding	593.840040621973	-0.196010253695976	0.10199993073249	-1.92167045887553	0.0546472366364714	0.123758852576271	TRUE
896	ENSG00000064313	6873	TAF2	protein_coding	1599.3900300212	-0.105210072988291	0.0808923482249254	-1.30061835633389	0.193389120636111	0.347765711622514	TRUE
897	ENSG00000064393	28996	HIPK2	protein_coding	7468.24852322235	-0.217269499801208	0.0893472926482593	-2.4317412801365	0.015026436387082	0.0410266156064887	TRUE
898	ENSG00000064419	23534	TNPO3	protein_coding	3872.19074177275	0.321276868067973	0.0541792294616118	5.92988994602832	3.03137788132039e-09	3.06149446819572e-08	TRUE
899	ENSG00000064489	4207	MEF2BNB-MEF2B	protein_coding	90.2969965857533	0.48865331919083	0.226450375895766	2.15788257033301	0.0309369629599528	0.0764936229086541	TRUE
900	ENSG00000064490	8625	RFXANK	protein_coding	624.46820997332	0.0940663477341653	0.109248404247213	0.861031777830886	0.389220541271203	0.588083553377829	TRUE
901	ENSG00000064545	54929	TMEM161A	protein_coding	859.039820190312	0.143200520909319	0.0848419027510844	1.68785135959823	0.0914397656724794	0.190672566319243	TRUE
902	ENSG00000064547	9170	LPAR2	protein_coding	56.3460494496625	1.12450554559076	0.287613915492169	3.90977447550302	9.23823308932313e-05	0.000437401011088052	TRUE
903	ENSG00000064601	5476	CTSA	protein_coding	7990.33379762712	-0.0876158582298468	0.0499306843726173	-1.75474979625748	0.0793021143135447	0.169417251469442	TRUE
904	ENSG00000064607	10147	SUGP2	protein_coding	3367.31291976505	0.389308093033181	0.0576608913195125	6.75168357831885	1.46139321987361e-11	2.01271559750013e-10	TRUE
905	ENSG00000064651	6558	SLC12A2	protein_coding	1347.92644926755	-0.593007435459004	0.0976346014345317	-6.07374257431308	1.2496299701043e-09	1.33632940697816e-08	TRUE
906	ENSG00000064652	28966	SNX24	protein_coding	444.295149916357	0.0406460239354371	0.103164021609921	0.39399417840772	0.693585337302894	0.840730384729847	TRUE
907	ENSG00000064655	2139	EYA2	protein_coding	4.74407913099195	-0.165729103409171	0.887521531935321	-0.186732487546283	0.851870382719539	0.93548047080692	FALSE
908	ENSG00000064666	1265	CNN2	protein_coding	5277.53921115769	-0.22250053145201	0.0557497728519492	-3.99105718408736	6.57794158437554e-05	0.000320691083008751	TRUE
909	ENSG00000064687	10347	ABCA7	protein_coding	293.300288426313	-0.133661071525747	0.123237857276263	-1.08457802236952	0.278108593331844	0.459114408595576	TRUE
910	ENSG00000064692	9627	SNCAIP	protein_coding	6.79461527112235	0.982955593333294	0.803548218021595	1.2232689604532	0.221228126721142	0.38576005188316	FALSE
911	ENSG00000064703	11218	DDX20	protein_coding	737.660448347571	-0.0571928825116081	0.0872971110810819	-0.655152064064149	0.512369853892783	0.708172501722256	TRUE
912	ENSG00000064726	53339	BTBD1	protein_coding	1890.20092777469	-0.00624789581921688	0.0681499619786517	-0.0916786398380392	0.926953368847498	0.965944187272051	TRUE
913	ENSG00000064763	55711	FAR2	protein_coding	191.508233055189	-0.325501053255754	0.151259370445376	-2.15193975948288	0.0314020992466469	0.0774642569600226	TRUE
914	ENSG00000064787	8537	BCAS1	protein_coding	0.917003799773146	-1.25558877783953	2.13740556131404	-0.587435908544946	0.556910983167712	0.746915233839041	FALSE
915	ENSG00000064835	5449	POU1F1	protein_coding	0.257204759904557	1.16279522712625	3.77933919872108	0.30767157060677	0.758332254392846	0.880620733393979	FALSE
916	ENSG00000064886	1117	CHI3L2	protein_coding	50.0407722246095	-0.247522720691018	0.280663093651991	-0.881921158461731	0.377819444226512	0.576261540457298	TRUE
917	ENSG00000064932	22904	SBNO2	protein_coding	1783.22951718121	0.190371737114615	0.0743996463946902	2.55877206868286	0.010504258858007	0.0300890818695006	TRUE
918	ENSG00000064933	5378	PMS1	protein_coding	410.153030687271	0.263172055622032	0.113557023289605	2.31753217897289	0.0204747598353638	0.053877958161532	TRUE
919	ENSG00000064961	10362	HMG20B	protein_coding	1668.80866965669	0.703859896301335	0.0834700047941214	8.43248898855828	3.3838964427963e-17	9.18762852942372e-16	TRUE
920	ENSG00000064989	10203	CALCRL	protein_coding	2.66771820598041	-2.52332958659753	1.33906100955242	-1.8844022554588	0.0595105849925894	0.13300900019676	FALSE
921	ENSG00000064995	6882	TAF11	protein_coding	578.194423251307	0.127824578950548	0.0966736880809257	1.32222719012795	0.186092509520292	0.337627523381233	TRUE
922	ENSG00000064999	23294	ANKS1A	protein_coding	835.650949771074	0.0760724465894792	0.0866552095898354	0.877875051593003	0.380011529581297	0.578623118954118	TRUE
923	ENSG00000065000	8943	AP3D1	protein_coding	4352.09618834876	0.137911879585919	0.0573641228464249	2.40414866893609	0.0162101793931365	0.0438867222060851	TRUE
924	ENSG00000065029	7629	ZNF76	protein_coding	666.028607660677	0.247267994895404	0.0977614207548164	2.52930034144601	0.0114290179375259	0.0323528540257032	TRUE
925	ENSG00000065054	9351	SLC9A3R2	protein_coding	3345.30509449838	-0.17930286834867	0.0725435590215856	-2.47165800474882	0.0134488105330718	0.0373643706334474	TRUE
926	ENSG00000065057	4913	NTHL1	protein_coding	165.798511065171	0.352558186629573	0.171753075986523	2.05270377025002	0.04010131617606	0.0952768889336051	TRUE
927	ENSG00000065060	54887	UHRF1BP1	protein_coding	1107.94410982951	0.379645239664292	0.105259056927788	3.60677029364557	0.000310031887235164	0.00131709566422939	TRUE
928	ENSG00000065135	2773	GNAI3	protein_coding	3343.2605870417	0.0169462308687352	0.0603809988679269	0.280655027019381	0.778975006034465	0.892232606657251	TRUE
929	ENSG00000065150	3843	IPO5	protein_coding	9999.82518599081	-0.0249652795091644	0.0543930848371668	-0.458978923219769	0.64624930160788	0.817408204181556	TRUE
930	ENSG00000065154	4942	OAT	protein_coding	1455.00347113072	-0.204868099326952	0.0724740077646428	-2.82678032643447	0.0047018570293123	0.0148783239478591	TRUE
931	ENSG00000065183	10885	WDR3	protein_coding	1374.07367487864	0.362439378413312	0.0704201893985517	5.14681061651286	2.64952574680279e-07	2.00837109205052e-06	TRUE
932	ENSG00000065243	5586	PKN2	protein_coding	1786.0153812962	-0.101017859689261	0.0782149567530067	-1.29154146320458	0.196515987128785	0.352346459652009	TRUE
933	ENSG00000065268	57418	WDR18	protein_coding	338.589861868299	0.420843066926184	0.124960447860381	3.36781016819333	0.000757677461590889	0.00294617843557587	TRUE
934	ENSG00000065308	9697	TRAM2	protein_coding	7112.82625127079	-0.543400135378343	0.0832507116476612	-6.52727315627228	6.69778342647291e-11	8.46041015956393e-10	TRUE
935	ENSG00000065320	9423	NTN1	protein_coding	18.0879119437218	0.358692553972815	0.481764890607329	0.744538593338827	0.456550702026168	0.654547757656389	TRUE
936	ENSG00000065325	9340	GLP2R	protein_coding	39.3380258418675	-0.42743366618526	0.31337484812138	-1.36396928071171	0.17257723416146	0.317685566542314	TRUE
937	ENSG00000065328	55388	MCM10	protein_coding	549.100792370101	-0.461643428414159	0.0954263073628686	-4.83769561216186	1.31353090620812e-06	8.85958957986664e-06	TRUE
938	ENSG00000065357	1606	DGKA	protein_coding	427.965690119669	0.411957390225048	0.109356166301604	3.76711624188497	0.000165144118729941	0.000742192436755245	TRUE
939	ENSG00000065361	2065	ERBB3	protein_coding	5.95216962650761	0.444091389007793	0.813985575030087	0.545576485174664	0.585357091914271	0.766443948149346	FALSE
940	ENSG00000065371	54763	ROPN1	protein_coding	0.569667204165325	-1.62083963213354	2.87169089319795	-0.5644199506196	0.572468364418552	0.756996881729774	FALSE
941	ENSG00000065413	91526	ANKRD44	protein_coding	87.5983331075902	-0.515901927969561	0.219965932916632	-2.34537194523249	0.0190081067935038	0.0504919720447466	TRUE
942	ENSG00000065427	3735	KARS	protein_coding	4035.81928873125	0.317025041988666	0.0560952593627584	5.65154784183311	1.59009415949758e-08	1.44907300191567e-07	TRUE
943	ENSG00000065457	23536	ADAT1	protein_coding	852.727200559246	0.00859862317526106	0.0815580730768111	0.105429454753828	0.916035044787217	0.965944187272051	TRUE
944	ENSG00000065485	10954	PDIA5	protein_coding	509.037840365974	0.784185411393943	0.10591048717289	7.40422815838646	1.31915453706593e-13	2.36395815152277e-12	TRUE
945	ENSG00000065491	55633	TBC1D22B	protein_coding	450.417742465013	-0.246515936851218	0.102504685904841	-2.40492358642091	0.0161758477206289	0.0438215620832646	TRUE
946	ENSG00000065518	4710	NDUFB4	protein_coding	911.889605555137	-0.0148483086524777	0.101285606035358	-0.146598408536888	0.883449009914986	0.958000012148589	TRUE
947	ENSG00000065526	23013	SPEN	protein_coding	3456.11439774294	-0.400189458047793	0.07975100397466	-5.01798645914162	5.22158563811987e-07	3.73160262030078e-06	TRUE
948	ENSG00000065534	4638	MYLK	protein_coding	2400.16503021535	-0.664053358043277	0.065903563099155	-10.0761374167915	7.04409953995231e-24	3.52783378132861e-22	TRUE
949	ENSG00000065548	55854	ZC3H15	protein_coding	1061.50395671386	0.124341590037054	0.0816384544858409	1.52307623680724	0.127739633251314	0.250262413291952	TRUE
950	ENSG00000065559	6416	MAP2K4	protein_coding	1542.30564884127	-0.228541503348445	0.0701328997443676	-3.25869177207092	0.00111927200204502	0.00418636164058801	TRUE
951	ENSG00000065600	55248	TMEM206	protein_coding	546.552401642178	0.766316414957325	0.101398321329603	7.55748620794576	4.10933580625425e-14	7.79769298880111e-13	TRUE
952	ENSG00000065609	9892	SNAP91	protein_coding	0	NA	NA	NA	NA	NA	FALSE
953	ENSG00000065613	9748	SLK	protein_coding	2400.82409774184	-0.224169326992288	0.06295469983215	-3.56080368248866	0.000369721438478731	0.00154077665357242	TRUE
954	ENSG00000065615	51167	CYB5R4	protein_coding	572.761235164916	-0.718470732985353	0.104388560284284	-6.88265774553	5.87460539806285e-12	8.47352288750991e-11	TRUE
955	ENSG00000065618	1308	COL17A1	protein_coding	66.1275680667189	0.277437027427716	0.254159201197615	1.09158758022694	0.275014417567746	0.455257097541369	TRUE
956	ENSG00000065621	119391	GSTO2	protein_coding	27.3427098331954	1.1835406496266	0.400701597117105	2.95367090658416	0.00314018676885996	0.0104213194012029	TRUE
957	ENSG00000065665	55176	SEC61A2	protein_coding	533.335376461362	-0.184435011753326	0.0981496548780402	-1.87912032887434	0.0602280649507578	0.134348862751965	TRUE
958	ENSG00000065675	5588	PRKCQ	protein_coding	1.37571938620984	0.327167816709265	1.77691147739597	0.184121618252319	0.853918047486608	0.937103997877926	FALSE
959	ENSG00000065717	7089	TLE2	protein_coding	326.763953021523	0.145580410097931	0.116261296718559	1.25218292077326	0.210503217947721	0.371535133951134	TRUE
960	ENSG00000065802	51665	ASB1	protein_coding	1963.64407091129	1.14733322530392	0.0689918519071752	16.6299815643098	4.22724310197754e-62	1.47332362644026e-59	TRUE
961	ENSG00000065809	83641	FAM107B	protein_coding	936.526977201287	0.39355708587169	0.0810973184288831	4.85289888119806	1.21669736515909e-06	8.25864769562281e-06	TRUE
962	ENSG00000065833	4199	ME1	protein_coding	239.290312075295	-0.574715623187863	0.135491834824733	-4.24169931665101	2.21833760523782e-05	0.000119661306450573	TRUE
963	ENSG00000065882	23216	TBC1D1	protein_coding	947.095387320335	-0.166981180301458	0.0799723005009392	-2.08798770643714	0.0367989436466242	0.0886392608740547	TRUE
964	ENSG00000065883	8621	CDK13	protein_coding	1922.57231012614	-0.10107098993187	0.0689210367583876	-1.46647518211586	0.142518877532522	0.273383959395755	TRUE
965	ENSG00000065911	10797	MTHFD2	protein_coding	2259.82178299051	0.771567752772063	0.0603217680628376	12.7908676676771	1.84403527384023e-37	2.24945960047453e-35	TRUE
966	ENSG00000065923	84679	SLC9A7	protein_coding	1825.55286993323	0.689118969228256	0.0637484039931599	10.809979953415	3.08737528864309e-27	1.97476386439875e-25	TRUE
967	ENSG00000065970	55810	FOXJ2	protein_coding	1261.31360402971	0.00741653506558501	0.0767076597036478	0.0966857168402482	0.922975982993918	0.965944187272051	TRUE
968	ENSG00000065978	4904	YBX1	protein_coding	17601.3200079087	0.0425847832761267	0.0539437667293463	0.78942917519625	0.429861209486717	0.628225583140772	TRUE
969	ENSG00000065989	5141	PDE4A	protein_coding	80.6273230648991	0.550145536520063	0.23144068664544	2.37704763364649	0.0174518343064452	0.0468104957256905	TRUE
970	ENSG00000066027	5525	PPP2R5A	protein_coding	826.660201556321	0.240405982063277	0.0809199194861474	2.97091227462766	0.002969165811346	0.0099309466757084	TRUE
971	ENSG00000066032	1496	CTNNA2	protein_coding	1.49893062827115	-0.324576599631084	1.62380378193355	-0.199886589280259	0.841569278994275	0.934151984496324	FALSE
972	ENSG00000066044	1994	ELAVL1	protein_coding	2425.37176245697	0.0717061030545784	0.0584316310822846	1.2271795554295	0.219755111816706	0.384133997265886	TRUE
973	ENSG00000066056	7075	TIE1	protein_coding	19.8691514100586	0.729031048049501	0.457296332497447	1.594220194306	0.110886724973755	0.223053414499621	TRUE
974	ENSG00000066084	57609	DIP2B	protein_coding	2222.35865775378	-0.196831399430426	0.0845126169733727	-2.32901792039455	0.0198581163668293	0.0524817256751331	TRUE
975	ENSG00000066117	6602	SMARCD1	protein_coding	1362.61731479443	-0.0929267744827232	0.0684600645754269	-1.35738660281776	0.174658402820683	0.320801914752809	TRUE
976	ENSG00000066135	9682	KDM4A	protein_coding	1103.02277170367	-0.00886768381033527	0.0762855908852319	-0.116243234239036	0.907459773013055	0.965944187272051	TRUE
977	ENSG00000066136	4802	NFYC	protein_coding	760.345554270012	-0.161272210640731	0.0847115677958446	-1.9037802609131	0.0569388083311407	0.128132951466494	TRUE
978	ENSG00000066185	84217	ZMYND12	protein_coding	0.875753880402365	1.57668707947459	2.27732004342303	0.692343214572809	0.488721817612473	0.6855915230151	FALSE
979	ENSG00000066230	6550	SLC9A3	protein_coding	6.26663591486628	1.01732460202948	0.82025132886965	1.24025962070846	0.214879382509773	0.377464523195011	FALSE
980	ENSG00000066248	25791	NGEF	protein_coding	133.10680792148	0.0613450796251242	0.176578639349991	0.347409402694139	0.728283770411463	0.867701285829982	TRUE
981	ENSG00000066279	259266	ASPM	protein_coding	3125.95466759518	-0.409596211519022	0.0894033563097537	-4.58144110496148	4.61782659555437e-06	2.82889805706615e-05	TRUE
982	ENSG00000066294	8832	CD84	protein_coding	0.126100718285528	0.300221868810571	4.0804728567969	0.0735752642761702	0.941348354027805	0.965944187272051	FALSE
983	ENSG00000066322	64834	ELOVL1	protein_coding	3380.2652465223	0.0906528844166922	0.0636037415465646	1.42527596981578	0.15407744358595	0.290690961285999	TRUE
984	ENSG00000066336	6688	SPI1	protein_coding	0.396826430611597	1.78194528991933	2.94059854049314	0.605980471452077	0.544527721074381	0.736823105974826	FALSE
985	ENSG00000066379	30834	ZNRD1	protein_coding	253.320642136547	0.580862651095549	0.136178519811832	4.26544988077538	1.99499796471638e-05	0.000108643415948426	TRUE
986	ENSG00000066382	744	MPPED2	protein_coding	0.126100718285528	0.300221868810571	4.0804728567969	0.0735752642761702	0.941348354027805	0.965944187272051	FALSE
987	ENSG00000066405	51208	CLDN18	protein_coding	7.07384976296986	0.146214695087521	0.745994757475698	0.195999628177392	0.844610457024186	0.934151984496324	FALSE
988	ENSG00000066422	27107	ZBTB11	protein_coding	638.254369782813	0.0430305458696425	0.0934919627712643	0.460259305657324	0.645330107037217	0.816493511069388	TRUE
989	ENSG00000066427	4287	ATXN3	protein_coding	529.894112157614	0.219917993645426	0.097863002448948	2.24720260100492	0.0246270820397755	0.0630556682271793	TRUE
990	ENSG00000066455	9950	GOLGA5	protein_coding	1708.12272203437	0.373515642198336	0.0660138731720547	5.65813857376353	1.53023562540097e-08	1.39973431409137e-07	TRUE
991	ENSG00000066468	2263	FGFR2	protein_coding	3.67267084041856	-0.414636121695206	1.03893832865536	-0.399095990838885	0.689822476249287	0.838193251371058	FALSE
992	ENSG00000066557	55631	LRRC40	protein_coding	728.618622057702	-0.15035016845592	0.0905406830330434	-1.66058133669092	0.0967975598577774	0.199940581428534	TRUE
993	ENSG00000066583	51015	ISOC1	protein_coding	402.220558777199	-0.225305422676419	0.112237855817497	-2.00739243489089	0.0447078937094209	0.104263472452477	TRUE
994	ENSG00000066629	2009	EML1	protein_coding	1661.55110444488	-0.170513617690713	0.0732908299886237	-2.32653413417723	0.0199900736874936	0.0527733001136212	TRUE
995	ENSG00000066651	60487	TRMT11	protein_coding	473.440509680767	0.811069136001421	0.101661001013239	7.97817381215633	1.48514163982571e-15	3.38176652332581e-14	TRUE
996	ENSG00000066654	55623	THUMPD1	protein_coding	1342.38892455948	-0.0583164190792655	0.0699958794274998	-0.833140744230072	0.404765356951207	0.603877239976651	TRUE
997	ENSG00000066697	91283	MSANTD3	protein_coding	1789.93291461025	0.173819542237646	0.0670567403286131	2.59212633041569	0.00953847382993918	0.0277095983040226	TRUE
998	ENSG00000066735	26153	KIF26A	protein_coding	1.92979728159061	-0.156784538513483	1.56817151775113	-0.0999792030009083	0.920360836306648	0.965944187272051	FALSE
999	ENSG00000066739	55102	ATG2B	protein_coding	1599.99341113533	-0.694189920737167	0.0925867165470791	-7.49772695939791	6.49339812863761e-14	1.19756213003103e-12	TRUE
1000	ENSG00000066777	10565	ARFGEF1	protein_coding	1880.22786717747	-0.2197709902527	0.0760452267628335	-2.8900037465614	0.00385237235143673	0.0124721924204429	TRUE
1001	ENSG00000066813	-	ACSM2B	protein_coding	0	NA	NA	NA	NA	NA	FALSE
1002	ENSG00000066827	57623	ZFAT	protein_coding	265.91763786274	-0.118651216380785	0.127373552140964	-0.931521610149286	0.351583811425126	0.546744521172674	TRUE
1003	ENSG00000066855	9650	MTFR1	protein_coding	1320.72203150748	0.421899856478425	0.0747840714165609	5.64157378017527	1.68502805336346e-08	1.529872891831e-07	TRUE
1004	ENSG00000066923	10734	STAG3	protein_coding	145.238096539654	0.0931185835476486	0.18090856228856	0.514727342750749	0.606743563759457	0.783463048126438	TRUE
1005	ENSG00000066926	2235	FECH	protein_coding	618.63574351724	-0.138480881340911	0.0909574275840579	-1.52248018682074	0.127888806214462	0.250468467033324	TRUE
1006	ENSG00000066933	4649	MYO9A	protein_coding	1575.28249343789	0.0129449582040049	0.0840042807469554	0.15409879221511	0.877531840578846	0.953217705979235	TRUE
1007	ENSG00000067048	8653	DDX3Y	protein_coding	2535.93512413483	0.304224040150255	0.0607157234106913	5.01063024634381	5.42520651968133e-07	3.86209574585735e-06	TRUE
1008	ENSG00000067057	5214	PFKP	protein_coding	4978.30874800829	0.437856774975021	0.0709914514171762	6.16773944234479	6.92731679323965e-10	7.62764127626993e-09	TRUE
1009	ENSG00000067064	3422	IDI1	protein_coding	863.531815564588	-0.00573977405210093	0.0851428752403731	-0.0674134393030134	0.946252570511366	0.968366574735924	TRUE
1010	ENSG00000067066	6672	SP100	protein_coding	572.006940330918	-0.107032630464228	0.102239285907336	-1.04688358799021	0.295153272165909	0.480679548174291	TRUE
1011	ENSG00000067082	1316	KLF6	protein_coding	2585.72245909523	-0.331330739177296	0.0619133710589523	-5.35152154551255	8.72177509604193e-08	7.17487837621407e-07	TRUE
1012	ENSG00000067113	8611	PPAP2A	protein_coding	886.865613157964	0.0946881109082584	0.0886154216098807	1.06852858326525	0.285282144035314	0.468331102166211	TRUE
1013	ENSG00000067141	4756	NEO1	protein_coding	870.820419996335	-0.82419485666659	0.0895771252463392	-9.20095230115986	3.5479133601027e-20	1.27829671653658e-18	TRUE
1014	ENSG00000067167	23471	TRAM1	protein_coding	7561.37383791607	-0.0892518079188117	0.0609693410608618	-1.4638801464119	0.143226698881179	0.27443347509175	TRUE
1015	ENSG00000067177	5255	PHKA1	protein_coding	1024.08941065687	0.00979441218069465	0.0850284685755871	0.115189798720034	0.908294684295436	0.965944187272051	TRUE
1016	ENSG00000067182	7132	TNFRSF1A	protein_coding	6298.43699160803	-0.0212947293693553	0.0499864279198872	-0.426010224284963	0.670100395859013	0.837823117453277	TRUE
1017	ENSG00000067191	782	CACNB1	protein_coding	236.846032110199	0.294630439761264	0.140757764760309	2.09317361825814	0.036333658873228	0.0876951488729339	TRUE
1018	ENSG00000067208	7813	EVI5	protein_coding	1175.29437595681	0.089488936275563	0.0741461634576869	1.20692605122626	0.227460623952215	0.394052803393784	TRUE
1019	ENSG00000067221	9399	STOML1	protein_coding	335.026220071014	-0.427939744692049	0.124601231274319	-3.43447444552058	0.000593704048133387	0.00236677818254481	TRUE
1020	ENSG00000067225	5315	PKM	protein_coding	72890.743650519	-0.371194961278466	0.0438754140790921	-8.46020417287299	2.6690980242661e-17	7.3284334499062e-16	TRUE
1021	ENSG00000067248	54505	DHX29	protein_coding	2123.36203778357	0.0921759378475214	0.0610344988269105	1.5102268326791	0.130985554124672	0.255187234011082	TRUE
1022	ENSG00000067334	30836	DNTTIP2	protein_coding	1461.05481889645	0.058712743921627	0.0720494430529148	0.81489518077894	0.415132311970379	0.614246198564385	TRUE
1023	ENSG00000067365	79091	METTL22	protein_coding	347.332194107857	0.477613031075348	0.121092604698148	3.94419652848256	8.00679762888389e-05	0.000383455103494333	TRUE
1024	ENSG00000067369	7158	TP53BP1	protein_coding	2414.13485840453	-0.170690838839373	0.0670533175307229	-2.54559871345911	0.0109090514850736	0.0310974430415769	TRUE
1025	ENSG00000067445	7216	TRO	protein_coding	53.5925407461477	-0.711041627134464	0.273077879250426	-2.60380529205152	0.00921951166339373	0.0268582817862927	TRUE
1026	ENSG00000067533	51018	RRP15	protein_coding	894.59518797759	-0.0682833841077315	0.0821508171981908	-0.83119543343064	0.405863234146892	0.604881081487095	TRUE
1027	ENSG00000067560	387	RHOA	protein_coding	16017.6668489264	0.0506219192453422	0.0539300304842649	0.938659199536556	0.347905747719978	0.542670885754015	TRUE
1028	ENSG00000067596	1659	DHX8	protein_coding	1499.63785072615	-0.313370083243485	0.0675169421219039	-4.64135479769931	3.46132210676526e-06	2.17165536147454e-05	TRUE
1030	ENSG00000067606	5590	PRKCZ	protein_coding	19.9101542268595	0.0329956003820599	0.44035837104461	0.0749289727450584	0.940271224429995	0.965944187272051	TRUE
1031	ENSG00000067646	7544	ZFY	protein_coding	282.659001081813	-0.738546075615776	0.132459749942514	-5.57562637658833	2.46640776208949e-08	2.19039582740324e-07	TRUE
1032	ENSG00000067704	55699	IARS2	protein_coding	2839.27684318303	-0.00494357153505045	0.0579045064946282	-0.0853745560461527	0.931963620628358	0.965944187272051	TRUE
1033	ENSG00000067715	6857	SYT1	protein_coding	461.314434150451	-1.18763531598982	0.111511643122961	-10.6503256765775	1.7375609569004e-26	1.06741244683255e-24	TRUE
1034	ENSG00000067798	89795	NAV3	protein_coding	1158.2433968522	0.0900210393511273	0.103792903166695	0.867314012852596	0.385769980891357	0.584732380728019	TRUE
1035	ENSG00000067829	3421	IDH3G	protein_coding	2584.2934350327	0.20614914801493	0.0716896554789193	2.87557732894322	0.00403289346791502	0.0129828001215933	TRUE
1036	ENSG00000067836	79641	ROGDI	protein_coding	494.652215965807	-0.01031009019336	0.118346525537635	-0.0871178105696168	0.930577868421896	0.965944187272051	TRUE
1037	ENSG00000067840	57595	PDZD4	protein_coding	37.957761939008	-0.422455855842264	0.319279037517053	-1.32315562940677	0.185783628123792	0.337210415676279	TRUE
1038	ENSG00000067842	492	ATP2B3	protein_coding	0.802170490311203	2.79472756390166	2.27633068821145	1.22773355311461	0.219547006482545	0.383963257820399	FALSE
1039	ENSG00000067900	6093	ROCK1	protein_coding	2396.62534285178	-0.00533458207460881	0.0710392894903246	-0.0750934041272382	0.940140395752667	0.965944187272051	TRUE
1040	ENSG00000067955	865	CBFB	protein_coding	2176.147597093	0.305139860791308	0.0686330212420637	4.4459628218187	8.74990810777094e-06	5.1087497663081e-05	TRUE
1041	ENSG00000067992	5165	PDK3	protein_coding	291.413548611785	-0.355888608046038	0.122122567184787	-2.9141919978437	0.003566105090619	0.011651414336635	TRUE
1042	ENSG00000068001	8692	HYAL2	protein_coding	1450.0174465371	0.304432506905281	0.0804540584910655	3.78392976830484	0.000154371401348912	0.000698002327836041	TRUE
1043	ENSG00000068024	9759	HDAC4	protein_coding	455.454426418806	-0.0738400277319857	0.113642985244359	-0.649754382755895	0.51585088943736	0.711492609417802	TRUE
1044	ENSG00000068028	11186	RASSF1	protein_coding	584.003803869426	0.514039996537268	0.0957045226167787	5.37111499521913	7.82512863920375e-08	6.51255101853419e-07	TRUE
1045	ENSG00000068078	2261	FGFR3	protein_coding	70.545880849838	-0.703899445864076	0.238267464538313	-2.9542407194705	0.00313439412208057	0.0104048154461147	TRUE
1046	ENSG00000068079	3430	IFI35	protein_coding	407.163751145143	-0.661107564435006	0.108755216965843	-6.0788584021918	1.21041184231669e-09	1.29764051745665e-08	TRUE
1047	ENSG00000068097	63897	HEATR6	protein_coding	909.846745938099	0.241502772035416	0.0787705635362966	3.0659012858799	0.00217014949602404	0.00751151461149139	TRUE
1048	ENSG00000068120	80347	COASY	protein_coding	2355.09415270577	0.543532361677944	0.0627432662923395	8.66279991139552	4.60315946653985e-18	1.36480481544388e-16	TRUE
1049	ENSG00000068137	79990	PLEKHH3	protein_coding	445.194731672832	0.0189900583642792	0.121025157692306	0.156910007195028	0.875315772956413	0.951597349961781	TRUE
1050	ENSG00000068305	4205	MEF2A	protein_coding	921.291653085992	-0.159217746472797	0.0849623891005837	-1.87397915899358	0.0609332977001707	0.135744698424669	TRUE
1051	ENSG00000068308	55593	OTUD5	protein_coding	3106.89869914577	0.287390604270218	0.0626261639717292	4.58898623265433	4.45403800326951e-06	2.73618924531787e-05	TRUE
1052	ENSG00000068323	7030	TFE3	protein_coding	4193.60909076414	0.302770575663141	0.0531078293622773	5.70105348493494	1.19069266903808e-08	1.10996994551487e-07	TRUE
1053	ENSG00000068354	4943	TBC1D25	protein_coding	961.933810099427	0.372306843629444	0.0794276030274659	4.68737352555762	2.76733612234483e-06	1.77204972993645e-05	TRUE
1054	ENSG00000068366	2182	ACSL4	protein_coding	7838.65955527532	-0.0158544161500787	0.0586373013944565	-0.270381067563549	0.786867103765851	0.897148653884702	TRUE
1055	ENSG00000068383	3632	INPP5A	protein_coding	315.516127043275	-0.00130381318784292	0.118456343249592	-0.0110066979283307	0.991218102975253	0.993795510757452	TRUE
1056	ENSG00000068394	27238	GPKOW	protein_coding	876.681172066076	0.608816273343978	0.0829059608957846	7.34345596825395	2.08147895559547e-13	3.6272956738428e-12	TRUE
1057	ENSG00000068400	56850	GRIPAP1	protein_coding	876.230801992602	0.243347267372495	0.0933724696367629	2.60619932533822	0.00915531660053703	0.0267135651638427	TRUE
1058	ENSG00000068438	24140	FTSJ1	protein_coding	3341.35894234857	0.376858564022803	0.0605710066171094	6.22176491807472	4.91593234196884e-10	5.54886269240872e-09	TRUE
1059	ENSG00000068489	55771	PRR11	protein_coding	4118.79117526083	0.287577638095825	0.0611416543488255	4.7034651116101	2.55782820888725e-06	1.64653562575863e-05	TRUE
1060	ENSG00000068615	65055	REEP1	protein_coding	4.60538801722521	-0.226281944894539	0.91131655506841	-0.248302243206316	0.803900563517983	0.910170632707513	FALSE
1061	ENSG00000068650	23250	ATP11A	protein_coding	2484.76793453667	-0.51183337706247	0.0836620447691095	-6.11786836521899	9.4835352433943e-10	1.02571130390556e-08	TRUE
1062	ENSG00000068654	25885	POLR1A	protein_coding	2495.22165276803	-0.283727601520663	0.0768126198724175	-3.69376284771854	0.00022095988540076	0.000969581313659826	TRUE
1063	ENSG00000068697	9741	LAPTM4A	protein_coding	6663.79965592677	0.0229065774697443	0.0665638723478986	0.344129280069859	0.730749063846717	0.869485996821169	TRUE
1064	ENSG00000068724	57217	TTC7A	protein_coding	637.287124386466	0.0669985959365988	0.0924910824870546	0.724378979411082	0.468833101325492	0.666616576840959	TRUE
1065	ENSG00000068745	51447	IP6K2	protein_coding	826.810395066859	0.0421606495051852	0.0923769924087959	0.456397728544913	0.648103998848442	0.818793985724792	TRUE
1066	ENSG00000068781	286749	STON1-GTF2A1L	protein_coding	9.75460072825209	-0.482471791632716	2.09998300808873	-0.229750331204742	0.818285782212027	0.921147425345183	TRUE
1067	ENSG00000068784	55133	SRBD1	protein_coding	366.534780859132	-0.0779647139274461	0.11784038105868	-0.661612880296295	0.508219350676981	0.704437145593822	TRUE
1068	ENSG00000068796	3796	KIF2A	protein_coding	1454.46103827572	-0.172209292458107	0.0757689620776057	-2.27282105675042	0.0230369655862282	0.0595377267375311	TRUE
1069	ENSG00000068831	10235	RASGRP2	protein_coding	0.203198414131197	-1.62333148283192	4.0804728567969	-0.397829256510777	0.690756049876816	0.838193251371058	FALSE
1070	ENSG00000068878	23198	PSME4	protein_coding	2899.14298305364	0.0181152364225171	0.0730010704288233	0.248150284867119	0.804018130344288	0.910243396090139	TRUE
1071	ENSG00000068885	57560	IFT80	protein_coding	468.773703603163	-0.720999099014222	0.100714768788492	-7.15882196511189	8.13732824031317e-13	1.31956123263842e-11	TRUE
1072	ENSG00000068903	22933	SIRT2	protein_coding	1555.11705884539	-0.251610278496428	0.068309806562741	-3.68336979940545	0.000230170872743829	0.00100456380391493	TRUE
1073	ENSG00000068912	27248	ERLEC1	protein_coding	2780.02493365193	0.458494865584434	0.0655699705589747	6.99245190558773	2.70123128228039e-12	4.08968331904118e-11	TRUE
1074	ENSG00000068971	5526	PPP2R5B	protein_coding	521.041046682044	0.468371847907599	0.102334137885675	4.57688761135458	4.71944839883523e-06	2.88574077176183e-05	TRUE
1075	ENSG00000068976	5837	PYGM	protein_coding	3.37576573177591	0.0228729121595347	1.08062612205664	0.0211663513334317	0.983112956011834	0.988998734124328	FALSE
1076	ENSG00000068985	8712	PAGE1	protein_coding	0.391823107278095	1.76628603096059	3.19373971700881	0.553046330467674	0.580231685608493	0.762245902063219	FALSE
1077	ENSG00000069011	5307	PITX1	protein_coding	1116.88414296493	0.465549081482421	0.0837305641160469	5.56008533320271	2.69642778444027e-08	2.38228627535804e-07	TRUE
1078	ENSG00000069018	57113	TRPC7	protein_coding	0.564603327778135	-1.5735719832362	2.69780617045822	-0.583278369093851	0.559705921674212	0.748876349917909	FALSE
1079	ENSG00000069020	375449	MAST4	protein_coding	464.413168503221	0.138540597752126	0.109954713542565	1.25997870658354	0.207677043782237	0.367496482614552	TRUE
1080	ENSG00000069122	221395	GPR116	protein_coding	0.388308801523587	1.75554357642869	3.20402331681637	0.547918477126772	0.583747881050839	0.765040772971086	FALSE
1081	ENSG00000069188	54549	SDK2	protein_coding	9.52379776204833	0.882001007882415	0.656009956679353	1.34449332499007	0.17878891348064	0.326702947443898	TRUE
1082	ENSG00000069206	8756	ADAM7	protein_coding	0	NA	NA	NA	NA	NA	FALSE
1083	ENSG00000069248	55746	NUP133	protein_coding	1257.36717029223	-0.235733110004652	0.0700934518090029	-3.36312599709027	0.000770651815511687	0.00299050027387153	TRUE
1084	ENSG00000069275	64710	NUCKS1	protein_coding	12543.4654917515	-0.211547386412087	0.0564245944241504	-3.74920526361005	0.000177395847542879	0.000790596629524345	TRUE
1085	ENSG00000069329	55737	VPS35	protein_coding	3834.64062986466	-0.0996669313713337	0.0597369287600543	-1.66843079214311	0.0952302398899757	0.19725191471692	TRUE
1086	ENSG00000069345	10294	DNAJA2	protein_coding	1678.53538756908	0.0554134431472983	0.0666256422777389	0.831713455253446	0.405570703988276	0.604682710406128	TRUE
1087	ENSG00000069399	602	BCL3	protein_coding	2029.0990777087	0.0890989210895887	0.0660091785216471	1.34979593876281	0.177081447931584	0.324519472880737	TRUE
1088	ENSG00000069424	8514	KCNAB2	protein_coding	530.66967564379	0.779437548535144	0.0984282136915354	7.91884277182788	2.39731260810472e-15	5.27594133005314e-14	TRUE
1089	ENSG00000069431	10060	ABCC9	protein_coding	186.084908007024	-0.234866047373841	0.164112962776257	-1.43112429024905	0.152394596861893	0.288417397581705	TRUE
1090	ENSG00000069482	51083	GAL	protein_coding	7.92240513118156	0.760970578132605	0.723957037654979	1.05112670856481	0.29320039880732	0.478569856717138	FALSE
1091	ENSG00000069493	29121	CLEC2D	protein_coding	87.7058313489418	0.151584348487434	0.218655178249726	0.693257528592849	0.488147951261582	0.685180464506065	TRUE
1092	ENSG00000069509	139341	FUNDC1	protein_coding	377.515149311598	-0.0722727004990117	0.119594519179274	-0.604314486942951	0.545634576542828	0.737721256995302	TRUE
1093	ENSG00000069535	4129	MAOB	protein_coding	373.430723694435	-1.0530884246988	0.118858323790944	-8.86003092682885	7.99922450323639e-19	2.52982881604206e-17	TRUE
1094	ENSG00000069667	6095	RORA	protein_coding	67.6128852507727	0.242605745779182	0.241627282872889	1.00404947195805	0.315354768414795	0.504603085822905	TRUE
1095	ENSG00000069696	1815	DRD4	protein_coding	7.13046979972597	3.37901937647786	1.07165224145074	3.15309318245213	0.00161550229273562	0.00578882672164056	FALSE
1096	ENSG00000069702	7049	TGFBR3	protein_coding	191.922142257418	-0.840656364757895	0.14697260183024	-5.71981685218373	1.06638937049356e-08	9.99001517788758e-08	TRUE
1097	ENSG00000069712	23285	KIAA1107	protein_coding	87.9521652683604	-0.50305667756466	0.219421442589664	-2.29265048860979	0.0218681351497356	0.0569739148874424	TRUE
1098	ENSG00000069764	8399	PLA2G10	protein_coding	0.126100718285528	0.300221868810571	4.0804728567969	0.0735752642761702	0.941348354027805	0.965944187272051	FALSE
1099	ENSG00000069812	54626	HES2	protein_coding	1.14153682244862	2.03487977670227	1.95932644675767	1.03856086874631	0.299009012794399	0.484439419457618	FALSE
1100	ENSG00000069849	483	ATP1B3	protein_coding	2750.90061880334	-0.185509440816437	0.0587888871191264	-3.1555188387991	0.00160212919493171	0.00574572918753543	TRUE
1101	ENSG00000069869	4734	NEDD4	protein_coding	1053.82627627372	-0.806161718218269	0.0865370166471802	-9.31580206312252	1.21034567735745e-20	4.50332973374957e-19	TRUE
1102	ENSG00000069943	9488	PIGB	protein_coding	224.621830271011	-0.683688710066356	0.142268017335192	-4.80563884190178	1.54258142624869e-06	1.02426926895316e-05	TRUE
1103	ENSG00000069956	5597	MAPK6	protein_coding	2586.96762955768	0.111651122898683	0.0669452501020882	1.66779753198951	0.0953559259953076	0.197464351175926	TRUE
1104	ENSG00000069966	10681	GNB5	protein_coding	570.04632701617	-0.139471325874235	0.0934727844090431	-1.49210625056273	0.13567129354088	0.262457231000057	TRUE
1105	ENSG00000069974	5873	RAB27A	protein_coding	811.023625575835	-0.0979628565047809	0.0840299480220623	-1.16580884328359	0.243691740972501	0.414737984559841	TRUE
1106	ENSG00000069998	27440	CECR5	protein_coding	696.57505379529	0.174893633964076	0.0871334674610043	2.00719240333627	0.0447291801941527	0.104298872113017	TRUE
1107	ENSG00000070010	7353	UFD1L	protein_coding	1604.30803047853	-0.233340160538066	0.0718101880289617	-3.24940188770928	0.00115647964240074	0.00430760290794325	TRUE
1108	ENSG00000070018	4040	LRP6	protein_coding	1179.88020998389	-0.559150009496083	0.102186488083736	-5.47185855959636	4.45340210231475e-08	3.81420266315603e-07	TRUE
1109	ENSG00000070019	2984	GUCY2C	protein_coding	0.13110404161903	0.300221868810571	4.0804728567969	0.0735752642761702	0.941348354027805	0.965944187272051	FALSE
1110	ENSG00000070031	6343	SCT	protein_coding	0	NA	NA	NA	NA	NA	FALSE
1111	ENSG00000070047	57661	PHRF1	protein_coding	1437.17025443041	-0.0563947214432378	0.0676423231428238	-0.833719464722742	0.404439086907604	0.603548647868582	TRUE
1112	ENSG00000070061	8518	IKBKAP	protein_coding	1778.87581861687	-0.0358026586079502	0.0649000374427095	-0.551658520067187	0.581182334241694	0.763025207885889	TRUE
1113	ENSG00000070081	4925	NUCB2	protein_coding	3671.27998807025	0.273680401514382	0.0621805412870661	4.40138338858928	1.07562871810957e-05	6.18504621140578e-05	TRUE
1114	ENSG00000070087	5217	PFN2	protein_coding	4453.31147222628	-0.194541701366018	0.0638694228183515	-3.04592859589957	0.00231962915058283	0.00796433989418044	TRUE
1115	ENSG00000070159	5774	PTPN3	protein_coding	766.263648402037	0.232448153995177	0.0854163453566538	2.72135447875456	0.00650150030180757	0.0197878945328208	TRUE
1116	ENSG00000070182	6710	SPTB	protein_coding	12.3279990289438	0.450702146261864	0.562368212678659	0.8014360273229	0.422879265215207	0.620814243217167	TRUE
1117	ENSG00000070190	27071	DAPP1	protein_coding	0	NA	NA	NA	NA	NA	FALSE
1118	ENSG00000070193	2255	FGF10	protein_coding	0.203198414131197	-1.62333148283192	4.0804728567969	-0.397829256510777	0.690756049876816	0.838193251371058	FALSE
1119	ENSG00000070214	23446	SLC44A1	protein_coding	1602.42498805682	-0.202869523794595	0.0787739693205472	-2.57533707574234	0.0100142440026524	0.0289526424711865	TRUE
1120	ENSG00000070269	54916	TMEM260	protein_coding	407.303135573251	-0.511673013817064	0.114817325563312	-4.45640944262303	8.33437831478191e-06	4.88115613373956e-05	TRUE
1121	ENSG00000070366	23293	SMG6	protein_coding	1459.2182448308	-0.215414235883446	0.0774378269976609	-2.78177015336384	0.00540633138267246	0.0168238570250146	TRUE
1122	ENSG00000070367	10640	EXOC5	protein_coding	2359.28378867608	-0.362434881027749	0.0830737709832965	-4.36280761951474	1.28403849914247e-05	7.26119519481958e-05	TRUE
1123	ENSG00000070371	8218	CLTCL1	protein_coding	580.51604331072	0.312172371513347	0.0956733848380469	3.26289669840555	0.00110279709768022	0.00412835792068889	TRUE
1124	ENSG00000070388	27006	FGF22	protein_coding	6.5261347924105	-0.220960957810072	0.790233582616723	-0.279614740085327	0.779773097078748	0.892834919593525	FALSE
1125	ENSG00000070404	10272	FSTL3	protein_coding	2710.88857282033	0.425152869900136	0.063154147616253	6.73198651153549	1.6736216076595e-11	2.28474099245475e-10	TRUE
1126	ENSG00000070413	9993	DGCR2	protein_coding	2532.09844221517	-0.232007792937346	0.05873758997528	-3.94990317163145	7.81828149457916e-05	0.000374847308715393	TRUE
1127	ENSG00000070423	55658	RNF126	protein_coding	929.048355028602	0.162568819506572	0.0867724640259104	1.8735070086062	0.0609984058447936	0.135825634398011	TRUE
1128	ENSG00000070444	4335	MNT	protein_coding	1036.35225422105	-0.210236796087105	0.07716664893903	-2.72445154710832	0.00644083802395994	0.0196212329242219	TRUE
1129	ENSG00000070476	79364	ZXDC	protein_coding	315.468232956243	0.288028813406296	0.127892264561432	2.25212067668052	0.0243146469904118	0.062367909477659	TRUE
1130	ENSG00000070495	23210	JMJD6	protein_coding	812.315387044251	0.47567359354823	0.0893588773486395	5.32318229214495	1.01967468667411e-07	8.26483355435234e-07	TRUE
1131	ENSG00000070501	5423	POLB	protein_coding	385.359869294791	0.689793654102094	0.122980015490555	5.6089898131056	2.03511000993899e-08	1.82444140418572e-07	TRUE
1132	ENSG00000070526	55808	ST6GALNAC1	protein_coding	0.126100718285528	0.300221868810571	4.0804728567969	0.0735752642761702	0.941348354027805	0.965944187272051	FALSE
1133	ENSG00000070540	55062	WIPI1	protein_coding	959.886513318374	1.00287118057856	0.0807605801294198	12.4178303198348	2.09157119105963e-35	2.24653162269914e-33	TRUE
1134	ENSG00000070601	22844	FRMPD1	protein_coding	0	NA	NA	NA	NA	NA	FALSE
1135	ENSG00000070610	57704	GBA2	protein_coding	1010.10651647166	0.0904075554098469	0.0796855230024663	1.13455433312584	0.256562096386554	0.430917336948226	TRUE
1136	ENSG00000070614	3340	NDST1	protein_coding	4851.09519404582	-0.662235008963759	0.0647147362405126	-10.2331408182297	1.40874918743839e-24	7.51831831971026e-23	TRUE
1137	ENSG00000070669	440	ASNS	protein_coding	2014.79986482859	1.18782005598557	0.065361973736775	18.1729526829949	8.45249091894338e-74	6.27615825711805e-71	TRUE
1138	ENSG00000070718	10947	AP3M2	protein_coding	1045.79877521073	0.446921299763963	0.0757889701913936	5.8969174358133	3.70355055177441e-09	3.69446473850487e-08	TRUE
1139	ENSG00000070729	1258	CNGB1	protein_coding	0.798656184556696	2.78960593146247	2.27894005160964	1.22408043576756	0.22092188560763	0.385383448662626	FALSE
1140	ENSG00000070731	10610	ST6GALNAC2	protein_coding	104.803333728728	0.196125514583083	0.20902936194574	0.938267776150954	0.348106815404313	0.542869892564594	TRUE
1141	ENSG00000070748	1103	CHAT	protein_coding	0.487505631932466	0.239353690007579	2.82218460991109	0.0848114929005725	0.932411256450037	0.965944187272051	FALSE
1142	ENSG00000070756	26986	PABPC1	protein_coding	40766.9133972751	0.230001885659834	0.0566382414543663	4.06089383698729	4.88851982272499e-05	0.00024619917880418	TRUE
1143	ENSG00000070759	10420	TESK2	protein_coding	128.437717489494	-0.0538045045932056	0.180284686772761	-0.298441900731277	0.765365913102583	0.885083901947855	TRUE
1144	ENSG00000070761	29105	CFAP20	protein_coding	623.821017218375	0.130733126014963	0.0913055371877754	1.43182034782954	0.152195242380034	0.288158575317762	TRUE
1145	ENSG00000070770	1459	CSNK2A2	protein_coding	1935.6592288039	0.0280720759523964	0.0647319180354402	0.433666679504648	0.664530506331192	0.833310227412005	TRUE
1146	ENSG00000070778	11099	PTPN21	protein_coding	889.031168634756	-0.217682621609253	0.0862678808330568	-2.52333336007761	0.011624814204025	0.0328146408225355	TRUE
1147	ENSG00000070785	8891	EIF2B3	protein_coding	999.007643660463	0.218947636387876	0.0804202875609484	2.72254232145019	0.00647817353344744	0.0197225071707084	TRUE
1148	ENSG00000070808	815	CAMK2A	protein_coding	16.0654968458543	0.102929709433892	0.502267412187313	0.204930096869406	0.837626740307809	0.934151984496324	TRUE
1149	ENSG00000070814	6949	TCOF1	protein_coding	3352.82668252375	0.30752397667084	0.0732183193288998	4.20009608919633	2.66801727332659e-05	0.000141592290223342	TRUE
1150	ENSG00000070831	998	CDC42	protein_coding	5854.28145199611	-0.214981446187194	0.0497872321853334	-4.31800356739904	1.57446886295251e-05	8.75000951562089e-05	TRUE
1151	ENSG00000070882	26031	OSBPL3	protein_coding	1346.24955322063	0.143415765577542	0.0754217530779121	1.90151726424856	0.0572342933746185	0.128594561538184	TRUE
1152	ENSG00000070886	2046	EPHA8	protein_coding	0	NA	NA	NA	NA	NA	FALSE
1153	ENSG00000070915	6559	SLC12A3	protein_coding	0.126100718285528	0.300221868810571	4.0804728567969	0.0735752642761702	0.941348354027805	0.965944187272051	FALSE
1154	ENSG00000070950	56852	RAD18	protein_coding	968.447302797988	-0.0343025822440301	0.0797070823167814	-0.430358021482968	0.666935226677138	0.835405589056195	TRUE
1155	ENSG00000070961	490	ATP2B1	protein_coding	4197.17950568515	-0.65289944561641	0.0676582191212094	-9.64996498720642	4.91725156319897e-22	2.06839463537714e-20	TRUE
1156	ENSG00000070985	29850	TRPM5	protein_coding	0	NA	NA	NA	NA	NA	FALSE
1157	ENSG00000071051	8440	NCK2	protein_coding	273.287125899293	-0.276782406407948	0.126416175448667	-2.18945404277271	0.028563855358337	0.0715898916656413	TRUE
1158	ENSG00000071054	9448	MAP4K4	protein_coding	4171.53598177963	-0.308025654535042	0.0595807161036782	-5.16988842495677	2.34233800645893e-07	1.7906198958955e-06	TRUE
1159	ENSG00000071073	11320	MGAT4A	protein_coding	8.38539843580168	-0.0413448888726632	0.715308842423415	-0.0578000528171715	0.953907896108985	0.972877817243909	FALSE
1160	ENSG00000071082	6160	RPL31	protein_coding	1855.80109720045	0.227697234115844	0.0884029834671377	2.5756736388935	0.0100045026444552	0.028929376254996	TRUE
1161	ENSG00000071127	9948	WDR1	protein_coding	5493.44383309276	-0.323106868437161	0.0535752640984186	-6.03089641972849	1.63052675437835e-09	1.72102199698847e-08	TRUE
1162	ENSG00000071189	23161	SNX13	protein_coding	1664.97384307741	-0.304937766937554	0.0785047578383153	-3.88432211415249	0.000102615789877743	0.000481713155451373	TRUE
1163	ENSG00000071203	54860	MS4A12	protein_coding	0	NA	NA	NA	NA	NA	FALSE
1164	ENSG00000071205	79658	ARHGAP10	protein_coding	650.893564334808	0.0154393181323061	0.0885273789497448	0.174401618069713	0.861549842772421	0.942513389976753	TRUE
1165	ENSG00000071242	6196	RPS6KA2	protein_coding	1269.08142159451	0.14028894367044	0.069628671031534	2.01481575896953	0.043923957212424	0.102743917446073	TRUE
1166	ENSG00000071243	54556	ING3	protein_coding	263.642429060475	-0.597829594847884	0.132016880565277	-4.52843297226889	5.94227244561679e-06	3.58467427856742e-05	TRUE
1167	ENSG00000071246	22846	VASH1	protein_coding	687.624186625789	-0.394991045326662	0.0918571818704697	-4.30005620990692	1.7075479345842e-05	9.42517893562667e-05	TRUE
1168	ENSG00000071282	29995	LMCD1	protein_coding	197.622435983474	0.0398990324427023	0.146571211385496	0.27221602431711	0.785455921300906	0.89641915423529	TRUE
1169	ENSG00000071462	114049	WBSCR22	protein_coding	3734.17625674155	0.0615647919655175	0.0564131985952121	1.09131893774133	0.275132567565604	0.455345865770461	TRUE
1170	ENSG00000071537	6400	SEL1L	protein_coding	6070.62013532518	-0.124424030266623	0.0733794564828741	-1.69562485510726	0.0899569476313306	0.188200998609318	TRUE
1171	ENSG00000071539	9319	TRIP13	protein_coding	1583.39888164581	0.378592278762011	0.0677105687723709	5.5913321306569	2.25334082685694e-08	2.00755358359199e-07	TRUE
1172	ENSG00000071553	537	ATP6AP1	protein_coding	7412.95007296855	-0.00433435002811618	0.0490961136071993	-0.0882829558118141	0.929651785348917	0.965944187272051	TRUE
1173	ENSG00000071564	6929	TCF3	protein_coding	2005.13430860368	0.265926850943188	0.0672977022450107	3.95149971057004	7.76629661763569e-05	0.000372840460591993	TRUE
1174	ENSG00000071575	28951	TRIB2	protein_coding	1039.18696276528	-0.626273203466107	0.078596990820713	-7.96815752011033	1.61057494614783e-15	3.63828028178739e-14	TRUE
1175	ENSG00000071626	26528	DAZAP1	protein_coding	3950.61899898099	0.390807598538902	0.0545215994814155	7.16794082081386	7.61341976247963e-13	1.24066777388957e-11	TRUE
1176	ENSG00000071655	53615	MBD3	protein_coding	3361.51096083282	0.0486275223177932	0.072498212135376	0.670740986370684	0.502385547717612	0.698732827096781	TRUE
1177	ENSG00000071677	51052	PRLH	protein_coding	0	NA	NA	NA	NA	NA	FALSE
1178	ENSG00000071794	6596	HLTF	protein_coding	1044.22972312035	-0.0129072010989582	0.0830721351814759	-0.15537341216476	0.876526943621659	0.952610865672057	TRUE
1179	ENSG00000071859	9130	FAM50A	protein_coding	2279.72181855312	0.158847303304032	0.0938477149099479	1.69260704383111	0.0905302894244448	0.189109364297849	TRUE
1180	ENSG00000071889	60343	FAM3A	protein_coding	1722.61011221852	0.39635511464645	0.0685345197817843	5.78329163038502	7.32529084941546e-09	7.04399308143678e-08	TRUE
1181	ENSG00000071894	29894	CPSF1	protein_coding	1728.15290086101	0.0940730759140692	0.0743686554116334	1.26495598708046	0.205887105721482	0.36496968155279	TRUE
1182	ENSG00000071909	140469	MYO3B	protein_coding	0	NA	NA	NA	NA	NA	FALSE
1183	ENSG00000071967	79901	CYBRD1	protein_coding	1529.74151821961	-0.313647745234291	0.0746101812481361	-4.20381963945607	2.62448091676605e-05	0.000139498553054873	TRUE
1184	ENSG00000071991	28513	CDH19	protein_coding	0	NA	NA	NA	NA	NA	FALSE
1185	ENSG00000071994	5134	PDCD2	protein_coding	1579.87222715509	0.0715395624274094	0.0678607119372197	1.05421178742706	0.291785964543559	0.476625605210416	TRUE
1186	ENSG00000072041	55117	SLC6A15	protein_coding	29.3596698334475	0.305438199049975	0.365120680701571	0.836540396624707	0.402850960695165	0.602067280895192	TRUE
1187	ENSG00000072042	51109	RDH11	protein_coding	2554.80486693457	0.177075976057205	0.0587740036343614	3.01282820817875	0.00258825389933098	0.00878422100412848	TRUE
1188	ENSG00000072062	5566	PRKACA	protein_coding	4249.58460427521	-0.190543333283734	0.0637103893131137	-2.99077333128954	0.00278271965731816	0.00938083030155538	TRUE
1189	ENSG00000072071	22859	LPHN1	protein_coding	1419.21567676209	-0.251674572797971	0.0690160230038514	-3.64661077013851	0.000265721959271206	0.00114364909789155	TRUE
1190	ENSG00000072080	6694	SPP2	protein_coding	0.126100718285528	0.300221868810571	4.0804728567969	0.0735752642761702	0.941348354027805	0.965944187272051	FALSE
1191	ENSG00000072110	87	ACTN1	protein_coding	20964.1190218932	0.0625950500254387	0.0505339115374514	1.2386741520899	0.215466194760537	0.378339674493157	TRUE
1192	ENSG00000072121	23503	ZFYVE26	protein_coding	930.134979794454	-0.499017357652148	0.0989136499108368	-5.04497971818828	4.53569477707161e-07	3.28640625383237e-06	TRUE
1193	ENSG00000072133	27330	RPS6KA6	protein_coding	738.295079357089	-0.62060893364464	0.0897302350382413	-6.91638591362375	4.63311205842849e-12	6.7917843548362e-11	TRUE
1194	ENSG00000072134	22905	EPN2	protein_coding	1903.85198923768	0.343264539400445	0.0674779058138598	5.08706568854334	3.63645908466294e-07	2.689447160823e-06	TRUE
1195	ENSG00000072135	26469	PTPN18	protein_coding	776.206309553366	-0.0618667057676239	0.083465369966061	-0.741226041324448	0.458556396290676	0.656211340359659	TRUE
1196	ENSG00000072163	55679	LIMS2	protein_coding	22.1998496709606	-0.487541448011404	0.411432932835578	-1.18498401343638	0.236023767760827	0.404966626190455	TRUE
1197	ENSG00000072182	55515	ASIC4	protein_coding	5.94055478436778	2.61712328689996	0.996583809131959	2.62609452704186	0.00863708278561134	0.025366139262712	FALSE
1198	ENSG00000072195	10290	SPEG	protein_coding	1155.56926548334	0.235585908125756	0.0849905983948085	2.77190551161181	0.00557292106312962	0.0172573610002045	TRUE
1200	ENSG00000072201	84708	LNX1	protein_coding	94.6920388847924	-0.452236008606475	0.214576062936301	-2.10757902078166	0.0350674198413185	0.0852015074761755	TRUE
1201	ENSG00000072210	224	ALDH3A2	protein_coding	1627.81727187807	0.147345375925638	0.0675069984625337	2.18266815710099	0.0290602565375945	0.0725783944353669	TRUE
1202	ENSG00000072274	7037	TFRC	protein_coding	25718.8357410529	-0.15473112142223	0.0630434571628033	-2.45435654048369	0.014113696694659	0.038937432007225	TRUE
1203	ENSG00000072310	6720	SREBF1	protein_coding	1258.91990505683	-0.381524113389664	0.0760433417218889	-5.01719288961551	5.24319199862481e-07	3.74501183406585e-06	TRUE
1204	ENSG00000072315	7224	TRPC5	protein_coding	6.1844175000999	-1.54795549225586	0.811347894654126	-1.90788132002949	0.0564065571454931	0.127136225805824	FALSE
1205	ENSG00000072364	27125	AFF4	protein_coding	5230.55143734579	-0.347866655467877	0.0922553520850459	-3.77069348938363	0.000162794524433468	0.000732210926593303	TRUE
1206	ENSG00000072401	7321	UBE2D1	protein_coding	628.158228311053	0.036943416428468	0.103822896764576	0.355831108355983	0.721967050728701	0.863670026081869	TRUE
1207	ENSG00000072415	64398	MPP5	protein_coding	2170.24697526743	-0.16958113790937	0.0690965404219162	-2.45426380067477	0.0141173374357634	0.038937432007225	TRUE
1208	ENSG00000072422	9886	RHOBTB1	protein_coding	349.296362839688	0.276453929177575	0.116642462812811	2.37009681132359	0.0177834280910193	0.0476101873237854	TRUE
1209	ENSG00000072501	8243	SMC1A	protein_coding	5537.11516457455	-0.233172770672686	0.0566239745905487	-4.11791599510229	3.82313996981335e-05	0.000196188655061516	TRUE
1210	ENSG00000072506	3028	HSD17B10	protein_coding	1213.15159470726	-0.416430718930715	0.0829851602633853	-5.01813477986922	5.21755687319632e-07	3.73138342882943e-06	TRUE
1211	ENSG00000072518	2011	MARK2	protein_coding	1276.634566294	0.120008569374009	0.0693657628149299	1.73008361047215	0.0836153380218819	0.176993398951128	TRUE
1212	ENSG00000072571	3161	HMMR	protein_coding	2395.55390732315	0.174682497202044	0.0680106038280291	2.56845973083469	0.0102151580026526	0.0294120254814599	TRUE
1213	ENSG00000072609	55743	CHFR	protein_coding	533.467269480491	0.22462241837147	0.098574939893817	2.27869698539434	0.0226850840789209	0.0587349705730459	TRUE
1214	ENSG00000072657	29953	TRHDE	protein_coding	2.78537015821533	-0.650818845929535	1.19756913309885	-0.543449916954243	0.586820064989421	0.767608592448338	FALSE
1215	ENSG00000072682	8974	P4HA2	protein_coding	3451.7895670508	0.261166170065147	0.0577600212127189	4.52157330592595	6.1381695389788e-06	3.69371597557012e-05	TRUE
1217	ENSG00000072694	2213	FCGR2B	protein_coding	0.610092044463485	0.796378502677303	2.58547884242542	0.308019732983089	0.758067317107293	0.880620733393979	FALSE
1218	ENSG00000072736	4775	NFATC3	protein_coding	1411.11846060996	-0.172461573075505	0.0835854408329711	-2.06329680572164	0.039084437376246	0.0932370472847505	TRUE
1219	ENSG00000072756	51095	TRNT1	protein_coding	470.515689057886	0.0377930855622703	0.100576855196452	0.375763245812875	0.707092914248375	0.851603158641308	TRUE
1220	ENSG00000072778	37	ACADVL	protein_coding	6476.64589557766	0.437752908185341	0.0622356640587327	7.03379508849182	2.00990238563756e-12	3.0895691216848e-11	TRUE
1221	ENSG00000072786	6793	STK10	protein_coding	1563.90710353324	0.278897464157479	0.0682300596190786	4.08760399323312	4.35851318297838e-05	0.000221400024208521	TRUE
1222	ENSG00000072803	23291	FBXW11	protein_coding	2303.21114408933	0.000906549703961168	0.0614657471101884	0.0147488600819577	0.988232538879805	0.991949882390344	TRUE
1223	ENSG00000072818	9744	ACAP1	protein_coding	94.0955245519055	1.07749043582962	0.225205286343226	4.7844810986695	1.71429627752017e-06	1.12819852899767e-05	TRUE
1224	ENSG00000072832	1400	CRMP1	protein_coding	187.155168953413	-0.33354248665836	0.168714769931496	-1.9769608007277	0.0480460612653648	0.110792686239522	TRUE
1225	ENSG00000072840	2121	EVC	protein_coding	717.535148728912	-1.22443528228473	0.115860621640398	-10.5681746304199	4.18562027534994e-26	2.52586653930835e-24	TRUE
1226	ENSG00000072849	51009	DERL2	protein_coding	1016.37455508718	-0.322734111867628	0.0892936442361246	-3.61430104716303	0.000301158970629887	0.00128227197716709	TRUE
1227	ENSG00000072858	54847	SIDT1	protein_coding	0.709288874872364	-0.714270519429672	2.48597478685925	-0.287320098017596	0.77386723514542	0.889973376553096	FALSE
1228	ENSG00000072864	54820	NDE1	protein_coding	1001.72707543063	0.322486498822209	0.0795841008547158	4.05214729272272	5.0749697117707e-05	0.000254463689775749	TRUE
1229	ENSG00000072952	10335	MRVI1	protein_coding	57.8950970130504	-1.01318799131454	0.261992676565751	-3.86723783502502	0.000110075062652337	0.000513483179452774	TRUE
1230	ENSG00000072954	79041	TMEM38A	protein_coding	85.5744476679571	0.194732479292018	0.214674901374245	0.907104081778705	0.364351759779537	0.561892663311806	TRUE
1231	ENSG00000072958	8907	AP1M1	protein_coding	1543.6561772561	0.282785121100093	0.0715918080284667	3.94996479188863	7.81626898946323e-05	0.000374847308715393	TRUE
1232	ENSG00000073008	5817	PVR	protein_coding	4341.1193578911	0.867454934847205	0.0555333087928918	15.6204439047982	5.28364967237957e-55	1.43228839849045e-52	TRUE
1233	ENSG00000073050	7515	XRCC1	protein_coding	1037.00528139613	0.282365303087153	0.0835552844711609	3.37938294237526	0.000726487375734533	0.00284172043124012	TRUE
1234	ENSG00000073060	949	SCARB1	protein_coding	1992.14949267151	0.0116570356072839	0.0609066011979381	0.191391989997933	0.848218495127556	0.934151984496324	TRUE
1235	ENSG00000073067	54905	CYP2W1	protein_coding	0.812803646030765	-0.109950575953312	2.20904739569508	-0.0497728460546298	0.960303405563857	0.976489126995551	FALSE
1236	ENSG00000073111	4171	MCM2	protein_coding	783.988065065121	-0.359855117741345	0.0897588853684324	-4.00913086503082	6.09426379631591e-05	0.000299590780407263	TRUE
1237	ENSG00000073146	54456	MOV10L1	protein_coding	15.5994104221884	0.593467678748885	0.548361852724215	1.08225558689137	0.279138974819723	0.460459326955591	TRUE
1238	ENSG00000073150	56666	PANX2	protein_coding	99.875552914078	1.71472585621379	0.222782239926881	7.69686962828176	1.39440035552883e-14	2.79830426224692e-13	TRUE
1239	ENSG00000073169	83642	SELO	protein_coding	645.72408616773	1.13862009253658	0.104104349757988	10.937296041746	7.64459374535039e-28	5.09978015558961e-26	TRUE
1240	ENSG00000073282	8626	TP63	protein_coding	35.885149666052	-0.642448098890481	0.356783700773479	-1.8006654942412	0.0717556193952661	0.155809595426873	TRUE
1241	ENSG00000073331	80216	ALPK1	protein_coding	299.230481550931	0.140583796130825	0.123518727967011	1.13815773886833	0.255054621903952	0.429102830546319	TRUE
1242	ENSG00000073350	3993	LLGL2	protein_coding	26.1513655991631	-0.492778093245485	0.386584369794898	-1.27469740565799	0.202416365466638	0.360315477323248	TRUE
1243	ENSG00000073417	5151	PDE8A	protein_coding	1326.88159677945	0.0690593597705386	0.071776033883567	0.962150679467254	0.335973919766162	0.529558154293171	TRUE
1244	ENSG00000073464	1183	CLCN4	protein_coding	355.622611000968	-0.949956077565283	0.119333025626652	-7.96054631630089	1.71281324376701e-15	3.84887165487538e-14	TRUE
1245	ENSG00000073536	54475	NLE1	protein_coding	652.859563336653	0.31545215407172	0.0929330248585534	3.39440316886109	0.000687783575430941	0.00270354644700418	TRUE
1246	ENSG00000073578	6389	SDHA	protein_coding	3068.50351130161	0.470385966209347	0.0582496015862967	8.07535079038217	6.72829363030564e-16	1.59885727068559e-14	TRUE
1247	ENSG00000073584	6605	SMARCE1	protein_coding	2159.62419527503	-0.373420917914576	0.0686846093253441	-5.43674808057453	5.42617712950408e-08	4.608068275369e-07	TRUE
1248	ENSG00000073598	54752	FNDC8	protein_coding	2.06367365253793	-2.10374961039323	1.47076142838656	-1.43038127720079	0.152607618876116	0.288683309167734	FALSE
1249	ENSG00000073605	55876	GSDMB	protein_coding	136.965740052556	1.43607889582869	0.189182535168739	7.59096971899542	3.17520157490116e-14	6.12724208996182e-13	TRUE
1250	ENSG00000073614	5927	KDM5A	protein_coding	1160.56197875689	-0.33162909208608	0.0787372847594333	-4.21184313250463	2.53295425588597e-05	0.000135053989328818	TRUE
1251	ENSG00000073670	4185	ADAM11	protein_coding	22.0811328955337	1.22471838038238	0.460967420285177	2.65684368675058	0.00788760061048101	0.0234513306451593	TRUE
1252	ENSG00000073711	5523	PPP2R3A	protein_coding	573.072625770578	-0.318625425388664	0.109221889059023	-2.91723049412265	0.00353154693672856	0.0115539767405077	TRUE
1253	ENSG00000073712	10979	FERMT2	protein_coding	2783.34478855208	-0.151912043835945	0.0596781621969464	-2.54552148128512	0.0109114650060702	0.0310991320717068	TRUE
1254	ENSG00000073734	8647	ABCB11	protein_coding	0.352887284558928	-0.661551231536218	3.40380832224827	-0.19435619426985	0.845896987741938	0.934151984496324	FALSE
1255	ENSG00000073737	10170	DHRS9	protein_coding	21.0067672172319	-1.1960631605744	0.44376307514812	-2.69527418471033	0.0070330731255777	0.0212172448045603	TRUE
1256	ENSG00000073754	922	CD5L	protein_coding	0	NA	NA	NA	NA	NA	FALSE
1257	ENSG00000073756	5743	PTGS2	protein_coding	3202.8450027571	1.07476410269477	0.0636212306467019	16.893167450078	5.05166641461396e-64	1.91716353397283e-61	TRUE
1258	ENSG00000073792	10644	IGF2BP2	protein_coding	1536.15913427913	0.338211122160188	0.0702904553795689	4.81162229400628	1.49710082387879e-06	9.97950346221781e-06	TRUE
1259	ENSG00000073803	9175	MAP3K13	protein_coding	1292.27153627503	-0.0459490718338006	0.0732007640721673	-0.627713008412046	0.530191962115197	0.724886205910208	TRUE
1260	ENSG00000073849	6480	ST6GAL1	protein_coding	2.05959339078455	-0.684459788022543	1.35235792660438	-0.506123249294767	0.612770130275584	0.788315501683346	FALSE
1261	ENSG00000073861	30009	TBX21	protein_coding	0.257204759904557	1.16279522712625	3.77933919872108	0.30767157060677	0.758332254392846	0.880620733393979	FALSE
1263	ENSG00000073910	10129	FRY	protein_coding	28.894573588632	-0.00584276354488911	0.37214093455666	-0.0157004054172372	0.987473403561392	0.991573045413092	TRUE
1264	ENSG00000073921	8301	PICALM	protein_coding	6412.12073000336	-0.37977175207876	0.0629693481746111	-6.03105738089699	1.62890332436378e-09	1.72037173614624e-08	TRUE
1265	ENSG00000073969	4905	NSF	protein_coding	2105.69270442062	-0.333815721213433	0.0641903644911463	-5.20040233233877	1.98857593712928e-07	1.53669230109927e-06	TRUE
1266	ENSG00000074047	2736	GLI2	protein_coding	223.471575433321	-0.346754328481946	0.143109374203574	-2.4230021996231	0.0153928334774539	0.0418663497575979	TRUE
1267	ENSG00000074054	23332	CLASP1	protein_coding	1330.90973178027	-0.234354812586131	0.0723179339824763	-3.24061819358554	0.00119270815837501	0.00443384195227001	TRUE
1268	ENSG00000074071	65993	MRPS34	protein_coding	888.339499475664	0.363725041777377	0.0926687430420154	3.92500243164479	8.67288618701742e-05	0.000412348413980745	TRUE
1269	ENSG00000074181	4854	NOTCH3	protein_coding	568.445214631083	0.049995951727847	0.0955463792344028	0.523263697991031	0.600790759672115	0.778948116738565	TRUE
1270	ENSG00000074201	1207	CLNS1A	protein_coding	949.863566270933	0.114620842168655	0.0807230829593187	1.41992646919122	0.155629089067121	0.292745190339057	TRUE
1271	ENSG00000074211	5522	PPP2R2C	protein_coding	3.0747087133051	1.45354097270993	1.22420799793074	1.18733170765657	0.235096805875737	0.403840600557818	FALSE
1272	ENSG00000074219	8463	TEAD2	protein_coding	233.152826943417	-0.343184571693587	0.134641900490045	-2.54886904035465	0.0108072875154751	0.0308279365607623	TRUE
1273	ENSG00000074266	8726	EED	protein_coding	389.738252061274	-0.00492111964425224	0.113445076459422	-0.0433788737055722	0.965399518187114	0.97964506320175	TRUE
1274	ENSG00000074276	54825	CDHR2	protein_coding	3.1505962105419	-0.950523837874685	1.17492196964106	-0.809010183174184	0.418509288902429	0.617255439253715	FALSE
1275	ENSG00000074317	6620	SNCB	protein_coding	4.66921638836294	-0.272803578767462	0.921516651294735	-0.296037601039733	0.767201366190875	0.886380906420813	FALSE
1276	ENSG00000074319	7251	TSG101	protein_coding	1293.91531834632	0.286167841648044	0.0788023484790237	3.63146336589472	0.000281818666841962	0.00120745087614828	TRUE
1277	ENSG00000074356	55421	C17orf85	protein_coding	1922.80747658797	-0.0904178601167724	0.067603303175387	-1.33747695555935	0.181066999489574	0.330299318231462	TRUE
1278	ENSG00000074370	489	ATP2A3	protein_coding	81.5188544322259	0.154412301948533	0.229013074867131	0.674251031466738	0.500151730652853	0.696988270590733	TRUE
1279	ENSG00000074410	771	CA12	protein_coding	1533.76812470871	-0.222434369781269	0.0702134975793826	-3.16797165003477	0.00153506488828279	0.00553543880111772	TRUE
1280	ENSG00000074416	11343	MGLL	protein_coding	586.510201789163	0.883617591363729	0.097083324633218	9.10164124170703	8.89769203966631e-20	3.06360452930285e-18	TRUE
1281	ENSG00000074527	59277	NTN4	protein_coding	618.824764436922	0.239889206788276	0.0949440979315379	2.52663632615958	0.0115160684073034	0.0325453278603222	TRUE
1282	ENSG00000074582	617	BCS1L	protein_coding	328.423563300826	0.430634026497715	0.118812109514938	3.62449609097777	0.000289525398944634	0.00123612869079411	TRUE
1283	ENSG00000074590	9891	NUAK1	protein_coding	828.439384263378	-0.0933826201349282	0.0972088188980503	-0.960639386359226	0.33673351777816	0.530363830730925	TRUE
1284	ENSG00000074603	54878	DPP8	protein_coding	1286.95262744394	-0.156912586918654	0.0756034081057579	-2.07546975526761	0.0379430191220233	0.0909588546555185	TRUE
1285	ENSG00000074621	9187	SLC24A1	protein_coding	175.39509276537	-0.0260651191072416	0.153993270315368	-0.169261416774006	0.865591023000843	0.944874283763097	TRUE
1286	ENSG00000074657	55205	ZNF532	protein_coding	1388.92660728967	-0.448297795549648	0.0772334124597465	-5.80445407333643	6.45760572788668e-09	6.25896655055895e-08	TRUE
1287	ENSG00000074660	8578	SCARF1	protein_coding	8.80270185678624	1.70361811084064	0.73606320684556	2.31449975354914	0.0206403247563281	0.0542384160930253	TRUE
1288	ENSG00000074695	3998	LMAN1	protein_coding	11227.5385263785	0.268297745202868	0.0607740657004438	4.41467494581177	1.01161878692937e-05	5.84848532267426e-05	TRUE
1289	ENSG00000074696	51495	PTPLAD1	protein_coding	2422.6288968822	0.0923965162069165	0.0621449598228801	1.48679018331103	0.137070235039477	0.264668467365585	TRUE
1290	ENSG00000074706	26034	IPCEF1	protein_coding	0.952972682355409	0.245313211804699	2.20205826846129	0.111401780469739	0.911297748240245	0.965944187272051	FALSE
1291	ENSG00000074755	23140	ZZEF1	protein_coding	1716.67424566053	-0.682604150716685	0.0799686592944778	-8.53589589645429	1.39073541659012e-17	3.93880256128128e-16	TRUE
1292	ENSG00000074771	50508	NOX3	protein_coding	0.328812319852807	-0.661551180755713	3.4909306683015	-0.189505677314866	0.849696505865201	0.934151984496324	FALSE
1293	ENSG00000074800	2023	ENO1	protein_coding	59987.4516246176	-0.119043790090188	0.0608870803779685	-1.95515681407616	0.0505645641088488	0.115756250114064	TRUE
1294	ENSG00000074803	6557	SLC12A1	protein_coding	0.952425316737805	0.325829857009176	1.98424892473084	0.164208156017207	0.869567280689771	0.947385487028111	FALSE
1295	ENSG00000074842	56005	MYDGF	protein_coding	2371.75502003406	0.357787384155259	0.0781411361186848	4.57873281509285	4.67801287564747e-06	2.86245445683653e-05	TRUE
1296	ENSG00000074855	57719	ANO8	protein_coding	337.059156858462	0.212959300784314	0.117321117728788	1.81518301996246	0.0694957882428316	0.151596509338495	TRUE
1297	ENSG00000074935	51175	TUBE1	protein_coding	416.422647053544	0.721949995894999	0.107834444918402	6.69498504342742	2.15693691863072e-11	2.90277137087277e-10	TRUE
1298	ENSG00000074964	55160	ARHGEF10L	protein_coding	456.120376476024	-0.14955701683794	0.107568815008622	-1.39033805314257	0.164426247713252	0.305723620952305	TRUE
1299	ENSG00000074966	7294	TXK	protein_coding	0.265722388992567	1.20227797841397	3.7324548912786	0.32211453679541	0.747365925955521	0.876249697628851	FALSE
1300	ENSG00000075035	9671	WSCD2	protein_coding	0.443566485879797	-2.58875210346075	3.35371859947957	-0.771904984473792	0.440170704932214	0.637107831073171	FALSE
1301	ENSG00000075043	3785	KCNQ2	protein_coding	0	NA	NA	NA	NA	NA	FALSE
1302	ENSG00000075073	6865	TACR2	protein_coding	8.05308790642983	-0.884451272089256	0.762115535882459	-1.16052124703788	0.245836648292716	0.417271339416137	TRUE
1303	ENSG00000075089	64431	ACTR6	protein_coding	348.574623240991	0.0259171099087769	0.120612995063439	0.214878254993545	0.82986223889632	0.930557276157016	TRUE
1304	ENSG00000075131	54962	TIPIN	protein_coding	229.550058085947	-0.11847075113363	0.137102683620895	-0.864102350186051	0.387531668079701	0.586569691346728	TRUE
1305	ENSG00000075142	6717	SRI	protein_coding	1337.19420558819	0.0977539094093382	0.0731258495897983	1.33679006750269	0.181291172244683	0.330672929573288	TRUE
1306	ENSG00000075151	8672	EIF4G3	protein_coding	3500.14038762687	-0.32833606109206	0.0745173971086021	-4.40616653066318	1.05216084541028e-05	6.06108144480758e-05	TRUE
1307	ENSG00000075188	79023	NUP37	protein_coding	632.948184049612	0.333059562377662	0.093828635961608	3.54965793719884	0.000385732005690799	0.00159620334218257	TRUE
1308	ENSG00000075213	10371	SEMA3A	protein_coding	1646.49407201418	-1.0597825676477	0.0760390224215632	-13.9373512953944	3.75623232500953e-44	6.16816688908777e-42	TRUE
1309	ENSG00000075218	51512	GTSE1	protein_coding	1720.13337651444	0.152680761030681	0.0722812933680373	2.11231362799875	0.0346595577219152	0.0843096071661124	TRUE
1310	ENSG00000075223	10512	SEMA3C	protein_coding	6617.02758075248	-0.581396407352934	0.0672619353679053	-8.64376566289457	5.43900492860263e-18	1.60150562363234e-16	TRUE
1311	ENSG00000075234	55020	TTC38	protein_coding	257.827546488135	-0.112777606143307	0.1315565169612	-0.857255944048507	0.391303450601096	0.590342785279639	TRUE
1312	ENSG00000075239	38	ACAT1	protein_coding	965.863278441242	-0.00686549229320141	0.0788346827160724	-0.0870872065018372	0.930602194480782	0.965944187272051	TRUE
1313	ENSG00000075240	23151	GRAMD4	protein_coding	620.570415125011	-0.0200422979720999	0.0908650980412681	-0.2205720172447	0.825425691427439	0.926799471281907	TRUE
1314	ENSG00000075275	9620	CELSR1	protein_coding	819.41891905734	-0.531198605207359	0.0927444253228599	-5.72755293224538	1.01889651337317e-08	9.57661786207324e-08	TRUE
1315	ENSG00000075290	7479	WNT8B	protein_coding	0.13962167070704	0.300221868810571	4.0804728567969	0.0735752642761702	0.941348354027805	0.965944187272051	FALSE
1316	ENSG00000075292	27332	ZNF638	protein_coding	1916.34715344779	-0.506031051410097	0.0789461924238911	-6.40982213167457	1.45689507249231e-10	1.75960778274566e-09	TRUE
1317	ENSG00000075303	55972	SLC25A40	protein_coding	705.349659609103	-0.274017070647142	0.0988996125713463	-2.77065868634688	0.00559430334556415	0.0173141559506242	TRUE
1318	ENSG00000075336	29090	TIMM21	protein_coding	695.42516221089	0.101075626844148	0.087965249054553	1.14904042142215	0.250539313425479	0.423486751354763	TRUE
1319	ENSG00000075340	119	ADD2	protein_coding	111.903814024967	0.374245841965424	0.202722964108446	1.84609495826641	0.0648784187849837	0.143318281724221	TRUE
1320	ENSG00000075388	2249	FGF4	protein_coding	0	NA	NA	NA	NA	NA	FALSE
1321	ENSG00000075391	9462	RASAL2	protein_coding	1731.35055553881	-0.334014631935001	0.0814257650946651	-4.1020754492964	4.09460699643577e-05	0.000209239073264901	TRUE
1322	ENSG00000075399	9605	VPS9D1	protein_coding	354.924645719498	-0.00909760218791354	0.114730013538582	-0.0792957475321322	0.936797388630564	0.965944187272051	TRUE
1323	ENSG00000075407	7587	ZNF37A	protein_coding	726.089826560383	-0.711792358519309	0.0899199008912722	-7.91584901077662	2.45571492547394e-15	5.39751602281133e-14	TRUE
1324	ENSG00000075413	4140	MARK3	protein_coding	2269.58163668268	0.410269980285348	0.0626341099232784	6.55026439727323	5.74353036888518e-11	7.33094257397766e-10	TRUE
1325	ENSG00000075415	5250	SLC25A3	protein_coding	5144.50386605406	-0.118186636944142	0.0588567140750847	-2.00804001380996	0.044639039790006	0.104157988512339	TRUE
1326	ENSG00000075420	-	FNDC3B	protein_coding	5849.53531741622	-0.333649154068502	0.0742254387613554	-4.49507823242686	6.95443739657319e-06	4.13458913058849e-05	TRUE
1327	ENSG00000075426	2355	FOSL2	protein_coding	6129.12949671181	-0.441473501259497	0.0700825983133467	-6.29933124462114	2.98932555375553e-10	3.46583175879409e-09	TRUE
1328	ENSG00000075429	27091	CACNG5	protein_coding	0	NA	NA	NA	NA	NA	FALSE
1329	ENSG00000075461	27092	CACNG4	protein_coding	254.581931275127	-0.540096252124961	0.129160463279491	-4.18159116506299	2.89476138787273e-05	0.000152582515376822	TRUE
1330	ENSG00000075539	285527	FRYL	protein_coding	2597.05053027731	-0.408992652690421	0.0844747434371622	-4.84159686137024	1.28799865547759e-06	8.70112382842022e-06	TRUE
1331	ENSG00000075568	23505	TMEM131	protein_coding	2106.30159560988	-0.334906544706736	0.0714445103519763	-4.6876456015556	2.76366068375966e-06	1.77102428357401e-05	TRUE
1332	ENSG00000075618	6624	FSCN1	protein_coding	7634.92265303555	-0.0734596910502323	0.051908956253696	-1.4151640940575	0.157020389412375	0.294853369676586	TRUE
1333	ENSG00000075624	60	ACTB	protein_coding	192897.384398187	-0.357817483382454	0.0538783933351382	-6.64120552290289	3.11127843706924e-11	4.1062143082124e-10	TRUE
1334	ENSG00000075643	55034	MOCOS	protein_coding	141.646825473168	0.919882300741795	0.177565374926334	5.18052745994778	2.21259351691729e-07	1.69751446908865e-06	TRUE
1335	ENSG00000075651	5337	PLD1	protein_coding	114.218284049593	-0.620559844024638	0.193765192177095	-3.20263839470955	0.00136174851680365	0.00497559716944218	TRUE
1336	ENSG00000075673	479	ATP12A	protein_coding	0.203198414131197	-1.62333148283192	4.0804728567969	-0.397829256510777	0.690756049876816	0.838193251371058	FALSE
1337	ENSG00000075702	284403	WDR62	protein_coding	1740.70803655325	0.432470393913042	0.0736986851694179	5.86808832367746	4.40848407977605e-09	4.36452702112553e-08	TRUE
1338	ENSG00000075711	1739	DLG1	protein_coding	6324.4721238254	-0.224854085530684	0.0634846992114399	-3.54186265861941	0.000397312283029045	0.00163975330342437	TRUE
1339	ENSG00000075785	7879	RAB7A	protein_coding	4425.63033821561	0.193276319395779	0.0538158020384225	3.59144177128099	0.000328853656369978	0.00138807779127199	TRUE
1340	ENSG00000075790	55973	BCAP29	protein_coding	2394.33984439704	-0.109868888814392	0.0678409056112849	-1.61950799188795	0.105338008355912	0.213958433242419	TRUE
1341	ENSG00000075826	25956	SEC31B	protein_coding	94.2442634380599	-0.279015691104012	0.218270754341653	-1.27830085136956	0.201143367776388	0.358572696752103	TRUE
1342	ENSG00000075856	9733	SART3	protein_coding	943.768738641735	0.0547062946393745	0.0770896703343834	0.709644942079543	0.477924342650128	0.674210467848908	TRUE
1343	ENSG00000075884	55843	ARHGAP15	protein_coding	0.126100718285528	0.300221868810571	4.0804728567969	0.0735752642761702	0.941348354027805	0.965944187272051	FALSE
1344	ENSG00000075886	113457	TUBA3D	protein_coding	3.24164169232647	-0.790653540216057	1.12908960925116	-0.700257564800761	0.483766467703151	0.680964284136931	FALSE
1345	ENSG00000075891	5076	PAX2	protein_coding	0.50440287314211	2.13633266519007	3.17917136951518	0.671977825943952	0.501597812858488	0.698204678568339	FALSE
1346	ENSG00000075914	23016	EXOSC7	protein_coding	274.69088648859	0.629620657682894	0.128511429913695	4.89933586534466	9.61611426617965e-07	6.62193546120226e-06	TRUE
1347	ENSG00000075945	22920	KIFAP3	protein_coding	676.134926886827	-0.14518818710761	0.0887205760776668	-1.63646578422249	0.101742141032573	0.208015357901866	TRUE
1348	ENSG00000075975	23609	MKRN2	protein_coding	1091.40233889391	0.269582198417686	0.0824058748876673	3.27139538030718	0.00107018176516486	0.00401947749845735	TRUE
1349	ENSG00000076003	4175	MCM6	protein_coding	855.37905737172	-0.621186368800238	0.080308122179948	-7.73503790075347	1.03372303874771e-14	2.10667327634049e-13	TRUE
1350	ENSG00000076043	25996	REXO2	protein_coding	1418.2156795638	0.0632904552985088	0.0726970366894286	0.87060571077875	0.383969477235288	0.582882731753267	TRUE
1351	ENSG00000076053	10179	RBM7	protein_coding	827.941795509724	0.224576567177199	0.0818944630532362	2.74226802160253	0.0061016531803197	0.0186980141779113	TRUE
1352	ENSG00000076067	5939	RBMS2	protein_coding	1113.23055009914	-0.401133807474171	0.0812287500376861	-4.93832303572399	7.87972377472042e-07	5.49713736211909e-06	TRUE
1353	ENSG00000076108	11176	BAZ2A	protein_coding	2636.27610343102	0.0996514364813076	0.0797147838990524	1.25009981344868	0.211263087938056	0.372606735082735	TRUE
1354	ENSG00000076201	25930	PTPN23	protein_coding	2366.01118472579	0.201386691427114	0.073806172557281	2.72858874060726	0.00636059738340556	0.0194322508253668	TRUE
1355	ENSG00000076242	4292	MLH1	protein_coding	728.544262812541	-0.472660996828338	0.0863408444400334	-5.47436152488197	4.39091836464824e-08	3.77014096689103e-07	TRUE
1356	ENSG00000076248	7374	UNG	protein_coding	662.709576786846	-0.519313131016707	0.0877434042015942	-5.91854323116485	3.24805635237865e-09	3.2687275418929e-08	TRUE
1357	ENSG00000076258	2329	FMO4	protein_coding	41.0762287051369	-0.375902592574727	0.306258945468645	-1.22740118496624	0.219671841257438	0.384105222176158	TRUE
1358	ENSG00000076321	27252	KLHL20	protein_coding	525.438104771427	-0.229287573440276	0.101788620592601	-2.25258552582197	0.0242852945889744	0.0623019770152478	TRUE
1359	ENSG00000076344	8786	RGS11	protein_coding	1.85310725487391	1.8110258546067	1.63042273195616	1.11077073393957	0.266667046709735	0.443830018878165	FALSE
1360	ENSG00000076351	113235	SLC46A1	protein_coding	217.632015830894	0.204251131697818	0.151763273711922	1.34585349078282	0.178349770595478	0.326178772995243	TRUE
1361	ENSG00000076356	5362	PLXNA2	protein_coding	651.548300604782	-0.189643685860691	0.100604754310374	-1.88503701600051	0.0594248404478648	0.132834741514219	TRUE
1362	ENSG00000076382	10615	SPAG5	protein_coding	2518.77091754283	0.478931931596213	0.0622800895794149	7.68996857311059	1.47171172345815e-14	2.94652905195993e-13	TRUE
1363	ENSG00000076513	88455	ANKRD13A	protein_coding	2094.01158860894	0.137651730269057	0.0622728375604918	2.21046182672087	0.0270731270032653	0.0682845758324864	TRUE
1364	ENSG00000076554	7163	TPD52	protein_coding	45.6806713176803	0.403043539386377	0.299340863853804	1.34643674838601	0.178161706231825	0.32597446100569	TRUE
1365	ENSG00000076555	32	ACACB	protein_coding	147.248456460686	-1.48880269005751	0.195413037372478	-7.61874801229201	2.56147947758567e-14	4.99371535595983e-13	TRUE
1366	ENSG00000076604	9618	TRAF4	protein_coding	834.888176410099	0.118049014593997	0.0888766933301178	1.328233647887	0.184100931825598	0.33486800657339	TRUE
1367	ENSG00000076641	55824	PAG1	protein_coding	526.823012026107	-0.461413390028031	0.11751511538569	-3.92641736778841	8.62204938161672e-05	0.000410159775318246	TRUE
1368	ENSG00000076650	55094	GPATCH1	protein_coding	319.503140814531	-0.140180339145889	0.120498443862563	-1.16333733990602	0.244692661511497	0.415848469827182	TRUE
1369	ENSG00000076662	3385	ICAM3	protein_coding	262.376533694685	0.861408860833914	0.136145117320373	6.32713737949831	2.49750989886386e-10	2.92741757397371e-09	TRUE
1370	ENSG00000076685	22978	NT5C2	protein_coding	1138.39708169228	-0.310415408878263	0.0779050327224915	-3.98453601815438	6.76121018431759e-05	0.00032887481494667	TRUE
1371	ENSG00000076706	4162	MCAM	protein_coding	456.394113434298	-0.760779818499936	0.103501051949206	-7.35045493907922	1.97533365890864e-13	3.45642912160264e-12	TRUE
1372	ENSG00000076716	2239	GPC4	protein_coding	107.212893821091	-0.632161945058413	0.200744501444547	-3.14908722535068	0.00163781302185142	0.00585403323298004	TRUE
1373	ENSG00000076770	55796	MBNL3	protein_coding	11.4946292595991	-0.625489108534054	0.599017776467357	-1.04419122955384	0.296396923890002	0.481807221225343	TRUE
1374	ENSG00000076826	57662	CAMSAP3	protein_coding	2.35964256550657	0.385036921514695	1.43204771417754	0.26887157299492	0.788028513151278	0.898034895742528	FALSE
1375	ENSG00000076864	5909	RAP1GAP	protein_coding	9.02475506912969	0.0689331007655221	0.671119592213302	0.102713587213548	0.918190289646662	0.965944187272051	TRUE
1376	ENSG00000076924	56949	XAB2	protein_coding	800.551441920567	0.385043105290799	0.104078258765967	3.69955368062619	0.000215978955524899	0.000950151623507011	TRUE
1377	ENSG00000076928	9138	ARHGEF1	protein_coding	2107.10645958549	0.628693414821118	0.0775873082288194	8.10304454649959	5.36006007005393e-16	1.28385842743872e-14	TRUE
1379	ENSG00000076944	6813	STXBP2	protein_coding	6.4706594080701	0.274715235372097	0.775926900948026	0.354047829810322	0.723303038695113	0.86417862703478	FALSE
1380	ENSG00000076984	5609	MAP2K7	protein_coding	782.11446107339	0.27679123617198	0.0918109435298725	3.01479568262927	0.00257152421369493	0.00873612303988104	TRUE
1381	ENSG00000077009	27231	NMRK2	protein_coding	0.13110404161903	0.300221868810571	4.0804728567969	0.0735752642761702	0.941348354027805	0.965944187272051	FALSE
1382	ENSG00000077044	8527	DGKD	protein_coding	1498.62690525314	0.453262383034375	0.0669608212228596	6.76906846058269	1.29614204734972e-11	1.7952566005384e-10	TRUE
1383	ENSG00000077063	83992	CTTNBP2	protein_coding	7.43695254461341	-0.863100006837662	0.715591804259494	-1.20613456121233	0.227765610671382	0.394421121379625	FALSE
1384	ENSG00000077080	51412	ACTL6B	protein_coding	0	NA	NA	NA	NA	NA	FALSE
1385	ENSG00000077092	5915	RARB	protein_coding	382.247610597979	-0.289786633811829	0.10965533421175	-2.64270439641573	0.0082246806194882	0.0242970239784846	TRUE
1386	ENSG00000077097	7155	TOP2B	protein_coding	3693.94703190422	0.0676475499333377	0.0623885183540048	1.08429486254974	0.278234082434268	0.459188409336338	TRUE
1387	ENSG00000077147	56889	TM9SF3	protein_coding	6409.07851834994	-0.109414106636571	0.0623892515475798	-1.75373327812931	0.0794762205240525	0.16968307214774	TRUE
1388	ENSG00000077150	4791	NFKB2	protein_coding	664.872990322243	0.727175629212407	0.0902589535188748	8.05654841832773	7.84789175990017e-16	1.84609222418147e-14	TRUE
1389	ENSG00000077152	29089	UBE2T	protein_coding	764.934083777763	0.373674296145833	0.0833669305517123	4.48228444627746	7.3848220301556e-06	4.36545485050181e-05	TRUE
1390	ENSG00000077157	4660	PPP1R12B	protein_coding	618.128239069052	-0.221538092308703	0.105218713938557	-2.10550085641676	0.0352477328496105	0.085566564549488	TRUE
1391	ENSG00000077232	54431	DNAJC10	protein_coding	2474.73900069686	-0.307669638993465	0.0648010144877037	-4.74791392427733	2.05525464323796e-06	1.33968087012282e-05	TRUE
1392	ENSG00000077235	2975	GTF3C1	protein_coding	3529.54305367807	-0.207614716134164	0.0594440374017965	-3.49260792517921	0.000478328258843225	0.00194822084534334	TRUE
1393	ENSG00000077238	3566	IL4R	protein_coding	1468.8353697523	0.488444551937154	0.0697073487671791	7.00707401121433	2.4335355427668e-12	3.70079430092354e-11	TRUE
1394	ENSG00000077254	23032	USP33	protein_coding	1466.12895666997	-0.513792290486616	0.072177449907768	-7.11846000576587	1.09139594955494e-12	1.74357904831611e-11	TRUE
1395	ENSG00000077264	5063	PAK3	protein_coding	72.6486818207025	-0.1673810657644	0.255508875748796	-0.65508904641325	0.512410424020954	0.708172501722256	TRUE
1396	ENSG00000077274	827	CAPN6	protein_coding	0.203198414131197	-1.62333148283192	4.0804728567969	-0.397829256510777	0.690756049876816	0.838193251371058	FALSE
1397	ENSG00000077279	1641	DCX	protein_coding	0	NA	NA	NA	NA	NA	FALSE
1398	ENSG00000077312	6626	SNRPA	protein_coding	2072.60154694196	0.0931948165202377	0.0608713980528333	1.53101159988718	0.125766525798435	0.247304631846364	TRUE
1399	ENSG00000077327	9576	SPAG6	protein_coding	1.47028858924774	1.36391613787575	1.69899108663102	0.802780043172737	0.422101879001467	0.620046094063913	FALSE
1400	ENSG00000077348	56915	EXOSC5	protein_coding	327.389060884754	0.342645533365883	0.13077675891576	2.62007971604954	0.00879092149214614	0.02576919966407	TRUE
1401	ENSG00000077380	1781	DYNC1I2	protein_coding	1639.36405725197	-0.085454317911824	0.0733326056947692	-1.16529771582792	0.243898503393739	0.414916192886495	TRUE
1402	ENSG00000077420	54518	APBB1IP	protein_coding	0	NA	NA	NA	NA	NA	FALSE
1403	ENSG00000077454	4034	LRCH4	protein_coding	1132.78600013492	0.173064732422812	0.0801985338526678	2.15795381921505	0.0309314224734745	0.0764909981178682	TRUE
1404	ENSG00000077458	143684	FAM76B	protein_coding	219.266650285345	-0.0491361544825523	0.141251816335696	-0.347862107243819	0.727943744088439	0.86741719659101	TRUE
1405	ENSG00000077463	51548	SIRT6	protein_coding	329.691846048712	0.136310100627305	0.119162818082381	1.1438979273977	0.252665970695922	0.425965394624378	TRUE
1406	ENSG00000077498	7299	TYR	protein_coding	0	NA	NA	NA	NA	NA	FALSE
1407	ENSG00000077514	10714	POLD3	protein_coding	821.539430306374	-0.105158252862139	0.083726083088973	-1.25597960614485	0.209123364220049	0.369519794531816	TRUE
1408	ENSG00000077522	88	ACTN2	protein_coding	0.221783242939899	-1.62333148283192	4.0804728567969	-0.397829256510777	0.690756049876816	0.838193251371058	FALSE
1409	ENSG00000077549	832	CAPZB	protein_coding	6799.67966180384	-0.158414457169724	0.0481856322510067	-3.28758697913348	0.00101049968554779	0.00381798974110291	TRUE
1410	ENSG00000077585	7107	GPR137B	protein_coding	162.382903943349	-0.107686695157367	0.160694215426352	-0.670134235209737	0.50277222254554	0.699086686315523	TRUE
1411	ENSG00000077616	10003	NAALAD2	protein_coding	14.1240933229991	0.511331836549576	0.538659658960762	0.949266996411224	0.342484834693255	0.536897008159667	TRUE
1412	ENSG00000077684	79960	JADE1	protein_coding	769.304667608441	0.178419628427528	0.0836852346875571	2.13203236023256	0.0330041863815632	0.0808789632693839	TRUE
1413	ENSG00000077713	203427	SLC25A43	protein_coding	419.433740629072	0.217611328820318	0.10664565268025	2.04050820029927	0.0412997351242341	0.0976352265298546	TRUE
1414	ENSG00000077721	7319	UBE2A	protein_coding	3869.43400181061	0.130241125060565	0.0623323019409704	2.08946438692262	0.0366659405200145	0.0883562765910551	TRUE
1415	ENSG00000077782	2260	FGFR1	protein_coding	4979.88894754979	-0.12417939676093	0.0507256920527243	-2.44805722180898	0.0143628843131794	0.0394927287555107	TRUE
1416	ENSG00000077800	8468	FKBP6	protein_coding	0	NA	NA	NA	NA	NA	FALSE
1417	ENSG00000077935	27127	SMC1B	protein_coding	5.86298886633946	2.23236404466144	0.982890146951485	2.27122435969604	0.0231333994987759	0.0597598240266365	FALSE
1418	ENSG00000077942	2192	FBLN1	protein_coding	1882.05831618177	-0.179982880999183	0.0659823415539453	-2.72774316219187	0.00637692380934867	0.0194681989302926	TRUE
1419	ENSG00000077943	8516	ITGA8	protein_coding	0	NA	NA	NA	NA	NA	FALSE
1420	ENSG00000077984	8530	CST7	protein_coding	0.126100718285528	0.300221868810571	4.0804728567969	0.0735752642761702	0.941348354027805	0.965944187272051	FALSE
1421	ENSG00000078018	4133	MAP2	protein_coding	102.815404828034	-2.03147182606449	0.216018260332491	-9.40416714280398	5.24438865327422e-21	2.01719976172561e-19	TRUE
1422	ENSG00000078043	9063	PIAS2	protein_coding	760.025759398899	-0.0991298388299217	0.0843721459451423	-1.17491190628688	0.24002996169312	0.410253236022757	TRUE
1423	ENSG00000078053	273	AMPH	protein_coding	469.076949176382	-0.798597070462705	0.102692922540882	-7.77655412567293	7.45267053671019e-15	1.55026440226476e-13	TRUE
1424	ENSG00000078061	369	ARAF	protein_coding	2708.31894287281	0.0415782956522614	0.0575389375913788	0.722611459174582	0.469918626049947	0.667622224533734	TRUE
1425	ENSG00000078070	56922	MCCC1	protein_coding	896.546758793826	-0.660486492641193	0.0799814744610733	-8.25799345525506	1.48141674652959e-16	3.75365507377335e-15	TRUE
1426	ENSG00000078081	27074	LAMP3	protein_coding	10.5806392529904	0.748820848018267	0.654734259442268	1.14370194810967	0.252747265205334	0.425991030043947	TRUE
1427	ENSG00000078098	2191	FAP	protein_coding	1567.59159243337	-0.35531021357136	0.0722423312448459	-4.91831046214624	8.72943848040069e-07	6.05529449099444e-06	TRUE
1428	ENSG00000078114	10529	NEBL	protein_coding	165.508617229956	-0.255005580904849	0.166651831982232	-1.53016968293536	0.125974733512884	0.247514553489764	TRUE
1429	ENSG00000078124	55331	ACER3	protein_coding	865.201500114715	-0.578664551378986	0.0829422314075299	-6.97671791027378	3.02155532347323e-12	4.54644245059699e-11	TRUE
1430	ENSG00000078140	3093	UBE2K	protein_coding	2155.62213735393	-0.0538956582470523	0.0727739098687058	-0.740590389389378	0.458941836965479	0.656499046977253	TRUE
1431	ENSG00000078142	5289	PIK3C3	protein_coding	547.04058370997	-0.582370219947254	0.0939512253199889	-6.19864422165604	5.69516052805786e-10	6.36531096192226e-09	TRUE
1432	ENSG00000078177	55728	N4BP2	protein_coding	230.635674708083	-0.130166712590951	0.161463618446999	-0.806167444052903	0.420146307650452	0.618053142699826	TRUE
1433	ENSG00000078237	57103	C12orf5	protein_coding	245.915114863429	0.0583309427752344	0.137393650445097	0.424553409755595	0.671162262653293	0.838193251371058	TRUE
1434	ENSG00000078246	7289	TULP3	protein_coding	1616.55422856851	0.289106340393398	0.0683461656383602	4.23003013692305	2.33660006626479e-05	0.000125564681975047	TRUE
1435	ENSG00000078269	8871	SYNJ2	protein_coding	7638.02883177909	-0.596229298092061	0.0605758126694309	-9.84269581896906	7.37088061280483e-23	3.36577270335511e-21	TRUE
1436	ENSG00000078295	108	ADCY2	protein_coding	0	NA	NA	NA	NA	NA	FALSE
1437	ENSG00000078304	5527	PPP2R5C	protein_coding	1920.15321905838	0.0254107164389508	0.0662399405744444	0.383616232420872	0.701262907147809	0.846611616589162	TRUE
1439	ENSG00000078328	54715	RBFOX1	protein_coding	0	NA	NA	NA	NA	NA	FALSE
1440	ENSG00000078369	2782	GNB1	protein_coding	12915.6343141897	0.0518526078975644	0.0463050377178016	1.11980489495703	0.262796912899636	0.439100447950297	TRUE
1441	ENSG00000078399	3205	HOXA9	protein_coding	528.714965697587	-0.0422851251057513	0.101343106210224	-0.417247178293863	0.676497620177449	0.838193251371058	TRUE
1442	ENSG00000078401	1906	EDN1	protein_coding	69.6783741817138	-1.47719152176258	0.25735045281412	-5.73999969927983	9.46767191981414e-09	8.93486044761985e-08	TRUE
1443	ENSG00000078403	8028	MLLT10	protein_coding	767.19922718929	-0.0672939739456151	0.0920339271304228	-0.731186596549897	0.464665185959231	0.6622795598689	TRUE
1444	ENSG00000078487	55063	ZCWPW1	protein_coding	150.500119745544	0.637574726630112	0.177764932738116	3.58661698237971	0.000334995816538259	0.00141144142983745	TRUE
1445	ENSG00000078549	117	ADCYAP1R1	protein_coding	0.410347383033109	1.82328967540924	3.14193296770464	0.580308266965115	0.561706753507547	0.748918930716455	FALSE
1446	ENSG00000078579	26281	FGF20	protein_coding	0	NA	NA	NA	NA	NA	FALSE
1447	ENSG00000078589	27334	P2RY10	protein_coding	0	NA	NA	NA	NA	NA	FALSE
1448	ENSG00000078596	9452	ITM2A	protein_coding	0	NA	NA	NA	NA	NA	FALSE
1449	ENSG00000078618	4898	NRD1	protein_coding	5166.96569815517	-0.177394639383496	0.0533402033884402	-3.32572109055625	0.000881901272828696	0.00337617348965893	TRUE
1450	ENSG00000078668	7419	VDAC3	protein_coding	2020.76565197679	-0.0707285455833902	0.0684915598262426	-1.03266075065048	0.30176268741355	0.487790172801572	TRUE
1451	ENSG00000078674	5108	PCM1	protein_coding	3221.49033198701	-0.372034667174223	0.0641050189784142	-5.80351855600412	6.4937562539125e-09	6.28686900818127e-08	TRUE
1452	ENSG00000078687	57690	TNRC6C	protein_coding	468.858490354895	-0.306606505552477	0.106208656777756	-2.88683159032939	0.00389142459184229	0.0125890792156626	TRUE
1453	ENSG00000078699	9139	CBFA2T2	protein_coding	1107.7597742889	0.287595205629757	0.0787720845354146	3.65097873600716	0.000261242870776655	0.00112778203921226	TRUE
1454	ENSG00000078725	1620	BRINP1	protein_coding	24.4058756781024	-1.62987461472184	0.414059611263166	-3.93632841838789	8.27377270168254e-05	0.000395022337711306	TRUE
1455	ENSG00000078747	83737	ITCH	protein_coding	2306.17133432058	0.133532285210813	0.0763486040988876	1.74898135711637	0.0802942420114004	0.171130046807774	TRUE
1456	ENSG00000078795	27039	PKD2L2	protein_coding	1.19180977385259	-2.88588294834992	1.98421594124056	-1.45441979795084	0.145829954323066	0.278328560564296	FALSE
1457	ENSG00000078804	58476	TP53INP2	protein_coding	696.561368089427	-0.514226638860817	0.0869923645133363	-5.91116981056405	3.39686620927182e-09	3.41245183070259e-08	TRUE
1458	ENSG00000078808	51150	SDF4	protein_coding	5499.30665189073	0.219769256565811	0.0686264069492065	3.20240074244994	0.00136287258158752	0.00497838919857814	TRUE
1459	ENSG00000078814	57644	MYH7B	protein_coding	6.35475584517921	1.23860086250875	0.840222772902996	1.47413388740863	0.140445546057226	0.270104621122218	FALSE
1460	ENSG00000078898	80341	BPIFB2	protein_coding	0	NA	NA	NA	NA	NA	FALSE
1461	ENSG00000078900	7161	TP73	protein_coding	3.5679133315526	-0.783105379518986	1.04731718350938	-0.747725132223014	0.454625968712159	0.652610094449546	FALSE
1462	ENSG00000078902	54472	TOLLIP	protein_coding	1136.52331728064	-0.21718013757454	0.0765550726450988	-2.83691374158006	0.00455519166768498	0.0144678376977355	TRUE
1463	ENSG00000078967	51619	UBE2D4	protein_coding	891.021043678067	-0.164967805474327	0.0785452490435504	-2.10029005551766	0.0357033335259288	0.0864146159234427	TRUE
1464	ENSG00000079101	27098	CLUL1	protein_coding	0.687189740309154	-0.684494088500693	2.51107948939074	-0.272589574082647	0.785168727217437	0.896159194494114	FALSE
1465	ENSG00000079102	862	RUNX1T1	protein_coding	1.34198545684424	-1.99168862572178	1.81108031805231	-1.09972407400666	0.271452362294612	0.450389919680111	FALSE
1466	ENSG00000079112	1015	CDH17	protein_coding	0.720635427130902	1.21058501650146	2.44343310854111	0.495444304274103	0.620286527567267	0.79397791319096	FALSE
1467	ENSG00000079134	9984	THOC1	protein_coding	432.376522175596	0.101634661039007	0.110411255145159	0.920509968892088	0.357306325975477	0.553878318508596	TRUE
1468	ENSG00000079150	51661	FKBP7	protein_coding	393.137551012672	-0.0229652426604278	0.109572223386843	-0.209590003292618	0.833987682572025	0.933344799670056	TRUE
1469	ENSG00000079156	114880	OSBPL6	protein_coding	631.591198494431	0.442240009533883	0.0906292226288297	4.87966239482235	1.06267591130431e-06	7.25354884622505e-06	TRUE
1470	ENSG00000079215	6507	SLC1A3	protein_coding	520.92071887395	-1.3901149498412	0.100798529476871	-13.7910241057651	2.8863314415885e-43	4.56414521846745e-41	TRUE
1471	ENSG00000079246	7520	XRCC5	protein_coding	5593.16096152715	-0.180570299160467	0.0508509595607729	-3.5509713232582	0.000383812233834437	0.00158902917076958	TRUE
1472	ENSG00000079257	56925	LXN	protein_coding	0.424981657071095	-2.53738412716904	3.13919063257492	-0.808292462661864	0.418922240501912	0.617255439253715	FALSE
1473	ENSG00000079263	11262	SP140	protein_coding	4.08148724320025	-0.634510551491656	0.989213822202238	-0.641429120024907	0.521243918487639	0.716685301717985	FALSE
1474	ENSG00000079277	8569	MKNK1	protein_coding	530.798892784278	-0.221929697511713	0.102394038829324	-2.16740837698216	0.0302037290887703	0.0750553124365984	TRUE
1475	ENSG00000079308	7145	TNS1	protein_coding	1651.18805198721	-0.772192206619577	0.0905449692990302	-8.52827288581175	1.48548793471913e-17	4.1932500742369e-16	TRUE
1476	ENSG00000079313	57455	REXO1	protein_coding	929.144002264306	0.337574353259697	0.0794112726838359	4.25096263856264	2.12853676417838e-05	0.000115363855470132	TRUE
1477	ENSG00000079332	56681	SAR1A	protein_coding	2915.48294198254	0.0158161785831041	0.0604092457314131	0.26181718363816	0.793462390432064	0.902591591506732	TRUE
1478	ENSG00000079335	8556	CDC14A	protein_coding	137.263359880808	-0.117587751306616	0.17569953411248	-0.669254770085718	0.503332973668055	0.699367059173626	TRUE
1479	ENSG00000079337	10411	RAPGEF3	protein_coding	96.9717797391432	1.20507104797451	0.225317768529515	5.34831787053071	8.87754490675077e-08	7.28971786303302e-07	TRUE
1480	ENSG00000079385	634	CEACAM1	protein_coding	4.24025994740615	1.62056056384131	1.04041308367589	1.55761263412384	0.119325101911503	0.23706771643144	FALSE
1481	ENSG00000079387	29843	SENP1	protein_coding	1105.54802097817	-0.244398880903047	0.09652038691145	-2.53209595116173	0.0113382959851744	0.0321226640402801	TRUE
1482	ENSG00000079393	51207	DUSP13	protein_coding	0	NA	NA	NA	NA	NA	FALSE
1483	ENSG00000079432	23152	CIC	protein_coding	3490.64341324775	-0.20438152944517	0.0667267043337825	-3.06296454299325	0.00219156025397208	0.00757028034331213	TRUE
1484	ENSG00000079435	3991	LIPE	protein_coding	151.600222630713	0.8321056131078	0.172585226010937	4.82141856716673	1.42540908933002e-06	9.52391879013226e-06	TRUE
1485	ENSG00000079459	2222	FDFT1	protein_coding	2615.08578087059	0.36680722418863	0.0631026029352181	5.81286994714304	6.14107713123163e-09	5.97251225781172e-08	TRUE
1486	ENSG00000079462	5050	PAFAH1B3	protein_coding	348.855420228004	-0.461555961400787	0.128174363104704	-3.60100062306335	0.000316994817098157	0.0013446690229514	TRUE
1487	ENSG00000079482	4983	OPHN1	protein_coding	410.459316784953	-0.421248082681327	0.112300097122398	-3.75109277262868	0.000176065533526731	0.00078548776948002	TRUE
1488	ENSG00000079557	173	AFM	protein_coding	0.221783242939899	-1.62333148283192	4.0804728567969	-0.397829256510777	0.690756049876816	0.838193251371058	FALSE
1489	ENSG00000079616	3835	KIF22	protein_coding	1432.04551403621	0.571285031147816	0.0902951634785108	6.32686191751317	2.50197053675053e-10	2.93063462459709e-09	TRUE
1490	ENSG00000079689	10590	SCGN	protein_coding	0	NA	NA	NA	NA	NA	FALSE
1491	ENSG00000079691	55604	LRRC16A	protein_coding	492.763171819667	-0.426295323097124	0.101540367739111	-4.19828421532224	2.68944957095818e-05	0.000142552513261402	TRUE
1492	ENSG00000079739	5236	PGM1	protein_coding	2135.58585244386	0.203008628865368	0.0615533999756485	3.29808960911472	0.000973450630442428	0.00368861545744304	TRUE
1493	ENSG00000079785	1653	DDX1	protein_coding	1885.6559612451	-0.260759814172526	0.0628777812725791	-4.14708994011916	3.36727811454694e-05	0.00017468522369451	TRUE
1494	ENSG00000079805	1785	DNM2	protein_coding	3378.39559040888	0.268448028631155	0.0638301643701395	4.20566093288549	2.60320269053978e-05	0.000138540029757053	TRUE
1495	ENSG00000079819	2037	EPB41L2	protein_coding	2390.11556430984	-0.303986808562008	0.0622689180859199	-4.8818386107586	1.05101259528818e-06	7.18255026103705e-06	TRUE
1496	ENSG00000079841	22999	RIMS1	protein_coding	60.0593648523641	-0.684615229206407	0.270950641640304	-2.52671565958222	0.011513467598765	0.032543363067148	TRUE
1497	ENSG00000079931	26002	MOXD1	protein_coding	2477.73920825236	-0.256692592617657	0.0616354763820118	-4.16468903439144	3.117772152202e-05	0.000163029126807427	TRUE
1498	ENSG00000079950	8417	STX7	protein_coding	975.881089512697	-0.320781981816028	0.0820921936550204	-3.90758204323378	9.32243904548674e-05	0.000441143291822728	TRUE
1499	ENSG00000079974	11158	RABL2B	protein_coding	749.767542825091	0.115465255179429	0.0886055815845858	1.3031374899244	0.192527826492901	0.346523242465523	TRUE
1501	ENSG00000079999	9817	KEAP1	protein_coding	1038.01474783714	-0.0841508879296053	0.0860595884720363	-0.977821175114598	0.328162776180532	0.520126579267854	TRUE
1502	ENSG00000080007	55510	DDX43	protein_coding	0	NA	NA	NA	NA	NA	FALSE
1503	ENSG00000080031	5794	PTPRH	protein_coding	33.219366587039	0.610280630917055	0.350171803673944	1.74280345965635	0.0813679518067075	0.173051292771476	TRUE
1504	ENSG00000080166	1638	DCT	protein_coding	1.60996082350249	-0.0433721028012189	1.77332176028926	-0.0244581123248294	0.980487195233253	0.988017931950202	FALSE
1505	ENSG00000080189	51006	SLC35C2	protein_coding	1591.36873343969	0.593739791602393	0.0683173287867031	8.69091052222104	3.59546140386954e-18	1.06974372570181e-16	TRUE
1506	ENSG00000080200	131544	CRYBG3	protein_coding	1637.86317095456	-0.600832746233519	0.101757926479533	-5.90453016310591	3.53653165553327e-09	3.54233944945438e-08	TRUE
1507	ENSG00000080224	285220	EPHA6	protein_coding	0	NA	NA	NA	NA	NA	FALSE
1508	ENSG00000080293	6344	SCTR	protein_coding	0.221783242939899	-1.62333148283192	4.0804728567969	-0.397829256510777	0.690756049876816	0.838193251371058	FALSE
1509	ENSG00000080298	5991	RFX3	protein_coding	166.414714491722	-0.887714235045352	0.159603024672458	-5.56201385824076	2.6667910918716e-08	2.35732185646911e-07	TRUE
1510	ENSG00000080345	55183	RIF1	protein_coding	1639.82383268164	-0.376644559928353	0.0844000698721663	-4.46260957483595	8.0967500488742e-06	4.75013044777305e-05	TRUE
1512	ENSG00000080371	23011	RAB21	protein_coding	1424.2948745137	0.0341284445845925	0.0672173160728502	0.507732926253766	0.611640654018097	0.787560448034054	TRUE
1513	ENSG00000080493	8671	SLC4A4	protein_coding	717.719141794603	-0.465941208464778	0.104452981887099	-4.46077459969888	8.16639461283354e-06	4.78934365377648e-05	TRUE
1514	ENSG00000080503	6595	SMARCA2	protein_coding	1766.13396617057	-0.269264271734457	0.0714040483170921	-3.77099447553315	0.000162598273118909	0.000731520892603987	TRUE
1515	ENSG00000080511	50700	RDH8	protein_coding	0	NA	NA	NA	NA	NA	FALSE
1516	ENSG00000080546	27244	SESN1	protein_coding	174.836451637949	-0.303931438667125	0.157998714238079	-1.92363235443264	0.0544006825789058	0.123282226258301	TRUE
1517	ENSG00000080561	11043	MID2	protein_coding	283.302431727228	0.194128290304259	0.134186805885267	1.44670177536117	0.147980467025326	0.281740291623024	TRUE
1518	ENSG00000080572	139212	PIH1D3	protein_coding	0	NA	NA	NA	NA	NA	FALSE
1519	ENSG00000080573	50509	COL5A3	protein_coding	41.5211813072686	0.489256197956843	0.317964543722248	1.53871306602104	0.123874361084055	0.24414614409619	TRUE
1520	ENSG00000080603	10847	SRCAP	protein_coding	4290.41527672889	-0.480167059897472	0.19604110854912	-2.44931822438232	0.0143126933209754	0.0393807966083865	TRUE
1522	ENSG00000080608	9933	KIAA0020	protein_coding	1600.47462715241	0.738250496566061	0.0717867052701383	10.2839445519609	8.32491330690191e-25	4.57147490209874e-23	TRUE
1523	ENSG00000080618	1361	CPB2	protein_coding	0	NA	NA	NA	NA	NA	FALSE
1524	ENSG00000080644	1136	CHRNA3	protein_coding	6.44993963955014	-0.882522650551172	0.782924426641172	-1.1272130751333	0.259652403619414	0.435166216782371	FALSE
1525	ENSG00000080709	3781	KCNN2	protein_coding	2.67270293893265	-1.25262924047373	1.2338444924625	-1.01522456689314	0.309998792513738	0.497945765476827	FALSE
1526	ENSG00000080802	4850	CNOT4	protein_coding	948.307197647905	-0.285511423940245	0.090836458725438	-3.1431368851931	0.00167147654689859	0.00596063405051872	TRUE
1527	ENSG00000080815	5663	PSEN1	protein_coding	1605.93775333682	-0.164846950445056	0.0758697214016687	-2.17276335538818	0.0297981326401587	0.0741609602489988	TRUE
1528	ENSG00000080819	1371	CPOX	protein_coding	1378.00844563946	-0.463440542572474	0.0689186792417829	-6.72445478745489	1.76251134770385e-11	2.39841982438936e-10	TRUE
1529	ENSG00000080822	56650	CLDND1	protein_coding	2824.16619305458	0.3597562096869	0.0593548925770557	6.0611045537629	1.35189913731617e-09	1.43938487949411e-08	TRUE
1530	ENSG00000080823	5891	MOK	protein_coding	813.755507875498	1.1825654247547	0.0908914888719363	13.0107388428954	1.06309225991074e-38	1.40740229571749e-36	TRUE
1531	ENSG00000080824	3320	HSP90AA1	protein_coding	31379.1338901234	0.395758296051354	0.0589511296061764	6.71332845859309	1.90234231333327e-11	2.57842873230996e-10	TRUE
1532	ENSG00000080839	5933	RBL1	protein_coding	921.353814163307	-1.09393700942344	0.0895318785522873	-12.218407868931	2.47891995637683e-34	2.55030090451828e-32	TRUE
1533	ENSG00000080845	22839	DLGAP4	protein_coding	3511.90929842245	0.335272286659658	0.0576596915949911	5.81467360274231	6.07523082725793e-09	5.91521049417964e-08	TRUE
1534	ENSG00000080854	22997	IGSF9B	protein_coding	16.4462733466806	0.372474289906892	0.523278588819353	0.711808772354488	0.476583199771754	0.6728743291751	TRUE
1535	ENSG00000080910	3080	CFHR2	protein_coding	0	NA	NA	NA	NA	NA	FALSE
1537	ENSG00000080986	10403	NDC80	protein_coding	818.320877536167	0.215712767216316	0.0871677565103941	2.47468531773665	0.0133353616608364	0.0370853780237362	TRUE
1538	ENSG00000081014	23431	AP4E1	protein_coding	1058.07167800088	-0.34697572953097	0.09534607587177	-3.63911913897342	0.000273572219136842	0.00117565836900327	TRUE
1539	ENSG00000081019	54665	RSBN1	protein_coding	500.013344972375	0.278932130302097	0.113655588094858	2.45418755890205	0.0141203311244928	0.0389386428135134	TRUE
1540	ENSG00000081026	260425	MAGI3	protein_coding	1165.23571391033	-0.296790504702547	0.0926788674817534	-3.20235359760928	0.00136309567235926	0.00497838919857814	TRUE
1541	ENSG00000081041	2920	CXCL2	protein_coding	16.9141562611027	1.42536433058296	0.514045878965851	2.77283485561733	0.0055570313863803	0.017217522136539	TRUE
1542	ENSG00000081051	174	AFP	protein_coding	14.619195767894	-0.0889393885789552	0.524799987253274	-0.169472924426792	0.86542466747709	0.944753417998833	TRUE
1543	ENSG00000081052	1286	COL4A4	protein_coding	20.9089949979587	-0.473521070004679	0.500055466450807	-0.946937093529927	0.343670834888868	0.53826215317609	TRUE
1544	ENSG00000081059	6932	TCF7	protein_coding	1293.43701062263	-1.31618712681053	0.0820506596416284	-16.0411522900513	6.59198175941635e-58	1.97505025416337e-55	TRUE
1545	ENSG00000081087	28962	OSTM1	protein_coding	1491.00786087827	-0.526815269015317	0.0741294764236725	-7.10669081222708	1.18858294085722e-12	1.88824367106601e-11	TRUE
1546	ENSG00000081138	1005	CDH7	protein_coding	0.342333272274319	-0.661551210115227	3.44082862550849	-0.192265085570039	0.847534565828622	0.934151984496324	FALSE
1547	ENSG00000081148	50939	IMPG2	protein_coding	5.30219011785759	-0.307201442218248	0.862587550246343	-0.356139434345552	0.721736146387331	0.863454284273404	FALSE
1548	ENSG00000081154	57092	PCNP	protein_coding	1721.96675891919	-0.0912199260990422	0.0672434225049657	-1.35656280868669	0.174920165726095	0.321150701528579	TRUE
1549	ENSG00000081177	55218	EXD2	protein_coding	1076.27759635412	-0.01557930907705	0.0791617219755352	-0.196803564756522	0.843981261402697	0.934151984496324	TRUE
1550	ENSG00000081181	384	ARG2	protein_coding	137.978852336495	0.556317856397202	0.178040844428596	3.12466422063233	0.00178008128718801	0.00631233974721694	TRUE
1551	ENSG00000081189	4208	MEF2C	protein_coding	256.809504020841	-0.411717951978815	0.142155960731189	-2.89624121184307	0.00377661989068144	0.0122524913550641	TRUE
1552	ENSG00000081237	5788	PTPRC	protein_coding	138.848284357564	-2.38442840872142	0.197526505005767	-12.0714352165133	1.49503874489014e-33	1.49311530323004e-31	TRUE
1553	ENSG00000081248	779	CACNA1S	protein_coding	0	NA	NA	NA	NA	NA	FALSE
1554	ENSG00000081277	5317	PKP1	protein_coding	15.6901947098161	-0.115199237178157	0.490122473037649	-0.23504173653614	0.814176339384835	0.917667867213188	TRUE
1555	ENSG00000081307	79876	UBA5	protein_coding	499.290254105277	-0.0631930720214583	0.0997487581328914	-0.633522393705079	0.526392561879189	0.721279261317912	TRUE
1556	ENSG00000081320	9262	STK17B	protein_coding	473.856705566952	0.284574304955899	0.100128335521805	2.84209563130036	0.00448180456577775	0.0142559617013136	TRUE
1557	ENSG00000081377	8555	CDC14B	protein_coding	998.088707895538	-0.10632170839758	0.0798592052761917	-1.33136446862786	0.183069114768384	0.333381780978297	TRUE
1558	ENSG00000081386	22869	ZNF510	protein_coding	441.805898601338	-0.226635338550403	0.107438198276022	-2.10944842883673	0.0349058930213329	0.084833192118731	TRUE
1559	ENSG00000081479	4036	LRP2	protein_coding	0.20271160156728	-1.62333148283192	4.0804728567969	-0.397829256510777	0.690756049876816	0.838193251371058	FALSE
1560	ENSG00000081665	440515	ZNF506	protein_coding	222.97070266001	0.447859334215394	0.14232991748614	3.14662821510457	0.00165164828989751	0.00589854652757625	TRUE
1561	ENSG00000081692	65094	JMJD4	protein_coding	518.457819676056	0.172176152907889	0.104955291850071	1.64047138427135	0.100907193576522	0.2066050895456	TRUE
1562	ENSG00000081721	11266	DUSP12	protein_coding	372.717169160624	0.0983601618083998	0.114940637396398	0.855747488759637	0.392137466483387	0.591339836874462	TRUE
1563	ENSG00000081760	65985	AACS	protein_coding	785.692890156481	-0.00903165890615893	0.0821651836416862	-0.109920753607088	0.912472223279166	0.965944187272051	TRUE
1564	ENSG00000081791	9812	KIAA0141	protein_coding	1160.61789182445	0.199912389018747	0.0723810198291641	2.7619449061451	0.00574581732021454	0.0177412887714019	TRUE
1565	ENSG00000081800	6561	SLC13A1	protein_coding	0	NA	NA	NA	NA	NA	FALSE
1566	ENSG00000081803	93664	CADPS2	protein_coding	183.511845088057	0.0133636686311563	0.160562100858128	0.0832305292452816	0.933668238121502	0.965944187272051	TRUE
1567	ENSG00000081818	56131	PCDHB4	protein_coding	7.66846472076529	-0.409742550881216	0.707530479203462	-0.579116466251044	0.562510590129118	0.74921870670507	FALSE
1568	ENSG00000081842	56142	PCDHA6	protein_coding	0.405344059699607	1.80800505913667	3.15554523893451	0.572961222938182	0.566670949705186	0.752652549312892	FALSE
1569	ENSG00000081853	56113	PCDHGA2	protein_coding	60.0616373672057	-0.609599600242025	0.295685168534082	-2.06165092170242	0.0392409822515336	0.0935843450484138	TRUE
1570	ENSG00000081870	51668	HSPB11	protein_coding	522.91228300261	-0.147364198440273	0.109967731316198	-1.34006764235725	0.180223354711307	0.328865739049011	TRUE
1571	ENSG00000081913	23239	PHLPP1	protein_coding	444.478295862032	0.0258809214035832	0.116528839012605	0.222098852291694	0.824236931288634	0.925890831582404	TRUE
1572	ENSG00000081923	5205	ATP8B1	protein_coding	1216.8247996361	-0.0541429133835794	0.0744058305118447	-0.727670305016761	0.466815432200494	0.664633093048773	TRUE
1573	ENSG00000081985	3595	IL12RB2	protein_coding	2.153022371841	0.633197342466187	1.38028631101056	0.45874347765037	0.646418388308336	0.817500980119206	FALSE
1574	ENSG00000082014	6604	SMARCD3	protein_coding	694.519307358173	-0.119528359548526	0.102315215120454	-1.1682364094901	0.24271141778123	0.413386415963682	TRUE
1575	ENSG00000082068	55100	WDR70	protein_coding	593.425638302027	-0.20344216758989	0.0925512341591823	-2.19815726325143	0.0279379009957264	0.0702685527547887	TRUE
1576	ENSG00000082074	2533	FYB	protein_coding	50.7709557082953	-1.03567024669887	0.279016267062355	-3.71186331751554	0.000205739084607404	0.000906270850380514	TRUE
1577	ENSG00000082126	58538	MPP4	protein_coding	47.0789533925135	0.021048289143339	0.292244283135454	0.0720229286181902	0.942583660835004	0.965982237614574	TRUE
1578	ENSG00000082146	55437	STRADB	protein_coding	660.940157087415	-0.234783734267608	0.0878729588258401	-2.67185420184767	0.00754334153700358	0.0225534290561882	TRUE
1579	ENSG00000082153	9689	BZW1	protein_coding	4860.94167679147	-0.103500902312004	0.0534699556669816	-1.93568333881969	0.0529064962848712	0.120391358234914	TRUE
1580	ENSG00000082175	5241	PGR	protein_coding	7.29596238842759	-1.16061676493204	0.731717317471784	-1.58615456709728	0.112704251119562	0.226096934173604	FALSE
1581	ENSG00000082196	114899	C1QTNF3	protein_coding	35.3997728829522	-0.487577612430932	0.330433972745934	-1.47556744356254	0.140060050386603	0.269438514694739	TRUE
1582	ENSG00000082212	4200	ME2	protein_coding	1552.80641414045	0.025019616996687	0.0659976507202753	0.379098600080937	0.704614645824591	0.849577020713948	TRUE
1583	ENSG00000082213	55322	C5orf22	protein_coding	1159.70444826753	0.284687529096621	0.0775807124048881	3.66956580149532	0.00024296279385737	0.00105634383744811	TRUE
1584	ENSG00000082258	905	CCNT2	protein_coding	417.109322274707	-0.357880152972982	0.109866857556036	-3.2573986453599	0.0011243840413096	0.00420180101914339	TRUE
1585	ENSG00000082269	57579	FAM135A	protein_coding	340.841249350176	-0.193187261913277	0.119419817241309	-1.61771527017921	0.105723973594495	0.21453826295708	TRUE
1586	ENSG00000082293	1310	COL19A1	protein_coding	1.19624714118723	-0.233715840266725	1.89708900412804	-0.123197087621172	0.901951031743531	0.965944187272051	FALSE
1587	ENSG00000082397	23136	EPB41L3	protein_coding	11.0175571078511	-0.53853954828936	0.593571758405179	-0.907286340132353	0.364255395819059	0.561845524728855	TRUE
1588	ENSG00000082438	22837	COBLL1	protein_coding	252.315477888506	-0.272225243919234	0.132530885447125	-2.05405134811268	0.0399707221759778	0.0950856655970676	TRUE
1589	ENSG00000082458	1741	DLG3	protein_coding	467.073732254174	-0.00161714623763015	0.103164399718648	-0.015675429140677	0.987493329294726	0.991573045413092	TRUE
1590	ENSG00000082482	3776	KCNK2	protein_coding	111.474431312057	-1.1177098068059	0.197623293510889	-5.65575943477692	1.55158664161124e-08	1.41624781750063e-07	TRUE
1591	ENSG00000082497	56256	SERTAD4	protein_coding	42.0590628604818	-1.20352598029759	0.321829996305345	-3.73963270706348	0.000184289335434956	0.000817454743656781	TRUE
1592	ENSG00000082512	7188	TRAF5	protein_coding	194.240209727965	0.204557048898297	0.146108911217908	1.40003129989258	0.161503945765718	0.301669516109257	TRUE
1593	ENSG00000082515	29093	MRPL22	protein_coding	569.446963208681	0.136669507540164	0.105259922065113	1.29840023495002	0.19414983844807	0.348836500895963	TRUE
1594	ENSG00000082516	25929	GEMIN5	protein_coding	1562.24518908643	-0.0730721982715656	0.0673838207526927	-1.08441755684573	0.278179702767253	0.459187411933032	TRUE
1595	ENSG00000082556	4986	OPRK1	protein_coding	0	NA	NA	NA	NA	NA	FALSE
1596	ENSG00000082641	4779	NFE2L1	protein_coding	12638.7215089965	0.0564622761217242	0.0489228490079962	1.15410850485211	0.248455687001411	0.420652941668494	TRUE
1597	ENSG00000082684	54437	SEMA5B	protein_coding	0.712117798042892	1.19195228563232	2.45133698941018	0.486245787821736	0.62679291097349	0.799908035690126	FALSE
1598	ENSG00000082701	2932	GSK3B	protein_coding	1766.80489186774	0.0649748077358534	0.0732814868006095	0.88664696327249	0.375269000967661	0.573652345016622	TRUE
1599	ENSG00000082781	3693	ITGB5	protein_coding	2365.9210976792	0.0235367262053912	0.0611063499274255	0.385176438019047	0.70010669890377	0.845634217687148	TRUE
1600	ENSG00000082805	23085	ERC1	protein_coding	1548.30735623499	-0.0591142468669215	0.0755539465170053	-0.782411106130854	0.433973008904625	0.632479181265846	TRUE
1601	ENSG00000082898	7514	XPO1	protein_coding	6105.06822066843	-0.257787720878212	0.0615256382475432	-4.18992355416168	2.79048449545289e-05	0.000147541468152769	TRUE
1603	ENSG00000082996	11342	RNF13	protein_coding	328.995258613821	0.0294461127061359	0.122009527706834	0.241342731666738	0.809289494414535	0.91415080267289	TRUE
1604	ENSG00000083067	80036	TRPM3	protein_coding	12.8445121235396	1.50815683394648	0.593369890364076	2.54168076007551	0.0110320885057521	0.0313696316185872	TRUE
1605	ENSG00000083093	79728	PALB2	protein_coding	556.619550677849	-0.259193903097405	0.100950201600933	-2.56754220384845	0.0102422320701751	0.0294671225226501	TRUE
1606	ENSG00000083097	23033	DOPEY1	protein_coding	461.298622862807	-1.12123827284948	0.104486240490138	-10.7309657959729	7.28309572119825e-27	4.60669291580088e-25	TRUE
1607	ENSG00000083099	57226	LYRM2	protein_coding	1312.19577449341	-0.467739292535727	0.0742464655797046	-6.29981897297997	2.97993466427436e-10	3.45729104595635e-09	TRUE
1608	ENSG00000083123	594	BCKDHB	protein_coding	603.092604885328	-0.76230181368713	0.090663053532539	-8.40807566020859	4.16792269074142e-17	1.11567059110473e-15	TRUE
1609	ENSG00000083168	7994	KAT6A	protein_coding	2008.6219048091	-0.584800010949448	0.089886822806707	-6.50595930181006	7.71991262964743e-11	9.67282963236382e-10	TRUE
1610	ENSG00000083223	79670	ZCCHC6	protein_coding	931.394503643118	0.111067114545123	0.0856546221759144	1.29668559295046	0.194739388437165	0.349748582998203	TRUE
1611	ENSG00000083290	9706	ULK2	protein_coding	911.787382384245	0.158454431092523	0.0853293944508191	1.85697357999946	0.0633149129964475	0.140372852674715	TRUE
1612	ENSG00000083307	79977	GRHL2	protein_coding	0	NA	NA	NA	NA	NA	FALSE
1613	ENSG00000083312	3842	TNPO1	protein_coding	9035.05094575312	0.123542310465012	0.0685396893788744	1.80249300200491	0.0714678747305305	0.155323029351998	TRUE
1614	ENSG00000083444	5351	PLOD1	protein_coding	14803.0699004131	-0.00138429011612353	0.0463982419507017	-0.02983496912651	0.976198669842319	0.985515376891385	TRUE
1615	ENSG00000083454	5026	P2RX5	protein_coding	26.278512130533	0.532259552960395	0.427210649482202	1.24589486148231	0.212802996826463	0.374394723375124	TRUE
1616	ENSG00000083457	3682	ITGAE	protein_coding	248.281671619818	-0.231594434613139	0.135451505009531	-1.70979594945691	0.087303612304298	0.183639745157384	TRUE
1617	ENSG00000083520	22894	DIS3	protein_coding	1940.36496247921	0.121334204988091	0.0655912187936435	1.84985440459371	0.0643345370468435	0.14230089673436	TRUE
1618	ENSG00000083535	10464	PIBF1	protein_coding	686.77438045986	0.2034721228984	0.0867565592490544	2.34532264372411	0.0190106206960839	0.0504919720447466	TRUE
1619	ENSG00000083544	81550	TDRD3	protein_coding	587.196307428314	0.0296604088548207	0.0939350829593936	0.315754326502723	0.752188987922086	0.878392001324195	TRUE
1621	ENSG00000083635	26747	NUFIP1	protein_coding	305.069207604902	0.266825141269769	0.123512572933998	2.16030752927764	0.0307488704905061	0.0761056826430236	TRUE
1622	ENSG00000083642	23047	PDS5B	protein_coding	798.210481591497	-0.161338628164727	0.08197739350749	-1.96808682566842	0.049058048420453	0.112791242720045	TRUE
1623	ENSG00000083720	5019	OXCT1	protein_coding	1593.31651189513	-0.553389839303604	0.0727934567204711	-7.60219206828762	2.91156168107457e-14	5.63760208496503e-13	TRUE
1624	ENSG00000083750	10325	RRAGB	protein_coding	224.191385080244	-0.516981316915595	0.138488869873161	-3.73301708208816	0.000189199757866295	0.000837303307810467	TRUE
1625	ENSG00000083782	1833	EPYC	protein_coding	0	NA	NA	NA	NA	NA	FALSE
1626	ENSG00000083799	1540	CYLD	protein_coding	1363.0129322124	-0.279632490336782	0.0833591452495695	-3.3545508354193	0.00079493945412079	0.00307635984533761	TRUE
1627	ENSG00000083807	10998	SLC27A5	protein_coding	53.8057297164806	0.474382352168883	0.272377524575935	1.7416354484734	0.0815722543984642	0.173442599678408	TRUE
1628	ENSG00000083812	25799	ZNF324	protein_coding	298.221846777705	-0.187630314908844	0.126141698094751	-1.48745670736021	0.136894229262064	0.264406203046542	TRUE
1629	ENSG00000083814	79891	ZNF671	protein_coding	38.3684772054025	0.150979019427067	0.327370803994573	0.461186573710371	0.644664753528686	0.815947873768835	TRUE
1630	ENSG00000083817	55659	ZNF416	protein_coding	95.2050294694717	-0.273761533021892	0.203588378360009	-1.34468153451173	0.17872810028557	0.326695761177027	TRUE
1631	ENSG00000083828	54807	ZNF586	protein_coding	54.1208634394092	0.148758722342118	0.283225150778603	0.525231328973333	0.599422388544212	0.777823535564019	TRUE
1632	ENSG00000083838	55663	ZNF446	protein_coding	228.384390089647	0.245315031437383	0.142661183308559	1.71956397492369	0.0855117293117891	0.180403868213309	TRUE
1633	ENSG00000083844	9422	ZNF264	protein_coding	415.544077246827	0.198606838245045	0.108459193319529	1.83116647069221	0.0670756996063842	0.147314660220914	TRUE
1634	ENSG00000083845	6193	RPS5	protein_coding	6117.41062129731	0.0718334333441433	0.0758558388245781	0.946973027485242	0.343652523386941	0.53826215317609	TRUE
1635	ENSG00000083857	2195	FAT1	protein_coding	8212.83233659356	-0.908162160263801	0.185585830201159	-4.89348868542082	9.90640121795012e-07	6.79314882521426e-06	TRUE
1636	ENSG00000083896	91746	YTHDC1	protein_coding	1185.87514513217	0.198594335615233	0.0748858886375883	2.65195939085846	0.00800261661745597	0.0237329919007044	TRUE
1637	ENSG00000083937	25978	CHMP2B	protein_coding	1306.41973608136	0.0256494565614651	0.0752193234975611	0.34099557625371	0.73310691201599	0.871502146972649	TRUE
1638	ENSG00000084070	64744	SMAP2	protein_coding	2212.88514567648	0.405899306112434	0.0600472234713773	6.75966818525613	1.38308124769988e-11	1.90639721938809e-10	TRUE
1639	ENSG00000084072	10450	PPIE	protein_coding	912.85461254824	0.455201801508784	0.0905206333204638	5.02870765273222	4.93796571885712e-07	3.54926677384856e-06	TRUE
1640	ENSG00000084073	10269	ZMPSTE24	protein_coding	2837.63756407785	-0.467902945791548	0.0664201532572367	-7.04459298640007	1.86004400158831e-12	2.87994845504307e-11	TRUE
1641	ENSG00000084090	56910	STARD7	protein_coding	2599.58160882019	-0.0560281407742648	0.0664581472448112	-0.843059024319087	0.399195433851359	0.59865293460779	TRUE
1642	ENSG00000084092	84273	NOA1	protein_coding	6337.72272364123	0.442967244418425	0.063370535168546	6.9901136741274	2.74663609033285e-12	4.1473962113797e-11	TRUE
1643	ENSG00000084093	5978	REST	protein_coding	1788.71685236293	-0.590620742151237	0.0761589849430429	-7.75510260007988	8.82720804519184e-15	1.81846874542565e-13	TRUE
1644	ENSG00000084110	3034	HAL	protein_coding	0.80828713526118	-0.123970100987925	2.21231077176565	-0.0560364766876689	0.955312748606171	0.973612885402887	FALSE
1645	ENSG00000084112	54434	SSH1	protein_coding	2975.25199640135	0.0996765942165504	0.0772196585229145	1.29081889408993	0.196766484546221	0.352684511238494	TRUE
1646	ENSG00000084207	2950	GSTP1	protein_coding	3277.53821901343	0.0251727045553366	0.0795462196189291	0.316453813593253	0.751658076562552	0.878392001324195	TRUE
1647	ENSG00000084234	334	APLP2	protein_coding	10805.4945427815	0.271680803895615	0.0611406154573666	4.44354054769138	8.84904700230953e-06	5.16133964157931e-05	TRUE
1648	ENSG00000084444	57613	KIAA1467	protein_coding	476.024347145182	0.316983359597474	0.103298536607201	3.06861423219209	0.0021505409269364	0.00745876075349711	TRUE
1649	ENSG00000084453	6579	SLCO1A2	protein_coding	0.270725712326069	1.22533087359071	3.70599641391549	0.330634662513371	0.740920460511876	0.874399808211031	FALSE
1650	ENSG00000084463	51729	WBP11	protein_coding	2638.11492457006	0.0977716340839151	0.0654694566184669	1.49339308944771	0.135334320827888	0.261956197563037	TRUE
1651	ENSG00000084623	8668	EIF3I	protein_coding	7377.89403878671	0.202367432697739	0.0585412922824507	3.45683234530175	0.000546564777711344	0.00219319390830694	TRUE
1652	ENSG00000084628	79570	NKAIN1	protein_coding	10.6614429032577	0.858943823536095	0.625375832231762	1.37348419824732	0.16960187031664	0.313401941275436	TRUE
1653	ENSG00000084636	1307	COL16A1	protein_coding	1066.65053229135	-0.212333803886563	0.0901647904919727	-2.35495255662427	0.0185250707224513	0.0493635758773637	TRUE
1654	ENSG00000084652	200081	TXLNA	protein_coding	3592.71301578112	0.0196781107799708	0.0574451688883791	0.342554668404005	0.731933510114853	0.870456427626456	TRUE
1655	ENSG00000084674	338	APOB	protein_coding	0	NA	NA	NA	NA	NA	FALSE
1656	ENSG00000084676	8648	NCOA1	protein_coding	1143.69891728374	-0.644415636651029	0.0896640792100674	-7.18699887768071	6.62309547913771e-13	1.08863546287501e-11	TRUE
1657	ENSG00000084693	60509	AGBL5	protein_coding	1128.8363592135	-0.219604151869303	0.0774700814482712	-2.83469628227948	0.00458692705627452	0.0145578034319004	TRUE
1658	ENSG00000084710	22979	EFR3B	protein_coding	303.926907906165	0.188140653407262	0.12910543572091	1.45726361060405	0.145043627583703	0.277044522075214	TRUE
1659	ENSG00000084731	3797	KIF3C	protein_coding	536.746321562483	-0.122666446445916	0.107197844839307	-1.14429955779239	0.252499426630346	0.425726647052329	TRUE
1660	ENSG00000084733	10890	RAB10	protein_coding	3385.3673963463	-0.241932196209243	0.0635688903396556	-3.80582695272125	0.000141331176252977	0.000644672496807784	TRUE
1661	ENSG00000084734	2646	GCKR	protein_coding	33.6680736360568	1.35313286839287	0.383229707269277	3.53086632566845	0.000414201018067205	0.00170451204495222	TRUE
1662	ENSG00000084754	3030	HADHA	protein_coding	3496.53528413065	-0.0655567941971911	0.0548200654375105	-1.19585399386142	0.231753541138577	0.399463764186982	TRUE
1663	ENSG00000084764	22924	MAPRE3	protein_coding	814.750280663923	0.218864691989473	0.082135881008257	2.66466603027574	0.00770648140448994	0.0229888715154374	TRUE
1664	ENSG00000084774	790	CAD	protein_coding	3347.95844329753	0.323398518853322	0.0590861965595233	5.47333451269842	4.41645306670217e-08	3.78635469242669e-07	TRUE
1665	ENSG00000085063	-	CD59	protein_coding	6309.67741061641	-0.385917498596911	0.0536842400765734	-7.18865533062311	6.54325186138364e-13	1.07654773881223e-11	TRUE
1666	ENSG00000085117	3732	CD82	protein_coding	4013.66843216059	0.269921040476338	0.0555398500779618	4.85995263036265	1.17413843372054e-06	7.97293684734767e-06	TRUE
1667	ENSG00000085185	63035	BCORL1	protein_coding	745.103620889194	0.00820374628882618	0.0903151587560439	0.0908346550215989	0.927623973139671	0.965944187272051	TRUE
1668	ENSG00000085224	546	ATRX	protein_coding	3042.41506030891	-0.360437431054731	0.0728528703154272	-4.94747055941879	7.51840708639623e-07	5.25365614654152e-06	TRUE
1669	ENSG00000085231	6880	TAF9	protein_coding	676.137443300826	0.182642073656935	0.0937104632127492	1.94900406417036	0.0512949393713461	0.117067349269524	TRUE
1671	ENSG00000085265	2219	FCN1	protein_coding	0	NA	NA	NA	NA	NA	FALSE
1672	ENSG00000085274	55892	MYNN	protein_coding	653.287070921275	-0.0575101662922049	0.0963316367706069	-0.597001859619109	0.550506139039192	0.741509978972893	TRUE
1673	ENSG00000085276	2122	MECOM	protein_coding	473.206997614513	-0.995448990753238	0.107881533638097	-9.22724174549287	2.77690373133863e-20	1.00902046646386e-18	TRUE
1674	ENSG00000085365	9522	SCAMP1	protein_coding	1950.95467452612	0.0154536690450631	0.0864237277117836	0.178812803546265	0.858084691540399	0.940528230673701	TRUE
1675	ENSG00000085377	5550	PREP	protein_coding	1173.05651698112	-0.0443703980854939	0.0762099875803031	-0.58221237785586	0.560423636933874	0.748918930716455	TRUE
1676	ENSG00000085382	57531	HACE1	protein_coding	407.978645468789	-0.0410443413367021	0.123583323312085	-0.332118770046772	0.739799577357142	0.874399808211031	TRUE
1677	ENSG00000085415	81929	SEH1L	protein_coding	1093.08650639287	0.048158834669034	0.078726006535642	0.611727138061179	0.540718303650973	0.734637007935666	TRUE
1678	ENSG00000085433	22911	WDR47	protein_coding	456.627666829549	-0.192043509768821	0.114559158326204	-1.67636976890126	0.0936657866236852	0.194601496832031	TRUE
1679	ENSG00000085449	57590	WDFY1	protein_coding	1280.94279408971	0.0886967326493546	0.0789744247071889	1.12310704355509	0.261392035040713	0.437223621393271	TRUE
1680	ENSG00000085465	5016	OVGP1	protein_coding	36.9388079303518	1.78403841028395	0.367858028322469	4.84980148026032	1.23585099563075e-06	8.38199495765765e-06	TRUE
1681	ENSG00000085491	29957	SLC25A24	protein_coding	1420.54921297976	-0.231834685723568	0.0697874476349578	-3.32201124385924	0.000893710924010271	0.00341985103299292	TRUE
1682	ENSG00000085511	4216	MAP3K4	protein_coding	1132.32662625873	-0.0450729681902061	0.0793934676898271	-0.567716331100392	0.570227600568674	0.755261901854491	TRUE
1683	ENSG00000085514	29992	PILRA	protein_coding	35.6941626355175	1.10427272397243	0.354798804766006	3.11239133035049	0.00185578322276878	0.00655451314649607	TRUE
1684	ENSG00000085552	57549	IGSF9	protein_coding	8.60356597085098	0.107843121342064	0.66832046971766	0.161364384645624	0.871806415964777	0.949050865110049	FALSE
1685	ENSG00000085563	5243	ABCB1	protein_coding	424.345215889213	-0.773010726107737	0.119702994926092	-6.45773922853822	1.06278667507086e-10	1.30954335042281e-09	TRUE
1686	ENSG00000085644	7760	ZNF213	protein_coding	676.120120051016	-0.0362350983873484	0.102416008378505	-0.353803072010309	0.723486471090661	0.864227148218641	TRUE
1687	ENSG00000085662	231	AKR1B1	protein_coding	5085.90828944996	0.0397687567914651	0.0570278549862905	0.697356700528636	0.485579591987308	0.682567699355377	TRUE
1688	ENSG00000085719	8895	CPNE3	protein_coding	4957.02479913557	0.172904302298032	0.0609435518467696	2.83712217385632	0.00455221891786939	0.0144610853198239	TRUE
1689	ENSG00000085721	54700	RRN3	protein_coding	1532.01086834658	0.157555149045497	0.0765982101936427	2.05690379249322	0.0396954811139914	0.0945230655974269	TRUE
1690	ENSG00000085733	2017	CTTN	protein_coding	3482.3465490403	-0.438723828209256	0.059674536549697	-7.35194361909935	1.95345210119819e-13	3.42515964930829e-12	TRUE
1691	ENSG00000085741	7481	WNT11	protein_coding	4.485274236907	0.197074880524421	0.919942883231496	0.214225126490629	0.830371502778536	0.930761651644253	FALSE
1692	ENSG00000085760	4528	MTIF2	protein_coding	933.103745828194	0.0666263050760122	0.0787974775623729	0.845538551957751	0.397810217378218	0.59733160114326	TRUE
1693	ENSG00000085788	23259	DDHD2	protein_coding	1158.49504974429	0.327438109927887	0.0768533934392272	4.26055500316734	2.03919888539803e-05	0.000110944372618119	TRUE
1694	ENSG00000085831	22996	TTC39A	protein_coding	11.5147411094478	0.0331809991786948	0.58277184350611	0.0569365173496871	0.954595764843698	0.973230641275188	TRUE
1695	ENSG00000085832	2060	EPS15	protein_coding	1261.5875631519	-0.13664623992143	0.0834362581840313	-1.63773211905111	0.10147758731645	0.207555003878909	TRUE
1696	ENSG00000085840	4998	ORC1	protein_coding	281.607365954246	-0.709164821686303	0.124486479305835	-5.69672164913625	1.22133081018558e-08	1.13605052158766e-07	TRUE
1697	ENSG00000085871	4258	MGST2	protein_coding	70.2794584548676	-1.00829761818755	0.242400999996531	-4.15962647927188	3.18768463876052e-05	0.000166291854246272	TRUE
1698	ENSG00000085872	10523	CHERP	protein_coding	1881.04557289061	0.140493132668798	0.069369806888913	2.02527784016727	0.0428388426525485	0.100608541569677	TRUE
1699	ENSG00000085978	55054	ATG16L1	protein_coding	670.179240232455	0.116888183361077	0.0903678080922732	1.29347148977791	0.195848038474383	0.351370186055836	TRUE
1700	ENSG00000085982	55230	USP40	protein_coding	487.50568338794	-0.325481396727661	0.0996601489318371	-3.26591320819995	0.0010911168614348	0.00409090971670328	TRUE
1701	ENSG00000085998	55624	POMGNT1	protein_coding	3476.96513985195	0.200136170903626	0.064697877667323	3.0933962305955	0.00197879741886514	0.00693066085303092	TRUE
1702	ENSG00000085999	8438	RAD54L	protein_coding	478.321275081539	-0.337914245171101	0.105878430747567	-3.19153053917799	0.0014152114914634	0.00514452572397017	TRUE
1703	ENSG00000086015	23139	MAST2	protein_coding	3571.67842627989	0.364694263409636	0.0568797949619672	6.41166628067997	1.43937648345002e-10	1.74150143954745e-09	TRUE
1704	ENSG00000086061	3301	DNAJA1	protein_coding	4788.85268885782	-0.189120929998911	0.0512273824725925	-3.69179374136661	0.000222678021453464	0.000975351436363749	TRUE
1705	ENSG00000086062	2683	B4GALT1	protein_coding	12313.7316039505	-0.041398488779402	0.0523669150707825	-0.790546640439773	0.429208595116046	0.627570581112315	TRUE
1706	ENSG00000086065	51510	CHMP5	protein_coding	1013.34256748214	0.510414207607569	0.0777210491260579	6.56725833409318	5.12500914479109e-11	6.60067165722038e-10	TRUE
1707	ENSG00000086102	4799	NFX1	protein_coding	1374.03212677011	-0.0457906837777151	0.0679310312108693	-0.674076088077821	0.500262940932864	0.69703791821647	TRUE
1708	ENSG00000086159	363	AQP6	protein_coding	1.70290355792726	-1.66474769640997	1.67880877808794	-0.99162436969505	0.321380796863083	0.511905454262303	FALSE
1709	ENSG00000086189	27292	DIMT1	protein_coding	1445.49273012342	0.185293748733124	0.0740665433214591	2.50171994565649	0.0123591646781048	0.0346299941546635	TRUE
1710	ENSG00000086200	51194	IPO11	protein_coding	957.355796539839	-0.146636645845972	0.0803401519355359	-1.82519751722192	0.0679712283473347	0.148860302348779	TRUE
1711	ENSG00000086205	2346	FOLH1	protein_coding	0	NA	NA	NA	NA	NA	FALSE
1713	ENSG00000086232	27102	EIF2AK1	protein_coding	6497.46577887473	0.191691535323524	0.0654421004743374	2.92917760790234	0.00339860166394133	0.0111725349791703	TRUE
1714	ENSG00000086288	51314	NME8	protein_coding	0	NA	NA	NA	NA	NA	FALSE
1715	ENSG00000086289	54749	EPDR1	protein_coding	1804.70669470739	-0.0733736526656547	0.0640418354924431	-1.14571439280988	0.251913346574439	0.425032220193467	TRUE
1716	ENSG00000086300	29887	SNX10	protein_coding	29.3539893287696	-0.500568197576301	0.385357549201952	-1.29897078340087	0.193953956000209	0.348557893357	TRUE
1717	ENSG00000086475	22929	SEPHS1	protein_coding	1489.48692734621	-0.146026937457837	0.0686600090791072	-2.12681209071193	0.0334356993072279	0.0818090063208186	TRUE
1718	ENSG00000086504	10573	MRPL28	protein_coding	1103.30226907041	-0.0350848023361643	0.0905391318941954	-0.387509815945271	0.69837881942837	0.844443038671602	TRUE
1719	ENSG00000086506	3049	HBQ1	protein_coding	0	NA	NA	NA	NA	NA	FALSE
1720	ENSG00000086544	80271	ITPKC	protein_coding	298.598237021091	0.105548088573787	0.125998069396734	0.837696078036285	0.4022014166974	0.601470735057635	TRUE
1721	ENSG00000086548	4680	CEACAM6	protein_coding	0	NA	NA	NA	NA	NA	FALSE
1722	ENSG00000086570	2196	FAT2	protein_coding	18.1062610983725	-0.44075702395429	0.506688676467884	-0.869877391037823	0.384367412213206	0.583253521644319	TRUE
1723	ENSG00000086589	55696	RBM22	protein_coding	1321.61561531393	-0.289736481024526	0.0719738953686765	-4.02557732272778	5.68357001278392e-05	0.000281589813398096	TRUE
1724	ENSG00000086598	10959	TMED2	protein_coding	7356.47793441239	0.211192670861341	0.0507370172548192	4.16249677825278	3.14786584633444e-05	0.000164451676120219	TRUE
1725	ENSG00000086619	56605	ERO1LB	protein_coding	355.612593123707	0.605511791147005	0.121725018758899	4.97442347777609	6.54421083516184e-07	4.60304912038278e-06	TRUE
1726	ENSG00000086666	54469	ZFAND6	protein_coding	1078.65124515053	0.178765914026023	0.0743514487207861	2.40433666191693	0.0162018447401384	0.0438711121725201	TRUE
1727	ENSG00000086696	3294	HSD17B2	protein_coding	5.35992903530189	-1.24444122005553	0.87374428498811	-1.42426250040933	0.154370498433403	0.291115213366349	FALSE
1728	ENSG00000086712	55787	TXLNG	protein_coding	1122.86857057226	0.251647357756446	0.0772673827863227	3.25683812084536	0.00112660662794975	0.00420826509014124	TRUE
1729	ENSG00000086717	5475	PPEF1	protein_coding	5.03369539953673	0.277881504592178	0.87728508783526	0.316751656269301	0.75143204934752	0.878392001324195	FALSE
1730	ENSG00000086730	7462	LAT2	protein_coding	18.7840978420486	-0.286159357249942	0.462661381456049	-0.618507117126062	0.536241107772092	0.730570289054044	TRUE
1731	ENSG00000086758	10075	HUWE1	protein_coding	17655.0329343547	-0.551629100837112	0.159675901917588	-3.45467972444469	0.000550946874180325	0.00220870204630319	TRUE
1732	ENSG00000086827	9183	ZW10	protein_coding	799.059687873242	-0.389686395682049	0.0821945364990006	-4.74102552651766	2.12639137016291e-06	1.38393718824856e-05	TRUE
1733	ENSG00000086848	79796	ALG9	protein_coding	788.936886289692	0.0107230593879041	0.0833341590453861	0.128675437668532	0.897614471709542	0.965944187272051	TRUE
1734	ENSG00000086967	4606	MYBPC2	protein_coding	0	NA	NA	NA	NA	NA	FALSE
1735	ENSG00000086991	50507	NOX4	protein_coding	3.06849519136273	-0.642677217390967	1.10335965850956	-0.582473006362318	0.560248118655729	0.748918930716455	FALSE
1736	ENSG00000087008	8310	ACOX3	protein_coding	298.094342194264	-0.284604268988383	0.126197372181855	-2.25523134172918	0.0241188116239898	0.0619213867881085	TRUE
1737	ENSG00000087053	8898	MTMR2	protein_coding	1740.00853396225	-0.131259829249721	0.0692968298658906	-1.89416787901765	0.0582027301852611	0.130461507560558	TRUE
1738	ENSG00000087074	23645	PPP1R15A	protein_coding	2059.68280590951	0.275123984681929	0.074872012696605	3.67459047477167	0.000238231216788972	0.00103709220502729	TRUE
1739	ENSG00000087076	51171	HSD17B14	protein_coding	5.99569507313678	-1.0223159926053	0.848915846031262	-1.20426070191138	0.228488830645982	0.395152632888312	FALSE
1740	ENSG00000087077	7205	TRIP6	protein_coding	3747.82812396104	-0.179045782912252	0.0579313270293965	-3.09065564511232	0.00199715102331088	0.0069863468201768	TRUE
1741	ENSG00000087085	43	ACHE	protein_coding	16.4886020094963	0.940860073388425	0.502768982046418	1.87135664089468	0.0612956645426208	0.136409611553151	TRUE
1742	ENSG00000087086	2512	FTL	protein_coding	38529.7601111049	0.519648195159928	0.0548321329355871	9.4770742507933	2.61512499589291e-21	1.04204226035733e-19	TRUE
1743	ENSG00000087087	51593	SRRT	protein_coding	2957.63274637494	-0.0457001937801385	0.0610786076414836	-0.748219311880642	0.454327884347038	0.652346696559502	TRUE
1744	ENSG00000087088	581	BAX	protein_coding	1276.85990648929	-0.143872058940242	0.0738273201604872	-1.94876447672068	0.0513235578377754	0.117117012393577	TRUE
1745	ENSG00000087095	51701	NLK	protein_coding	604.780740494614	0.102922089179661	0.0970555960854422	1.06044466605568	0.28894235095421	0.473021229830905	TRUE
1746	ENSG00000087111	94005	PIGS	protein_coding	2717.06858807494	-0.0452115079169058	0.0658879701000328	-0.686187597648926	0.49259481762797	0.689407398056934	TRUE
1747	ENSG00000087116	9509	ADAMTS2	protein_coding	2751.59313470641	-0.0386105904301007	0.0560793845006757	-0.688498826688005	0.491138708905706	0.687795561352329	TRUE
1748	ENSG00000087128	28983	TMPRSS11E	protein_coding	0.262208083238059	1.18621956178098	4.03871985313121	0.293711771283495	0.768978158670524	0.886380906420813	FALSE
1749	ENSG00000087152	56970	ATXN7L3	protein_coding	1624.19979812875	0.142259967179436	0.0683976851653754	2.07989447063118	0.0375352133131174	0.0900950629601431	TRUE
1750	ENSG00000087157	9489	PGS1	protein_coding	749.861286049637	0.418257508891917	0.08796627783049	4.75474828772334	1.9869381725869e-06	1.29701651386875e-05	TRUE
1751	ENSG00000087191	5705	PSMC5	protein_coding	2702.99904629347	-0.241887012080019	0.0712489505066502	-3.39495543948317	0.000686397712257354	0.00269912505869931	TRUE
1752	ENSG00000087206	51720	UIMC1	protein_coding	589.421294222943	0.0767861234998674	0.092504521284747	0.830079680792084	0.406493734505369	0.605239755700322	TRUE
1753	ENSG00000087237	1071	CETP	protein_coding	1.35375826861301	-0.610530794991219	1.7829088038188	-0.342435234872096	0.732023375897129	0.870456427626456	FALSE
1754	ENSG00000087245	4313	MMP2	protein_coding	9755.46483905099	-0.224275219996566	0.0490639142773938	-4.57108290888851	4.85210249407875e-06	2.96155133645021e-05	TRUE
1755	ENSG00000087250	4504	MT3	protein_coding	0.257204759904557	1.16279522712625	3.77933919872108	0.30767157060677	0.758332254392846	0.880620733393979	FALSE
1756	ENSG00000087253	54947	LPCAT2	protein_coding	1119.48132847178	-0.967294665682806	0.0966393817532005	-10.0093217499373	1.38700151215425e-23	6.71025830724373e-22	TRUE
1757	ENSG00000087258	2775	GNAO1	protein_coding	305.351329952885	-0.262404197707018	0.119218900280813	-2.201028503777	0.0277340060287647	0.0697968398112649	TRUE
1758	ENSG00000087263	55239	OGFOD1	protein_coding	1706.31367697189	0.284987804609401	0.0708775388800376	4.02084791758573	5.79890349804768e-05	0.000286656041161949	TRUE
1759	ENSG00000087266	6452	SH3BP2	protein_coding	1379.38553946412	-0.572300692586493	0.0766592315253738	-7.46551564891522	8.29740289119885e-14	1.51554060508978e-12	TRUE
1760	ENSG00000087269	8602	NOP14	protein_coding	1559.0879420286	0.00505819836223016	0.0727230669283088	0.0695542497845503	0.944548452083639	0.967028263574389	TRUE
1761	ENSG00000087274	118	ADD1	protein_coding	4172.84042804257	-0.249731262801797	0.0523290768011129	-4.77232311494717	1.821130293205e-06	1.19528298029804e-05	TRUE
1762	ENSG00000087299	79944	L2HGDH	protein_coding	474.599816731827	0.336180732006931	0.10345555361575	3.24951846718214	0.00115600572103149	0.00430677698598949	TRUE
1763	ENSG00000087301	57544	TXNDC16	protein_coding	411.647722676212	-0.467607850096398	0.11489851942298	-4.06974652453943	4.7064315074246e-05	0.000237940903741259	TRUE
1764	ENSG00000087302	51637	C14orf166	protein_coding	3007.07545883561	0.248208998824526	0.0683276823906473	3.63262721843029	0.00028055018121925	0.00120292141472818	TRUE
1765	ENSG00000087303	22795	NID2	protein_coding	4184.52860721557	-0.391159598997959	0.0549788241559157	-7.11473199005967	1.12130512557266e-12	1.7880157735322e-11	TRUE
1766	ENSG00000087338	64395	GMCL1	protein_coding	561.167668063292	0.255360694593722	0.0957538578809262	2.66684497361217	0.00765669813430815	0.0228643278086579	TRUE
1767	ENSG00000087365	10992	SF3B2	protein_coding	6067.48376810433	0.340004001636463	0.0559219818028871	6.07997053528795	1.2020463425674e-09	1.29029210800541e-08	TRUE
1768	ENSG00000087448	57542	KLHL42	protein_coding	724.861221305285	-0.573899292596406	0.0916102550290146	-6.26457477292953	3.73844143450332e-10	4.28490622942603e-09	TRUE
1769	ENSG00000087460	2778	GNAS	protein_coding	15302.6180144555	0.233792359856079	0.0604578745550764	3.86702909383785	0.000110169288871836	0.000513782390866525	TRUE
1770	ENSG00000087470	10059	DNM1L	protein_coding	1969.69524654075	-0.257082932324018	0.0643821076478124	-3.99308040256047	6.52204408856175e-05	0.000318056735992169	TRUE
1771	ENSG00000087494	5744	PTHLH	protein_coding	392.386992105825	-0.289319296186543	0.107361875427211	-2.69480479020409	0.00704298797291738	0.0212359019423522	TRUE
1772	ENSG00000087495	116154	PHACTR3	protein_coding	0.257204759904557	1.16279522712625	3.77933919872108	0.30767157060677	0.758332254392846	0.880620733393979	FALSE
1773	ENSG00000087502	51290	ERGIC2	protein_coding	1636.31518333727	-0.0403120027377821	0.0681935988287673	-0.591140567885333	0.554426240080339	0.744729536581094	TRUE
1774	ENSG00000087510	7022	TFAP2C	protein_coding	4.96941300362506	1.57945009167558	0.957601142064867	1.64938200498574	0.0990693989519017	0.203574442943157	FALSE
1775	ENSG00000087586	6790	AURKA	protein_coding	3144.23993890518	0.23573275411407	0.0553943446318539	4.25553828068063	2.08546678018945e-05	0.000113137235298842	TRUE
1776	ENSG00000087589	57091	CASS4	protein_coding	8.0290576894335	-1.05279795359895	0.709929894513763	-1.4829604468481	0.138084919842314	0.266434782631007	FALSE
1777	ENSG00000087842	8544	PIR	protein_coding	452.756413752941	0.120580420056378	0.107629725569191	1.12032637283704	0.262574707540471	0.438815036243876	TRUE
1778	ENSG00000087884	28971	AAMDC	protein_coding	138.21798519699	-0.00653032451728624	0.180355011450741	-0.036208167795048	0.971116373302891	0.982453238168758	TRUE
1779	ENSG00000087903	5990	RFX2	protein_coding	356.267013527	0.111824363205156	0.112391293764262	0.994955743099684	0.319757789661235	0.509976048919927	TRUE
1780	ENSG00000087995	339175	METTL2A	protein_coding	532.59067285884	0.247926082671506	0.0993858096495184	2.49458231055129	0.0126105475154152	0.035264930484405	TRUE
1781	ENSG00000088002	6820	SULT2B1	protein_coding	1.33074606197565	-0.6493169594942	1.81054507958514	-0.358630650413289	0.719871414356801	0.861887550083108	FALSE
1782	ENSG00000088035	29929	ALG6	protein_coding	378.472477850997	-0.579315202381502	0.128176724057396	-4.51965991986262	6.193904597748e-06	3.72144237470114e-05	TRUE
1783	ENSG00000088038	4849	CNOT3	protein_coding	1891.57586676692	0.373357542244944	0.067454353909268	5.53496580438888	3.11289080995581e-08	2.72625380781668e-07	TRUE
1784	ENSG00000088053	51206	GP6	protein_coding	0.270725712326069	1.22533087359071	3.70599641391549	0.330634662513371	0.740920460511876	0.874399808211031	FALSE
1785	ENSG00000088179	5775	PTPN4	protein_coding	295.527542098028	-0.49540122714222	0.12718995715222	-3.89497125586203	9.82103755217745e-05	0.000462303415975983	TRUE
1786	ENSG00000088205	8886	DDX18	protein_coding	1729.35431993885	0.27168714379931	0.0686237812434054	3.95908151484175	7.52385559532261e-05	0.000362358730560969	TRUE
1787	ENSG00000088247	8570	KHSRP	protein_coding	5077.46861996035	-0.279200353372809	0.05434332599171	-5.13771191361015	2.78103779463784e-07	2.09781640710358e-06	TRUE
1788	ENSG00000088256	2767	GNA11	protein_coding	3879.46667479914	-0.0119946362352116	0.062019020257503	-0.19340254304905	0.846643723969718	0.934151984496324	TRUE
1789	ENSG00000088280	55616	ASAP3	protein_coding	568.185805041332	-0.255384697090964	0.0960820212649179	-2.65798630928898	0.00786090863135809	0.0233923327419992	TRUE
1790	ENSG00000088298	55741	EDEM2	protein_coding	824.985700016798	-0.16046593969058	0.0799594539776435	-2.00684136406741	0.0447665569261416	0.104357529236233	TRUE
1791	ENSG00000088305	1789	DNMT3B	protein_coding	112.664392830108	0.413627518453585	0.193087649163774	2.14217491509647	0.0321794092859378	0.0791075214891673	TRUE
1792	ENSG00000088320	28954	REM1	protein_coding	0.342820084838236	-0.661551211130996	3.43908214765783	-0.192362724333742	0.84745808876212	0.934151984496324	FALSE
1793	ENSG00000088325	22974	TPX2	protein_coding	6498.46702664735	0.0796790713951684	0.0514126241709414	1.549795846449	0.121190524284699	0.240075603031445	TRUE
1795	ENSG00000088356	81572	PDRG1	protein_coding	429.150922711148	0.562810877043173	0.112988667056646	4.98112679531845	6.32151013426971e-07	4.45742155545244e-06	TRUE
1796	ENSG00000088367	2036	EPB41L1	protein_coding	809.885058897792	-0.662870411438689	0.0822771054599004	-8.05655969219473	7.84716831390024e-16	1.84609222418147e-14	TRUE
1797	ENSG00000088386	6564	SLC15A1	protein_coding	0	NA	NA	NA	NA	NA	FALSE
1798	ENSG00000088387	23348	DOCK9	protein_coding	1253.34458272945	-0.247947776851098	0.0940457311322357	-2.63645966559039	0.00837761592826189	0.0247018171310181	TRUE
1799	ENSG00000088448	55608	ANKRD10	protein_coding	842.080633947682	-0.170682244671368	0.0833383015195108	-2.04806483404762	0.0405536470704616	0.09621772501658	TRUE
1800	ENSG00000088451	23483	TGDS	protein_coding	322.312768343253	1.01474056029257	0.121974188755073	8.31930567154825	8.84800938830447e-17	2.30510183667935e-15	TRUE
1801	ENSG00000088538	1795	DOCK3	protein_coding	38.2847047634094	-0.67255869340164	0.319627278022275	-2.10419679309965	0.0353612841703984	0.0857690684649998	TRUE
1802	ENSG00000088543	51161	C3orf18	protein_coding	320.012095317119	0.0760990458266023	0.121067420427015	0.628567500308462	0.529632242731022	0.724365202502565	TRUE
1803	ENSG00000088682	57017	COQ9	protein_coding	932.709947061718	0.345224344816185	0.0979111824564126	3.52589291800116	0.00042205758395412	0.00173600660374963	TRUE
1804	ENSG00000088726	55287	TMEM40	protein_coding	0.600024844742793	0.819943805740974	2.45155163785114	0.334459120942555	0.738033133231242	0.874399808211031	FALSE
1805	ENSG00000088727	64147	KIF9	protein_coding	97.2674935717278	-0.0486412768470576	0.201688412691703	-0.241170408343735	0.809423044793481	0.914180726075198	TRUE
1806	ENSG00000088756	79822	ARHGAP28	protein_coding	26.5067526328716	-2.09596923304454	0.442314998754093	-4.73863477148286	2.15162906306413e-06	1.39769954884021e-05	TRUE
1807	ENSG00000088766	54675	CRLS1	protein_coding	762.245060592087	0.257744519606563	0.0873152453679381	2.95188450219033	0.00315841044705211	0.0104777260323924	TRUE
1808	ENSG00000088782	140850	DEFB127	protein_coding	0	NA	NA	NA	NA	NA	FALSE
1809	ENSG00000088808	23368	PPP1R13B	protein_coding	439.985924651774	-0.340422441519638	0.104820176303759	-3.247680489805	0.00116349843966915	0.00433091245698991	TRUE
1810	ENSG00000088812	8455	ATRN	protein_coding	3580.01200795475	-0.179696343803084	0.0746060844648272	-2.40860172587936	0.0160137627952315	0.0434375859302673	TRUE
1811	ENSG00000088826	54498	SMOX	protein_coding	1422.09058941364	0.749520265415834	0.0730754797200727	10.2567956897032	1.10306416515803e-24	5.9803586706568e-23	TRUE
1812	ENSG00000088827	6614	SIGLEC1	protein_coding	0.13110404161903	0.300221868810571	4.0804728567969	0.0735752642761702	0.941348354027805	0.965944187272051	FALSE
1813	ENSG00000088832	2280	FKBP1A	protein_coding	8329.75289028156	0.0341935752852027	0.0661479948113378	0.516925348723374	0.605208271648219	0.782133591070059	TRUE
1814	ENSG00000088833	55968	NSFL1C	protein_coding	2461.60028822979	-0.0252098548841517	0.0651297375878946	-0.387071341261436	0.698703393482804	0.844596301946441	TRUE
1815	ENSG00000088836	83959	SLC4A11	protein_coding	86.155881619362	0.0876350437795468	0.217828695714703	0.402311750029138	0.687454608279111	0.838193251371058	TRUE
1816	ENSG00000088854	25943	C20orf194	protein_coding	818.868989084379	0.351794391030327	0.0825617714767563	4.26098404549578	2.03528763907098e-05	0.000110802175008142	TRUE
1817	ENSG00000088876	79175	ZNF343	protein_coding	308.47829975775	0.0895775123435827	0.120470843419198	0.743561759851577	0.457141644988184	0.65511999774341	TRUE
1818	ENSG00000088881	57593	EBF4	protein_coding	56.0783854066488	0.891614238747292	0.281659866763866	3.16557076090216	0.00154779010128969	0.00557543964349829	TRUE
1819	ENSG00000088882	56265	CPXM1	protein_coding	15.9534749746967	0.398489807913003	0.493206589029795	0.807957186251074	0.419115229093888	0.617255439253715	TRUE
1820	ENSG00000088888	57506	MAVS	protein_coding	5539.85648294256	-0.38932414671015	0.0661909034343156	-5.88183763191109	4.05736269894955e-09	4.03327358397325e-08	TRUE
1821	ENSG00000088899	9762	LZTS3	protein_coding	240.758595702615	-0.289237525248433	0.132370815202261	-2.1850551030186	0.0288848066078563	0.0722247038431874	TRUE
1822	ENSG00000088926	2160	F11	protein_coding	0	NA	NA	NA	NA	NA	FALSE
1823	ENSG00000088930	22803	XRN2	protein_coding	2703.7607936182	-0.198442961618298	0.0569243769525879	-3.48608052018875	0.000490153445037373	0.00198879556530013	TRUE
1824	ENSG00000088970	55857	KIZ	protein_coding	400.849384349512	0.429311392806605	0.1092441742217	3.92983329193703	8.50047759854607e-05	0.000404714681984862	TRUE
1825	ENSG00000088986	8655	DYNLL1	protein_coding	4052.69350889958	-0.0108918735563405	0.0612144275239807	-0.177929844268715	0.858778072471681	0.941002694705012	TRUE
1826	ENSG00000088992	54997	TESC	protein_coding	0	NA	NA	NA	NA	NA	FALSE
1827	ENSG00000089006	27131	SNX5	protein_coding	1978.83680204972	0.184667197312062	0.0676431413346097	2.7300210142307	0.00633302884943731	0.0193562359175595	TRUE
1828	ENSG00000089009	6128	RPL6	protein_coding	12810.2238040733	0.0434710029434873	0.0646795378128122	0.672098230962872	0.501521162651284	0.698204678568339	TRUE
1829	ENSG00000089012	55423	SIRPG	protein_coding	3.85663932630723	0.694514386000636	1.02177320969549	0.679714812847381	0.496685054874953	0.69351544167725	FALSE
1830	ENSG00000089022	8550	MAPKAPK5	protein_coding	795.650797041636	0.398353709903774	0.0854866952526541	4.65983283979394	3.16466281066461e-06	2.00467772553895e-05	TRUE
1831	ENSG00000089041	5027	P2RX7	protein_coding	128.807410488736	-0.121551680814611	0.17862589472524	-0.680481858476233	0.496199404947377	0.693033986118002	TRUE
1832	ENSG00000089048	51575	ESF1	protein_coding	1356.32623838598	0.588286713223074	0.091385057514087	6.43744972346698	1.21497547764999e-10	1.48634320969244e-09	TRUE
1833	ENSG00000089050	10741	RBBP9	protein_coding	961.185407201256	-0.435089988325316	0.0818490399563958	-5.31576165776783	1.06212101565057e-07	8.58037024847702e-07	TRUE
1834	ENSG00000089053	51433	ANAPC5	protein_coding	2532.15833783866	0.136785530566737	0.0614307957143852	2.22666056944312	0.0259699675847331	0.0658718411424435	TRUE
1835	ENSG00000089057	9962	SLC23A2	protein_coding	2250.96377659349	-0.427277038133033	0.075979539392589	-5.6235802631716	1.87039797877808e-08	1.68830109310635e-07	TRUE
1836	ENSG00000089060	80024	SLC8B1	protein_coding	297.321705782637	0.232962094257082	0.122187207127568	1.90659971476278	0.0565724420693285	0.12745965246174	TRUE
1837	ENSG00000089063	29058	TMEM230	protein_coding	3287.47159982006	-0.0331721570884519	0.0625758434988469	-0.530111225573222	0.596034816430816	0.775371922227718	TRUE
1838	ENSG00000089091	55184	DZANK1	protein_coding	103.815062663177	-0.504139082544785	0.196054104737754	-2.57142834738978	0.0101279971022775	0.0292221548424895	TRUE
1839	ENSG00000089094	84678	KDM2B	protein_coding	522.413200592302	-0.0685625072713407	0.0973159987836202	-0.704534795186018	0.481099789022617	0.677738364837768	TRUE
1840	ENSG00000089101	26074	CFAP61	protein_coding	3.5367631510012	-1.79638777214891	1.0945807912708	-1.64116508025261	0.100763152250769	0.206384398433513	FALSE
1841	ENSG00000089116	64211	LHX5	protein_coding	0.396826430611597	1.78194528991933	2.94059854049314	0.605980471452077	0.544527721074381	0.736823105974826	FALSE
1842	ENSG00000089123	55617	TASP1	protein_coding	148.718320093081	-0.157375817741113	0.166799520823216	-0.943502816821091	0.345423775192535	0.540116025703911	TRUE
1843	ENSG00000089127	4938	OAS1	protein_coding	13.6900781389314	-1.56879280304451	0.549488844917427	-2.85500391419276	0.00430362985267237	0.0137584033365666	TRUE
1844	ENSG00000089154	10985	GCN1L1	protein_coding	5001.43174760394	0.222371409247719	0.0641455739030827	3.4666680133488	0.000526952291355124	0.00212548210480936	TRUE
1845	ENSG00000089157	6175	RPLP0	protein_coding	18014.709081483	0.0864105982180054	0.06037219881002	1.43129784770509	0.152344870521029	0.288377931584808	TRUE
1846	ENSG00000089159	5829	PXN	protein_coding	10969.6247323635	-0.0831860881149093	0.0507517497269282	-1.63907823006094	0.10119696828284	0.207099080207829	TRUE
1847	ENSG00000089163	23409	SIRT4	protein_coding	25.2329474001023	-0.143224439008357	0.406737511732425	-0.35212989920285	0.724740846270449	0.86480744638113	TRUE
1848	ENSG00000089169	22895	RPH3A	protein_coding	0.126100718285528	0.300221868810571	4.0804728567969	0.0735752642761702	0.941348354027805	0.965944187272051	FALSE
1849	ENSG00000089177	55614	KIF16B	protein_coding	456.287641613826	-0.180303737660216	0.101684160607301	-1.77317427398098	0.0761998335415279	0.16400009542813	TRUE
1850	ENSG00000089195	51605	TRMT6	protein_coding	781.295033122926	0.297517231038569	0.0889494982596385	3.34478818722657	0.000823454312273543	0.00316947323529582	TRUE
1851	ENSG00000089199	1114	CHGB	protein_coding	4.37119714348028	-0.660168633299825	0.948720762013089	-0.695851360835631	0.48652192042363	0.683459846754525	FALSE
1852	ENSG00000089220	5037	PEBP1	protein_coding	3551.84000922841	-0.161323973873825	0.0631144409869355	-2.55605486400836	0.0105866425471875	0.0302896098878989	TRUE
1853	ENSG00000089225	6910	TBX5	protein_coding	0	NA	NA	NA	NA	NA	FALSE
1854	ENSG00000089234	8315	BRAP	protein_coding	488.343784185609	0.0523541482802456	0.0993083750852013	0.527187643895377	0.598063288318598	0.776945446364295	TRUE
1855	ENSG00000089248	10961	ERP29	protein_coding	1606.11122165476	0.0370489388248873	0.0716591076147895	0.51701646947723	0.605144662024261	0.782133591070059	TRUE
1856	ENSG00000089250	4842	NOS1	protein_coding	0.13110404161903	0.300221868810571	4.0804728567969	0.0735752642761702	0.941348354027805	0.965944187272051	FALSE
1857	ENSG00000089280	2521	FUS	protein_coding	5376.06703161694	-0.153896748181887	0.0524639532221813	-2.93338070675202	0.003352924757509	0.0110415057864903	TRUE
1858	ENSG00000089289	3476	IGBP1	protein_coding	945.424973436949	0.125861312199554	0.0836414957405314	1.50477117948722	0.132382915816474	0.257293210004978	TRUE
1859	ENSG00000089327	53827	FXYD5	protein_coding	6373.31144122826	0.377799931653919	0.0689692993621162	5.47779860239437	4.30649883422104e-08	3.70884453307247e-07	TRUE
1860	ENSG00000089335	55900	ZNF302	protein_coding	356.519527463689	-0.0148740618513249	0.117905289784847	-0.126152625369625	0.899611111154229	0.965944187272051	TRUE
1861	ENSG00000089351	57655	GRAMD1A	protein_coding	1688.70226497037	0.686295934062937	0.0707536187161472	9.6997997631224	3.02090906925537e-22	1.28977712711858e-20	TRUE
1862	ENSG00000089356	5349	FXYD3	protein_coding	0.221783242939899	-1.62333148283192	4.0804728567969	-0.397829256510777	0.690756049876816	0.838193251371058	FALSE
1863	ENSG00000089472	9843	HEPH	protein_coding	0.13962167070704	0.300221868810571	4.0804728567969	0.0735752642761702	0.941348354027805	0.965944187272051	FALSE
1864	ENSG00000089486	29965	CDIP1	protein_coding	642.694525178617	0.0708144612976336	0.0901855700417491	0.785208335045748	0.432331429325233	0.63040950734429	TRUE
1865	ENSG00000089505	113540	CMTM1	protein_coding	40.6522174623608	-0.668569723415351	0.31389891419228	-2.12988861441494	0.0331808103474404	0.0812768042331594	TRUE
1866	ENSG00000089558	23415	KCNH4	protein_coding	1.13927385527696	-1.68142963210742	1.99748118487463	-0.841774953796601	0.399913933949765	0.59920426074698	FALSE
1867	ENSG00000089597	23193	GANAB	protein_coding	18914.6733941748	0.0787543023373064	0.0553761719609348	1.4221694918324	0.154977053045549	0.291904501148327	TRUE
1868	ENSG00000089639	51291	GMIP	protein_coding	275.932427079252	0.475897154401605	0.129434399689	3.67674401507693	0.000236229881429189	0.00102890433946639	TRUE
1869	ENSG00000089682	55285	RBM41	protein_coding	271.767671384689	-0.616245902743629	0.12848855464625	-4.79611514379825	1.61772313707061e-06	1.06958868505195e-05	TRUE
1870	ENSG00000089685	332	BIRC5	protein_coding	3485.21622596326	0.334348676380128	0.064139852998379	5.21280702636749	1.86004360351297e-07	1.4465311776318e-06	TRUE
1871	ENSG00000089692	3902	LAG3	protein_coding	7.79824113406286	0.054929694637326	0.746754335024412	0.0735579186634789	0.941362156424205	0.965944187272051	FALSE
1872	ENSG00000089693	8079	MLF2	protein_coding	5730.16017618281	0.285323562574879	0.0603988490140161	4.7239900632654	2.31261721296866e-06	1.49828819283303e-05	TRUE
1873	ENSG00000089723	78990	OTUB2	protein_coding	125.160158327181	-0.0322242771973478	0.185571546530525	-0.17364880446285	0.862141474228425	0.942816124423427	TRUE
1874	ENSG00000089737	57062	DDX24	protein_coding	4927.65700890358	0.254030669970847	0.0528140719547761	4.80990502281987	1.51002028707363e-06	1.00460173208584e-05	TRUE
1875	ENSG00000089775	7597	ZBTB25	protein_coding	415.29346978659	-0.021553887962359	0.105990576185661	-0.203356644883255	0.838856284116781	0.934151984496324	TRUE
1876	ENSG00000089818	25977	NECAP1	protein_coding	904.580298256416	0.295313413868309	0.0854389644351513	3.456425482456	0.000547390532957995	0.00219554024793497	TRUE
1877	ENSG00000089820	393	ARHGAP4	protein_coding	6.21311527614173	1.21715170109474	0.857862917767144	1.41881841012869	0.15595196392442	0.293287924226543	FALSE
1878	ENSG00000089847	170961	ANKRD24	protein_coding	31.707139416454	1.19909877694135	0.381032175606776	3.14697512101658	0.00164968997977457	0.00589278508148714	TRUE
1879	ENSG00000089876	55760	DHX32	protein_coding	640.311839070321	0.0568608498049047	0.0887780840020527	0.640482957523503	0.521858665385706	0.717230185695887	TRUE
1880	ENSG00000089902	23186	RCOR1	protein_coding	1958.69553422656	-0.27081260742908	0.0733226704461416	-3.69343622894917	0.000221244011700188	0.000970314646074939	TRUE
1881	ENSG00000089916	55668	GPATCH2L	protein_coding	1718.1099034128	0.36937852769147	0.0899342309583672	4.10720727530838	4.004718255868e-05	0.000205013724141828	TRUE
1882	ENSG00000090006	8425	LTBP4	protein_coding	437.554609909022	0.946206445870399	0.116207508418728	8.1423864838488	3.87561805915679e-16	9.441912298756e-15	TRUE
1883	ENSG00000090013	645	BLVRB	protein_coding	569.979725571445	0.281833356480549	0.12271221893737	2.29670165629057	0.0216357949071207	0.0564629458992982	TRUE
1884	ENSG00000090020	6548	SLC9A1	protein_coding	3097.30515643131	-0.200408307720625	0.0582651423074103	-3.43959183456995	0.000582592091753515	0.00232507837857902	TRUE
1885	ENSG00000090054	10558	SPTLC1	protein_coding	1456.9985542956	-0.0329566965738664	0.0697729736010453	-0.472341866383814	0.636682791592179	0.808471896893495	TRUE
1886	ENSG00000090060	10914	PAPOLA	protein_coding	6683.40706228088	-0.208903010373218	0.0602404626784186	-3.46781882284676	0.000524700915140046	0.00211740128278868	TRUE
1887	ENSG00000090061	8812	CCNK	protein_coding	2870.64054857015	0.27717719788145	0.0608133627599785	4.55783376057378	5.16839188813237e-06	3.14448865926344e-05	TRUE
1888	ENSG00000090097	57060	PCBP4	protein_coding	1353.52980417804	-0.17836988828627	0.069722777031645	-2.55827286118156	0.0105193515695307	0.0301223149068487	TRUE
1889	ENSG00000090104	5996	RGS1	protein_coding	0	NA	NA	NA	NA	NA	FALSE
1890	ENSG00000090238	83719	YPEL3	protein_coding	131.739557140196	0.229105527397018	0.17682247452156	1.29568103838001	0.195085396677511	0.350214751066341	TRUE
1891	ENSG00000090263	-	MRPS33	protein_coding	826.998792197842	0.129326935560563	0.0828319247479936	1.56131752285154	0.118448851152036	0.235704351192114	TRUE
1892	ENSG00000090266	4708	NDUFB2	protein_coding	1194.98000890506	-0.327393563344673	0.0871266806684784	-3.75767286017038	0.000171500889945839	0.000767328320276407	TRUE
1893	ENSG00000090273	10726	NUDC	protein_coding	3583.23903867551	0.171960753574086	0.0744638760973263	2.30931778718219	0.0209259533371093	0.0548539418405454	TRUE
1894	ENSG00000090316	10296	MAEA	protein_coding	1122.31058485638	-0.0603903627643773	0.0823092764467127	-0.733700566587706	0.463131253125148	0.660820080279997	TRUE
1895	ENSG00000090339	3383	ICAM1	protein_coding	1168.27948951895	0.336810783402857	0.0752232747684541	4.47748099826284	7.55289478191983e-06	4.45555568516846e-05	TRUE
1896	ENSG00000090372	29888	STRN4	protein_coding	3856.37810988649	0.268341531360821	0.0621867600167162	4.31509104652967	1.59537136782654e-05	8.85464810521341e-05	TRUE
1897	ENSG00000090376	11213	IRAK3	protein_coding	1.14055320781481	-0.215353225948587	1.90129321795282	-0.113266709161496	0.90981910959471	0.965944187272051	FALSE
1898	ENSG00000090382	4069	LYZ	protein_coding	0.731189439415511	1.19215699293599	2.43189398829174	0.490217500711622	0.623979998152422	0.797236536700598	FALSE
1899	ENSG00000090402	6476	SI	protein_coding	0	NA	NA	NA	NA	NA	FALSE
1900	ENSG00000090432	79594	MUL1	protein_coding	1133.17748507116	-0.129985501972003	0.0790636300329199	-1.64406190201336	0.100163416483151	0.205434576696872	TRUE
1901	ENSG00000090447	7023	TFAP4	protein_coding	216.841640870356	-0.165220110313623	0.139644473475163	-1.18314822063481	0.236750409912771	0.405986896323958	TRUE
1902	ENSG00000090470	10081	PDCD7	protein_coding	778.5512135259	0.454187027995795	0.0854150699291572	5.31741094835483	1.0525416854042e-07	8.51103546559321e-07	TRUE
1903	ENSG00000090487	51324	SPG21	protein_coding	1735.48084147434	-0.0903834110195757	0.0677064190334732	-1.3349311972162	0.181898866055869	0.331568879763275	TRUE
1904	ENSG00000090512	26998	FETUB	protein_coding	0	NA	NA	NA	NA	NA	FALSE
1905	ENSG00000090520	51726	DNAJB11	protein_coding	5160.33179277359	-0.224924271921651	0.0560276939171552	-4.01451953839531	5.95670095003799e-05	0.000293588856637082	TRUE
1906	ENSG00000090530	55214	P3H2	protein_coding	2890.81973558768	0.163077274499053	0.0565720470711822	2.88264757847387	0.00394348363877412	0.0127398988666123	TRUE
1907	ENSG00000090534	7066	THPO	protein_coding	0.328812319852807	-0.661551180755713	3.4909306683015	-0.189505677314866	0.849696505865201	0.934151984496324	FALSE
1908	ENSG00000090539	8646	CHRD	protein_coding	2.62393648997383	0.613569064222526	1.23269387674344	0.497746501218507	0.61866272795249	0.793266917033758	FALSE
1909	ENSG00000090554	2323	FLT3LG	protein_coding	142.908843418573	0.0755217005319269	0.171783865170381	0.439632094999271	0.660203591351928	0.829284858275097	TRUE
1910	ENSG00000090565	9727	RAB11FIP3	protein_coding	1064.14727787252	-0.170973421622769	0.075290885206065	-2.27083824495925	0.0231567718010081	0.0598111537836684	TRUE
1911	ENSG00000090581	84572	GNPTG	protein_coding	808.264817992766	0.140500954224965	0.111076730302934	1.26489998257766	0.205907183614073	0.36496968155279	TRUE
1912	ENSG00000090612	10795	ZNF268	protein_coding	390.217358151201	-0.353177241982823	0.11113993824353	-3.17777072368838	0.00148412061908242	0.00537294584092476	TRUE
1913	ENSG00000090615	2802	GOLGA3	protein_coding	3465.34344158711	0.561566637841807	0.065547683029014	8.56729958850315	1.0594001577939e-17	3.04586462875493e-16	TRUE
1914	ENSG00000090621	8761	PABPC4	protein_coding	4445.92644996947	0.294368895036815	0.0636886332142505	4.62200050747751	3.80057084199592e-06	2.36624676775816e-05	TRUE
1915	ENSG00000090659	30835	CD209	protein_coding	0	NA	NA	NA	NA	NA	FALSE
1916	ENSG00000090661	79603	CERS4	protein_coding	26.9873077314093	0.286897190207396	0.397109533734816	0.722463617302579	0.470009486214374	0.667622224533734	TRUE
1917	ENSG00000090674	57192	MCOLN1	protein_coding	432.77071066527	-0.507371460617154	0.106434456851807	-4.76698501241558	1.87003214885636e-06	1.22455556127949e-05	TRUE
1918	ENSG00000090686	84196	USP48	protein_coding	1734.92157547804	0.0493089798930321	0.0636714048423424	0.774428960930369	0.438677162792674	0.636402360361306	TRUE
1919	ENSG00000090776	1947	EFNB1	protein_coding	580.222560168064	0.0655831391037761	0.0944773282119399	0.694168011998119	0.487576850534583	0.684596158700349	TRUE
1920	ENSG00000090857	55066	PDPR	protein_coding	1802.9038605029	0.0826406935662944	0.0862055357627756	0.958647177760241	0.337736517159251	0.531698399709226	TRUE
1921	ENSG00000090861	16	AARS	protein_coding	5791.19066079601	0.517535718524578	0.0516505800882849	10.0199400982519	1.24578427248534e-23	6.04417721747288e-22	TRUE
1922	ENSG00000090863	2734	GLG1	protein_coding	6231.65891023633	-0.0438033449462829	0.0520479301071736	-0.841596291266262	0.400013965938724	0.599248992131713	TRUE
1923	ENSG00000090889	24137	KIF4A	protein_coding	2434.41015209093	0.0546581583893689	0.066692540094023	0.819554305658653	0.412470231781878	0.611468314927147	TRUE
1924	ENSG00000090905	27327	TNRC6A	protein_coding	2088.16895664743	-0.0343019675211587	0.0765826718009161	-0.447907688704436	0.654219819205377	0.824374551222998	TRUE
1925	ENSG00000090924	64857	PLEKHG2	protein_coding	1241.56175144729	-0.677198149761281	0.074283473091519	-9.11640398028989	7.76583534395937e-20	2.70111885955475e-18	TRUE
1926	ENSG00000090932	10683	DLL3	protein_coding	0.749713715170525	1.23271897979353	2.26893203793703	0.543303615613956	0.586920775277574	0.767608592448338	FALSE
1927	ENSG00000090971	57106	NAT14	protein_coding	462.020751270755	-0.209031679417814	0.106465547963168	-1.96337391218921	0.0496027428323039	0.113874935084028	TRUE
1928	ENSG00000090975	57605	PITPNM2	protein_coding	686.439016968034	-0.121503070524395	0.0925235497875841	-1.31321237461535	0.189111395312561	0.341908598463331	TRUE
1929	ENSG00000090989	55763	EXOC1	protein_coding	13139.6377175859	0.0575686267486709	0.0467962024889599	1.23019868465293	0.218622712334192	0.382623353273553	TRUE
1930	ENSG00000091009	54439	RBM27	protein_coding	1473.23035692823	0.0429543021351536	0.0827841592119604	0.51887103214002	0.603850679636935	0.780915808857771	TRUE
1931	ENSG00000091010	5459	POU4F3	protein_coding	1.3442484240159	1.13014085124012	1.74522419269508	0.647561990012805	0.517268288199582	0.712699300191404	FALSE
1932	ENSG00000091039	114882	OSBPL8	protein_coding	2965.99409528107	-0.225854649002772	0.0802498047542344	-2.81439499690316	0.00488691399021154	0.0153954468040643	TRUE
1933	ENSG00000091073	113878	DTX2	protein_coding	744.15760583056	0.457775011593732	0.0864533852124484	5.29505016453442	1.18983743017317e-07	9.52650896975966e-07	TRUE
1934	ENSG00000091106	58484	NLRC4	protein_coding	18.2067423781654	2.16277509503821	0.536304490414671	4.03273724850961	5.51309102479119e-05	0.000273938226713366	TRUE
1935	ENSG00000091127	54517	PUS7	protein_coding	957.620948666842	0.114858330377511	0.0801762362366318	1.43257323826625	0.151979834238774	0.287878394978902	TRUE
1936	ENSG00000091128	22798	LAMB4	protein_coding	2.1092212427547	-0.663983228763603	1.44264951048851	-0.460252628192945	0.645334899427017	0.816493511069388	FALSE
1937	ENSG00000091129	4897	NRCAM	protein_coding	14.4652346961542	0.459834384972946	0.524898685197211	0.876044078487604	0.381006071682887	0.57997077679464	TRUE
1938	ENSG00000091136	3912	LAMB1	protein_coding	14467.8529919784	-0.135688102571054	0.048706415191233	-2.78583636340942	0.00533898160118476	0.016626390916308	TRUE
1939	ENSG00000091137	5172	SLC26A4	protein_coding	37.6985207243197	-0.59364321686199	0.353132582577147	-1.68107743706233	0.092747874334528	0.192976144966504	TRUE
1940	ENSG00000091138	1811	SLC26A3	protein_coding	0.361404913646938	-0.661551247878018	3.37529294127989	-0.195998172421491	0.844611596451919	0.934151984496324	FALSE
1941	ENSG00000091140	1738	DLD	protein_coding	670.563904567851	-0.326160931177495	0.0921999569256673	-3.53753886718678	0.000403874738389805	0.00166522761521513	TRUE
1942	ENSG00000091157	23335	WDR7	protein_coding	630.513800045855	-0.591531909299168	0.102395865688771	-5.77691203956526	7.60840347616211e-09	7.28751063185062e-08	TRUE
1943	ENSG00000091164	9352	TXNL1	protein_coding	1676.2274740053	-0.399581075432163	0.0648948163449577	-6.15736507070352	7.39652130670661e-10	8.11810995346629e-09	TRUE
1944	ENSG00000091181	3568	IL5RA	protein_coding	0	NA	NA	NA	NA	NA	FALSE
1945	ENSG00000091262	368	ABCC6	protein_coding	12.6095481570258	-0.0685811306847361	0.561597295553777	-0.122117986015424	0.902805577707258	0.965944187272051	TRUE
1946	ENSG00000091317	54918	CMTM6	protein_coding	2637.86772489107	-0.333379976129062	0.0739943884993271	-4.50547646774719	6.62241781904579e-06	3.9544633396386e-05	TRUE
1947	ENSG00000091409	3655	ITGA6	protein_coding	1471.50892172678	0.151556453667091	0.0804910496597561	1.88289821424538	0.0597141632911877	0.133411627510061	TRUE
1948	ENSG00000091428	11069	RAPGEF4	protein_coding	20.0265814921853	-0.0794107526230014	0.459288395156274	-0.172899540812438	0.862730392596539	0.943198876177178	TRUE
1949	ENSG00000091436	51776	pk	protein_coding	2608.10800079612	0.138476049477993	0.0755642430203021	1.8325605331716	0.0668679519186165	0.146948732882955	TRUE
1950	ENSG00000091482	23676	SMPX	protein_coding	0	NA	NA	NA	NA	NA	FALSE
1951	ENSG00000091483	2271	FH	protein_coding	1697.62648785443	-0.159963103285176	0.0674126888938836	-2.37289308451973	0.0176493719308297	0.0472883548532647	TRUE
1952	ENSG00000091490	23231	SEL1L3	protein_coding	95.4208162139609	0.139770070930354	0.205006217239331	0.681784546890993	0.495375197043212	0.692332442912979	TRUE
1953	ENSG00000091513	7018	TF	protein_coding	0.613545797164305	0.857478490806782	2.58252023417632	0.332031664054036	0.739865349563716	0.874399808211031	FALSE
1954	ENSG00000091527	55573	CDV3	protein_coding	2628.14026880965	0.0112380431680053	0.0578790081464277	0.19416440481451	0.846047153283722	0.934151984496324	TRUE
1955	ENSG00000091536	51168	MYO15A	protein_coding	1.31383023038474	0.0609555623350169	1.71565806412468	0.0355289690933352	0.971657946956295	0.982768312781511	FALSE
1956	ENSG00000091542	54890	ALKBH5	protein_coding	4571.71485048199	0.626424345828176	0.0629829696123307	9.94593220491045	2.6270275414595e-23	1.23593323286626e-21	TRUE
1957	ENSG00000091583	350	APOH	protein_coding	0.424981657071095	-2.53738412716904	3.13919063257492	-0.808292462661864	0.418922240501912	0.617255439253715	FALSE
1958	ENSG00000091592	22861	NLRP1	protein_coding	429.188890900622	-0.205647736090764	0.11281729278832	-1.82283877770956	0.068327812668205	0.149449588210503	TRUE
1959	ENSG00000091622	83394	PITPNM3	protein_coding	1201.94071954982	-0.819236849677165	0.0878459861641321	-9.32583132650474	1.10116920026149e-20	4.12690141015236e-19	TRUE
1960	ENSG00000091640	9552	SPAG7	protein_coding	829.390256393836	0.393705630519072	0.0863250578541783	4.56073404762874	5.09751098854837e-06	3.10468233460874e-05	TRUE
1961	ENSG00000091651	23594	ORC6	protein_coding	672.625888240684	0.15936979842623	0.100274115174981	1.58934135841664	0.111983346147872	0.224994304178043	TRUE
1962	ENSG00000091656	79776	ZFHX4	protein_coding	1577.31182346558	-1.09328414776095	0.111837761062607	-9.77562620507864	1.43268592263633e-22	6.37875288479625e-21	TRUE
1963	ENSG00000091664	57084	SLC17A6	protein_coding	0	NA	NA	NA	NA	NA	FALSE
1964	ENSG00000091704	1357	CPA1	protein_coding	0	NA	NA	NA	NA	NA	FALSE
1965	ENSG00000091732	51530	ZC3HC1	protein_coding	663.075907300851	-0.156269096551868	0.0890645134049212	-1.75456071759365	0.079334475645579	0.169422805436438	TRUE
1966	ENSG00000091831	2099	ESR1	protein_coding	12.4656346313107	-0.57767696801632	0.556891466502213	-1.03732415158856	0.299584813739499	0.485096183658212	TRUE
1967	ENSG00000091844	26575	RGS17	protein_coding	141.275314164252	-0.575945444388982	0.174629619233328	-3.29809712073782	0.000973424588573864	0.00368861545744304	TRUE
1968	ENSG00000091879	285	ANGPT2	protein_coding	5.20130458625963	-0.653677149955619	0.895026292802618	-0.73034407504247	0.46517989348879	0.662801787168493	FALSE
1969	ENSG00000091947	84336	TMEM101	protein_coding	665.247606140295	0.49724989101918	0.0877619440638465	5.66589421329856	1.46259744176013e-08	1.34363846747603e-07	TRUE
1970	ENSG00000091972	4345	CD200	protein_coding	2.51731676171215	0.995030538896189	1.32519164987958	0.750857839306947	0.452738215931873	0.650556436826633	FALSE
1971	ENSG00000091986	-	CCDC80	protein_coding	2718.74104482528	0.342079341570179	0.0615380663055727	5.55882500226045	2.71596839374934e-08	2.39583203659356e-07	TRUE
1972	ENSG00000092009	1215	CMA1	protein_coding	0	NA	NA	NA	NA	NA	FALSE
1973	ENSG00000092010	5720	PSME1	protein_coding	2105.88099237863	0.313593834027201	0.0750689930077287	4.17740829419299	2.94849479661052e-05	0.000155040103311592	TRUE
1974	ENSG00000092020	55012	PPP2R3C	protein_coding	495.438631176118	-0.0589380983100883	0.104096267489653	-0.566188392066474	0.571265720046372	0.756132374790761	TRUE
1975	ENSG00000092036	54930	HAUS4	protein_coding	431.972046349242	0.51537263896766	0.109107711751497	4.72352165300168	2.31795266687154e-06	1.50060635499743e-05	TRUE
1976	ENSG00000092051	84502	JPH4	protein_coding	0.545531686405516	-1.52758239790154	2.72697496709678	-0.560174705060768	0.575360278677252	0.759116412179397	FALSE
1977	ENSG00000092054	4625	MYH7	protein_coding	0.20271160156728	-1.62333148283192	4.0804728567969	-0.397829256510777	0.690756049876816	0.838193251371058	FALSE
1978	ENSG00000092067	1053	CEBPE	protein_coding	0.252201436571055	1.1375384873804	4.04317125657993	0.281348084261617	0.778443433165917	0.891821237766116	FALSE
1979	ENSG00000092068	23428	SLC7A8	protein_coding	257.733778650194	-0.376866705263876	0.139979870482145	-2.69229214147578	0.00709627545095207	0.0213626286182548	TRUE
1980	ENSG00000092094	55644	OSGEP	protein_coding	447.453871754266	-0.129274038180485	0.103652815208366	-1.24718308827999	0.212330372444744	0.373909888699869	TRUE
1981	ENSG00000092096	51310	SLC22A17	protein_coding	343.82130770737	0.706063824408861	0.117743854594584	5.99660871338026	2.01480745450893e-09	2.09810254317704e-08	TRUE
1982	ENSG00000092098	55072	RNF31	protein_coding	932.812308973091	0.174752738433058	0.0802600452853665	2.17733166997004	0.0294558298606047	0.0733732004608238	TRUE
1983	ENSG00000092108	23256	SCFD1	protein_coding	1430.84185343877	-0.181449029593695	0.0686903373592522	-2.641551003669	0.00825273802700706	0.0243588420368521	TRUE
1984	ENSG00000092140	55632	G2E3	protein_coding	1197.75784108658	0.0429116846910215	0.0862235615743049	0.497679333902734	0.61871007650882	0.793268069565888	TRUE
1985	ENSG00000092148	25831	HECTD1	protein_coding	4948.16872740293	-0.231602675861955	0.0828057892870931	-2.79693820753248	0.0051589398908621	0.0161748440345406	TRUE
1986	ENSG00000092199	3183	HNRNPC	protein_coding	13824.4360307728	0.294188011851611	0.0492894741119782	5.9685768037058	2.39331981401627e-09	2.46223589058854e-08	TRUE
1987	ENSG00000092200	57096	RPGRIP1	protein_coding	0.586503892321281	0.781770684820449	2.61691079533971	0.298737995277735	0.765139964063619	0.885072633066761	FALSE
1988	ENSG00000092201	11198	SUPT16H	protein_coding	6448.64323408502	0.00220514269535899	0.0506754292422229	0.0435150274666377	0.965290985686713	0.979631533964683	TRUE
1989	ENSG00000092203	9878	TOX4	protein_coding	2629.72340017699	0.0419544636256902	0.0738425902764942	0.568160779146519	0.569925800520154	0.755212027482032	TRUE
1990	ENSG00000092208	8487	GEMIN2	protein_coding	307.898567539063	0.358666080679177	0.123993228210444	2.89262636238844	0.00382035471497574	0.0123755724245743	TRUE
1991	ENSG00000092295	7051	TGM1	protein_coding	13.8304522810281	1.12233266040891	0.566163042181196	1.9823488585285	0.0474402092111941	0.1096472990809	TRUE
1992	ENSG00000092330	26277	TINF2	protein_coding	1281.65510298436	0.24250237956525	0.0701007475846083	3.45934084757885	0.000541499184665049	0.00217593484134346	TRUE
1993	ENSG00000092345	1618	DAZL	protein_coding	0	NA	NA	NA	NA	NA	FALSE
1994	ENSG00000092377	90665	TBL1Y	protein_coding	0	NA	NA	NA	NA	NA	FALSE
1995	ENSG00000092421	57556	SEMA6A	protein_coding	8.91038834452842	-1.35832318151037	0.694959755415626	-1.95453502296406	0.0506379771515953	0.115893242266811	FALSE
1996	ENSG00000092439	54822	TRPM7	protein_coding	1397.53140614083	-0.394232742407171	0.0767585558588532	-5.13601041598675	2.80632111403038e-07	2.11501994639942e-06	TRUE
1997	ENSG00000092445	7301	TYRO3	protein_coding	853.117699258163	0.128211527758069	0.0899488703710435	1.42538230029115	0.154046721585881	0.290665110070012	TRUE
1998	ENSG00000092470	79968	WDR76	protein_coding	597.161786618224	-0.456329862588062	0.0941178011611016	-4.8484968513763	1.2440050527228e-06	8.42725834605316e-06	TRUE
1999	ENSG00000092529	825	CAPN3	protein_coding	12.2506964840922	-0.875001751108629	0.57272421641684	-1.52778898818517	0.126564937191254	0.248445516937038	TRUE
2000	ENSG00000092531	8773	SNAP23	protein_coding	1049.85900372879	0.304596911514927	0.0770440742242658	3.9535410683018	7.70030398704784e-05	0.000370021923159266	TRUE
2001	ENSG00000092607	6913	TBX15	protein_coding	93.8046369828995	-0.577305883424246	0.204936675361852	-2.8169964327025	0.0048475064086245	0.0152910444119854	TRUE
2002	ENSG00000092621	26227	PHGDH	protein_coding	1004.17647309178	0.564502310416515	0.0799111456270946	7.06412486001345	1.61631364286779e-12	2.52316310721171e-11	TRUE
2003	ENSG00000092758	1299	COL9A3	protein_coding	0.996364462790473	1.82004198992562	2.04145887606368	0.891539874383858	0.372639609783942	0.5709104921405	FALSE
2004	ENSG00000092820	7430	EZR	protein_coding	4815.6895531998	0.120666562039192	0.0578968685809662	2.0841638761593	0.0371452633946629	0.0893222765775911	TRUE
2005	ENSG00000092841	4637	MYL6	protein_coding	9604.35085478627	-0.169491462098693	0.0759913481136431	-2.23040472772273	0.0257205859996868	0.0654155964544629	TRUE
2006	ENSG00000092847	26523	AGO1	protein_coding	1865.43972889542	-0.608908521904132	0.0800719893079101	-7.6045134780232	2.85977667471788e-14	5.54361703187650e-13	TRUE
2007	ENSG00000092850	27285	TEKT2	protein_coding	0.928837164595601	0.349988611872069	1.99902381280504	0.175079761246548	0.861016960823526	0.942230402213519	FALSE
2008	ENSG00000092853	63967	CLSPN	protein_coding	993.892126740303	-0.444045605517024	0.0954104011143553	-4.65405868050809	3.25464112638787e-06	2.0548155695546e-05	TRUE
2009	ENSG00000092871	117584	RFFL	protein_coding	965.994387105618	0.493080814589854	0.0878347470153084	5.61373296269547	1.98007711795887e-08	1.77790520612521e-07	TRUE
2010	ENSG00000092929	201294	UNC13D	protein_coding	5.69230365387616	0.574004274302221	0.867525627555202	0.661656850322495	0.508191164364732	0.704437145593822	FALSE
2011	ENSG00000092931	79157	MFSD11	protein_coding	523.055797745302	-0.520325512715366	0.103528914526422	-5.02589556835902	5.01088532385079e-07	3.59411589923241e-06	TRUE
2012	ENSG00000092964	1808	DPYSL2	protein_coding	2952.0520183392	-0.877254388842974	0.0620690243226755	-14.133529540958	2.36012433154715e-45	4.19856284730856e-43	TRUE
2013	ENSG00000092969	7042	TGFB2	protein_coding	631.496129155877	-0.0353311421455946	0.0991442732033607	-0.356360897145565	0.721570309253559	0.863376847294351	TRUE
2014	ENSG00000092978	55105	GPATCH2	protein_coding	380.249535578535	-0.205751837382736	0.110321288465222	-1.86502387929957	0.0621780571370153	0.138103376223949	TRUE
2015	ENSG00000093000	10762	NUP50	protein_coding	2178.28528678976	-0.309914680418466	0.0642771722827913	-4.82153569318478	1.42457223602514e-06	9.52205269934922e-06	TRUE
2016	ENSG00000093009	8318	CDC45	protein_coding	542.710579739749	0.157040711828191	0.0970743172613932	1.61773696955628	0.105719295114352	0.21453826295708	TRUE
2017	ENSG00000093010	1312	COMT	protein_coding	2165.5694021311	0.0762904561986447	0.0840157331329807	0.908049639677508	0.36385199583095	0.561375407426233	TRUE
2018	ENSG00000093072	51816	CECR1	protein_coding	107.824850751651	-0.120517833456605	0.201115074038885	-0.599248137080481	0.549007426938182	0.740308022919356	TRUE
2020	ENSG00000093134	55350	VNN3	protein_coding	0	NA	NA	NA	NA	NA	FALSE
2021	ENSG00000093144	55862	ECHDC1	protein_coding	1153.09642203962	-0.298550929697373	0.0738213524269457	-4.0442354397777	5.24941472574167e-05	0.000261826824434043	TRUE
2022	ENSG00000093167	9209	LRRFIP2	protein_coding	1543.48129215301	0.0522436163810997	0.0702264842609364	0.743930397924822	0.456918584080836	0.654910245818927	TRUE
2023	ENSG00000093183	9117	SEC22C	protein_coding	1745.55799520576	-0.0891023861773567	0.0734109208201652	-1.21374837942206	0.224843823806662	0.390668717363941	TRUE
2024	ENSG00000093217	9942	XYLB	protein_coding	194.690627438148	-1.04576355775049	0.164513583941056	-6.35670035688469	2.06133527997182e-10	2.44638526138699e-09	TRUE
2025	ENSG00000094631	10013	HDAC6	protein_coding	2138.32406425945	0.858422169635427	0.063162990321769	13.5905878626455	4.55407835095189e-42	6.59106356589461e-40	TRUE
2026	ENSG00000094661	126370	OR1I1	protein_coding	0	NA	NA	NA	NA	NA	FALSE
2027	ENSG00000094755	2568	GABRP	protein_coding	0	NA	NA	NA	NA	NA	FALSE
2028	ENSG00000094796	3881	KRT31	protein_coding	0	NA	NA	NA	NA	NA	FALSE
2029	ENSG00000094804	990	CDC6	protein_coding	1820.92151602939	-0.278670237694891	0.0659238200061548	-4.22715549051729	2.36664130343009e-05	0.00012701917089874	TRUE
2030	ENSG00000094841	139596	UPRT	protein_coding	408.358976822809	-0.41953655797328	0.113897316394617	-3.68346306351698	0.00023008663685999	0.00100445285897109	TRUE
2031	ENSG00000094880	8697	CDC23	protein_coding	1612.33401988548	0.12771406541993	0.0681333169345732	1.87447303560122	0.0608652551909887	0.135628500541715	TRUE
2032	ENSG00000094914	8086	AAAS	protein_coding	1431.71149761374	0.181153052967054	0.0716401980969793	2.52865092195623	0.0114501846279685	0.0324020303357823	TRUE
2033	ENSG00000094916	23468	CBX5	protein_coding	7241.85781369255	-0.440736751954614	0.0776818110478302	-5.67361581829296	1.39814497260323e-08	1.28858714744295e-07	TRUE
[truncated: 17,803 more rows]
