# Supplementary material for: Multi-Bioinformatics Approach Reveals COX5B-Mediated Modulation of Oxidative Phosphorylation and ROS Levels by Water and Ethanol Extracts of Schisandrae Fructus in SW1783 Cells
Source: Antioxidants (Basel). 2026 Jun 9;15(6):728. doi: 10.3390/antiox15060728 (PMC13295596; doi:10.3390/antiox15060728)
Supplement: Supplementary file 1 [file antioxidants-15-00728-s001.zip › Supplementary Table S3_Oxidative phosphorylation_protein_information.xlsx]

## Sheet: Sheet1
HGNC ID	Approved symbol	Approved name	Status	Previous symbols	Alias symbols	Chromosome	Accession numbers	RefSeq IDs	NCBI Gene ID(supplied by NCBI)	UniProt ID(supplied by UniProt)	Ensembl ID(supplied by Ensembl)
HGNC:13816	ATP12A	ATPase H+/K+ transporting non-gastric alpha2 subunit	Approved	ATP1AL1	HK, H-K-ATPase	13q12.12	L42558	NM_001676	479	P54707	ENSG00000075673
HGNC:819	ATP4A	ATPase H+/K+ transporting subunit alpha	Approved		ATP6A	19q13.12		NM_000704	495	P20648	ENSG00000105675
HGNC:820	ATP4B	ATPase H+/K+ transporting subunit beta	Approved		ATP6B	13q34		NM_000705	496	P51164	ENSG00000186009
HGNC:823	ATP5F1A	ATP synthase F1 subunit alpha	Approved	ATP5AL2, ATPM, ATP5A1	ATP5A, hATP1, OMR, ORM	18q21.1	D14710	NM_004046	498	P25705	ENSG00000152234
HGNC:830	ATP5F1B	ATP synthase F1 subunit beta	Approved	ATPSB, ATP5B		12q13.3	M27132	NM_001686	506	P06576	ENSG00000110955
HGNC:833	ATP5F1C	ATP synthase F1 subunit gamma	Approved	ATP5CL1, ATP5C, ATP5C1		10p14	D16561	NM_005174	509	P36542	ENSG00000165629
HGNC:837	ATP5F1D	ATP synthase F1 subunit delta	Approved	ATP5D		19p13.3	X63423	NM_001687	513	P30049	ENSG00000099624
HGNC:838	ATP5F1E	ATP synthase F1 subunit epsilon	Approved	ATP5E		20q13.32	AF077045	NM_001001977	514	P56381	ENSG00000124172
HGNC:840	ATP5PB	ATP synthase peripheral stalk-membrane subunit b	Approved	ATP5F1		1p13.2	X60221	NM_001688	515	P24539	ENSG00000116459
HGNC:841	ATP5MC1	ATP synthase membrane subunit c locus 1	Approved	ATP5G, ATP5G1		17q21.32	D13118	NM_005175	516	P05496	ENSG00000159199
HGNC:842	ATP5MC2	ATP synthase membrane subunit c locus 2	Approved	ATP5G2		12q13.13	X69908	NM_005176	517	Q06055	ENSG00000135390
HGNC:843	ATP5MC3	ATP synthase membrane subunit c locus 3	Approved	ATP5G3		2q31.1	BC106881	NM_001689	518	P48201	ENSG00000154518
HGNC:846	ATP5ME	ATP synthase membrane subunit e	Approved	ATP5I		4p16.3	AB028624	NM_007100	521	P56385	ENSG00000169020
HGNC:847	ATP5PF	ATP synthase peripheral stalk subunit F6	Approved	ATP5A, ATP5, ATPM, ATP5J	CF6	21q21.3	M37104	NM_001685	522	P18859	ENSG00000154723
HGNC:851	ATP6V1A	ATPase H+ transporting V1 subunit A	Approved	VPP2, ATP6A1, ATP6V1A1	Vma1, VA68	3q13.31	L09235	NM_001690	523	P38606	ENSG00000114573
HGNC:853	ATP6V1B1	ATPase H+ transporting V1 subunit B1	Approved	VPP3, ATP6B1	VATB, RTA1B, Vma2	2p13.3	AF107466	NM_001692	525	P15313	ENSG00000116039
HGNC:854	ATP6V1B2	ATPase H+ transporting V1 subunit B2	Approved	VPP3, ATP6B2	VATB, Vma2, HO57	8p21.3	L35249	NM_001693	526	P21281	ENSG00000147416
HGNC:855	ATP6V0C	ATPase H+ transporting V0 subunit c	Approved	ATPL, ATP6C, ATP6L	VATL, Vma3	16p13.3	M62762	NM_001694	527	P27449	ENSG00000185883
HGNC:856	ATP6V1C1	ATPase H+ transporting V1 subunit C1	Approved	ATP6D, ATP6C	VATC, Vma5	8q22.3	X69151	NM_001695	528	P21283	ENSG00000155097
HGNC:857	ATP6V1E1	ATPase H+ transporting V1 subunit E1	Approved	ATP6E, ATP6V1E	P31, Vma4, ATP6E2	22q11.21	X76228	NM_001696	529	P36543	ENSG00000131100
HGNC:861	ATP6V0B	ATPase H+ transporting V0 subunit b	Approved	ATP6F	VMA16, HATPL	1p34.1	BC000423	NM_004047	533	Q99437	ENSG00000117410
HGNC:862	ATP6V1G2	ATPase H+ transporting V1 subunit G2	Approved	ATP6G, ATP6G2	Vma10, NG38, Em:AC004181.3	6p21.33	Y14768	NM_130463	534	O95670	ENSG00000213760
HGNC:865	ATP6V0A1	ATPase H+ transporting V0 subunit a1	Approved	VPP1, ATP6N1, ATP6N1A	a1, Vph1, Stv1	17q21.2	U73006	NM_001130020	535	Q93050	ENSG00000033627
HGNC:868	ATP6AP1	ATPase H+ transporting accessory protein 1	Approved	ATP6S1, ATP6IP1	ORF, XAP-3, VATPS1, 16A, Ac45, XAP3, CF2	Xq28	D16469	NM_001183	537	Q15904	ENSG00000071553
HGNC:850	ATP5PO	ATP synthase peripheral stalk subunit OSCP	Approved	ATP5O	OSCP, ATPO	21q22.11	AF088071	NM_001697	539	P48047	ENSG00000241837
HGNC:2265	COX4I1	cytochrome c oxidase subunit 4I1	Approved	COX4	COX4-1, COXIV, COXIV-1	16q24.1	AF005889	NM_001861	1327	P13073	ENSG00000131143
HGNC:2269	COX5B	cytochrome c oxidase subunit 5B	Approved			2q11.2	BC006229	NM_001862	1329	P10606	ENSG00000135940
HGNC:2277	COX6A1	cytochrome c oxidase subunit 6A1	Approved	COX6A	COX6AL	12q24.31	X15341	NM_004373	1337	P12074	ENSG00000111775
HGNC:2279	COX6A2	cytochrome c oxidase subunit 6A2	Approved		COX6AH, COXVIAH, COXVIa-M	16p11.2	U66875, M83308	NM_005205	1339	Q02221	ENSG00000156885
HGNC:2280	COX6B1	cytochrome c oxidase subunit 6B1	Approved	COX6B	COXG	19q13.12	BC001015	NM_001863	1340	P14854	ENSG00000126267
HGNC:2285	COX6C	cytochrome c oxidase subunit 6C	Approved			8q22.2	X13238	NM_004374	1345	P09669	ENSG00000164919
HGNC:2287	COX7A1	cytochrome c oxidase subunit 7A1	Approved	COX7A	COX7AH	19q13.12	BC002757	NM_001864	1346	P24310	ENSG00000161281
HGNC:2288	COX7A2	cytochrome c oxidase subunit 7A2	Approved		COXVIIa-L, COX7AL	6q14.1	X15822	NM_001865	1347	P14406	ENSG00000112695
HGNC:2291	COX7B	cytochrome c oxidase subunit 7B	Approved			Xq21.1	Z14244	NM_001866	1349	P24311	ENSG00000131174
HGNC:2292	COX7C	cytochrome c oxidase subunit 7C	Approved			5q14.3	BC001005	NM_001867	1350	P15954	ENSG00000127184
HGNC:2294	COX8A	cytochrome c oxidase subunit 8A	Approved	COX8	COX8-2, COX8L, VIII-L, COX, VIII	11q13.1	J04823	NM_004074	1351	P10176	ENSG00000176340
HGNC:2260	COX10	cytochrome c oxidase assembly factor heme A:farnesyltransferase COX10	Approved			17p12	U09466	NM_001303	1352	Q12887	ENSG00000006695
HGNC:2261	COX11	cytochrome c oxidase copper chaperone COX11	Approved		COX11P	17q22	AF044321	NM_004375	1353	Q9Y6N1	ENSG00000166260
HGNC:2263	COX15	cytochrome c oxidase assembly homolog COX15	Approved		CEMCOX2	10q24.2	AF044323	NM_078470	1355	Q7KZN9	ENSG00000014919
HGNC:2579	CYC1	cytochrome c1	Approved		UQCR4	8q24.3	BC001006	NM_001916	1537	P08574	ENSG00000179091
HGNC:7414	MT-ATP6	mitochondrially encoded ATP synthase membrane subunit 6	Approved	MTATP6, RP	ATP6, ATPase-6, Su6m	mitochondria		YP_003024031	4508	P00846	ENSG00000198899
HGNC:7415	MT-ATP8	mitochondrially encoded ATP synthase membrane subunit 8	Approved	MTATP8	ATP8, A6L, URFA6L	mitochondria		YP_003024030	4509	P03928	ENSG00000228253
HGNC:7419	MT-CO1	mitochondrially encoded cytochrome c oxidase I	Approved	MTCO1	COX1, COI	mitochondria		YP_003024028	4512	P00395	ENSG00000198804
HGNC:7421	MT-CO2	mitochondrially encoded cytochrome c oxidase II	Approved	MTCO2	COX2, CO2	mitochondria		YP_003024029	4513	P00403	ENSG00000198712
HGNC:7422	MT-CO3	mitochondrially encoded cytochrome c oxidase III	Approved	MTCO3	COX3, COIII, CO3	mitochondria		YP_003024032	4514	P00414	ENSG00000198938
HGNC:7427	MT-CYB	mitochondrially encoded cytochrome b	Approved	MTCYB	COB, CYTB, UQCR3	mitochondria		YP_003024038	4519	P00156	ENSG00000198727
HGNC:7455	MT-ND1	mitochondrially encoded NADH:ubiquinone oxidoreductase core subunit 1	Approved	MTND1	ND1, NAD1	mitochondria		YP_003024026	4535	P03886	ENSG00000198888
HGNC:7456	MT-ND2	mitochondrially encoded NADH:ubiquinone oxidoreductase core subunit 2	Approved	MTND2	ND2, NAD2	mitochondria		YP_003024027	4536	P03891	ENSG00000198763
HGNC:7458	MT-ND3	mitochondrially encoded NADH:ubiquinone oxidoreductase core subunit 3	Approved	MTND3	ND3, NAD3	mitochondria		YP_003024033	4537	P03897	ENSG00000198840
HGNC:7459	MT-ND4	mitochondrially encoded NADH:ubiquinone oxidoreductase core subunit 4	Approved	MTND4, LHON	ND4, NAD4	mitochondria		YP_003024035	4538	P03905	ENSG00000198886
HGNC:7460	MT-ND4L	mitochondrially encoded NADH:ubiquinone oxidoreductase core subunit 4L	Approved	MTND4L	ND4L, NAD4L	mitochondria		YP_003024034	4539	P03901	ENSG00000212907
HGNC:7461	MT-ND5	mitochondrially encoded NADH:ubiquinone oxidoreductase core subunit 5	Approved	MTND5	ND5, NAD5	mitochondria		YP_003024036	4540	P03915	ENSG00000198786
HGNC:7462	MT-ND6	mitochondrially encoded NADH:ubiquinone oxidoreductase core subunit 6	Approved	MTND6	NAD6, ND6	mitochondria		YP_003024037	4541	P03923	ENSG00000198695
HGNC:7683	NDUFA1	NADH:ubiquinone oxidoreductase subunit A1	Approved		MWFE, CI-MWFE	Xq24		NM_004541	4694	O15239	ENSG00000125356
HGNC:7685	NDUFA2	NADH:ubiquinone oxidoreductase subunit A2	Approved		B8	5q31.3	AF047185	NM_002488	4695	O43678	ENSG00000131495
HGNC:7686	NDUFA3	NADH:ubiquinone oxidoreductase subunit A3	Approved		B9	19q13.42	AF044955	NM_004542	4696	O95167	ENSG00000170906
HGNC:7687	NDUFA4	NDUFA4 mitochondrial complex associated	Approved		MLRQ, CI-9k, COXFA4, MRCAF1, MISTR1	7p21.3	U94586	NM_002489	4697	O00483	ENSG00000189043
HGNC:7688	NDUFA5	NADH:ubiquinone oxidoreductase subunit A5	Approved		B13, NUFM, CI-13KD-B, UQOR13, CI-13kB	7q31.32		NM_005000	4698	Q16718	ENSG00000128609
HGNC:7690	NDUFA6	NADH:ubiquinone oxidoreductase subunit A6	Approved		B14, LYRM6, CI-B14, NADHB14	22q13.2	AF047182	NM_002490	4700	P56556	ENSG00000184983
HGNC:7691	NDUFA7	NADH:ubiquinone oxidoreductase subunit A7	Approved		B14.5a	19p13.2	AF050637	NM_005001	4701	O95182	ENSG00000267855
HGNC:7692	NDUFA8	NADH:ubiquinone oxidoreductase subunit A8	Approved		PGIV, MGC793	9q33.2	AF044953	NM_014222	4702	P51970	ENSG00000119421
HGNC:7693	NDUFA9	NADH:ubiquinone oxidoreductase subunit A9	Approved	NDUFS2L	SDR22E1, CI-39k, COQ11	12p13.3	AF050641	NM_005002	4704	Q16795	ENSG00000139180
HGNC:7684	NDUFA10	NADH:ubiquinone oxidoreductase subunit A10	Approved		CI-42k	2q37.3	AF087661	NM_004544	4705	O95299	ENSG00000130414
HGNC:7694	NDUFAB1	NADH:ubiquinone oxidoreductase subunit AB1	Approved		SDAP, FASN2A, ACP, ACP1	16p12.2	AF087660	NM_005003	4706	O14561	ENSG00000004779
HGNC:7695	NDUFB1	NADH:ubiquinone oxidoreductase subunit B1	Approved		MNLL, CI-MNLL	14q31.3	BC104672	NM_004545	4707	O75438	ENSG00000183648
HGNC:7697	NDUFB2	NADH:ubiquinone oxidoreductase subunit B2	Approved		AGGG, CI-AGGG	7q34	AF050639	NM_004546	4708	O95178	ENSG00000090266
HGNC:7698	NDUFB3	NADH:ubiquinone oxidoreductase subunit B3	Approved		B12	2q33.1	AF047183	NM_002491	4709	O43676	ENSG00000119013
HGNC:7699	NDUFB4	NADH:ubiquinone oxidoreductase subunit B4	Approved		B15	3q13.33	AF044957	NM_004547	4710	O95168	ENSG00000065518
HGNC:7700	NDUFB5	NADH:ubiquinone oxidoreductase subunit B5	Approved		SGDH, CI-SGDH, MGC12314	3q26.33	AF047181	NM_002492	4711	O43674	ENSG00000136521
HGNC:7701	NDUFB6	NADH:ubiquinone oxidoreductase subunit B6	Approved		B17, CI	9p21.1	AF035840	NM_002493	4712	O95139	ENSG00000165264
HGNC:7702	NDUFB7	NADH:ubiquinone oxidoreductase subunit B7	Approved		B18, CI-B18, MGC2480	19p13.12		NM_004146	4713	P17568	ENSG00000099795
HGNC:7703	NDUFB8	NADH:ubiquinone oxidoreductase subunit B8	Approved		ASHI, CI-ASHI	10q24.31	AF044958	NM_005004	4714	O95169	ENSG00000166136
HGNC:7704	NDUFB9	NADH:ubiquinone oxidoreductase subunit B9	Approved		B22, UQOR22, LYRM3	8q24.13	AF044956	NM_005005	4715	Q9Y6M9	ENSG00000147684
HGNC:7696	NDUFB10	NADH:ubiquinone oxidoreductase subunit B10	Approved		PDSW	16p13.3	AF044954	NM_004548	4716	O96000	ENSG00000140990
HGNC:7705	NDUFC1	NADH:ubiquinone oxidoreductase subunit C1	Approved		KFYI	4q31.1	AF047184	NM_002494	4717	O43677	ENSG00000109390
HGNC:7706	NDUFC2	NADH:ubiquinone oxidoreductase subunit C2	Approved		B14.5b, HLC-1	11q14.1	AF087659	NM_004549	4718	O95298	ENSG00000151366
HGNC:7707	NDUFS1	NADH:ubiquinone oxidoreductase core subunit S1	Approved		CI-75k	2q33.3		NM_005006	4719	P28331	ENSG00000023228
HGNC:7708	NDUFS2	NADH:ubiquinone oxidoreductase core subunit S2	Approved		CI-49	1q23.3	BC008868	NM_004550	4720	O75306	ENSG00000158864
HGNC:7710	NDUFS3	NADH:ubiquinone oxidoreductase core subunit S3	Approved		CI-30	11p11.2	AF067139	NM_004551	4722	O75489	ENSG00000213619
HGNC:7716	NDUFV1	NADH:ubiquinone oxidoreductase core subunit V1	Approved		CI-51K	11q13.2	AF092131	NM_007103	4723	P49821	ENSG00000167792
HGNC:7711	NDUFS4	NADH:ubiquinone oxidoreductase subunit S4	Approved		AQDQ, CI-18	5q11.2	AF020351	NM_002495	4724	O43181	ENSG00000164258
HGNC:7712	NDUFS5	NADH:ubiquinone oxidoreductase subunit S5	Approved		CI-15k	1p34.3	AF047434	NM_004552	4725	O43920	ENSG00000168653
HGNC:7713	NDUFS6	NADH:ubiquinone oxidoreductase subunit S6	Approved		CI-13kA	5p15.33	BC038664	NM_004553	4726	O75380	ENSG00000145494
HGNC:7715	NDUFS8	NADH:ubiquinone oxidoreductase core subunit S8	Approved		TYKY, CI-23k	11q13.2	U65579	NM_002496	4728	O00217	ENSG00000110717
HGNC:7717	NDUFV2	NADH:ubiquinone oxidoreductase core subunit V2	Approved		CI-24k	18p11.22	X84421	NM_021074	4729	P19404	ENSG00000178127
HGNC:7719	NDUFV3	NADH:ubiquinone oxidoreductase subunit V3	Approved		CI-10k	21q22.3			4731	P56181	ENSG00000160194
HGNC:9226	PPA1	inorganic pyrophosphatase 1	Approved	PP	SID6-8061, Ppase, IOPPP, PP1	10q22.1	AF154065	NM_021129	5464	Q15181	ENSG00000180817
HGNC:10680	SDHA	succinate dehydrogenase complex flavoprotein subunit A	Approved	SDH2	FP, SDHF	5p15.33	BC001380	NM_004168	6389	P31040	ENSG00000073578
HGNC:10681	SDHB	succinate dehydrogenase complex iron sulfur subunit B	Approved	SDH1, SDH		1p36.13	U17248	NM_003000	6390	P21912	ENSG00000117118
HGNC:10682	SDHC	succinate dehydrogenase complex subunit C	Approved	PGL3	CYB560, cybL	1q23.3	D49737	NM_003001	6391	Q99643	ENSG00000143252
HGNC:10683	SDHD	succinate dehydrogenase complex subunit D	Approved	PGL, PGL1	cybS	11q23.1	AB006202	NM_003002	6392	O14521	ENSG00000204370
HGNC:12582	UQCRB	ubiquinol-cytochrome c reductase binding protein	Approved	UQBP	QP-C, QCR7, UQCR6	8q22.1	X13585	NM_006294	7381	P14927	ENSG00000156467
HGNC:12585	UQCRC1	ubiquinol-cytochrome c reductase core protein 1	Approved		D3S3191, QCR1, UQCR1	3p21.31	BC009586	NM_003365	7384	P31930	ENSG00000010256
HGNC:12586	UQCRC2	ubiquinol-cytochrome c reductase core protein 2	Approved		QCR2, UQCR2	16p12.2	J04973	NM_003366	7385	P22695	ENSG00000140740
HGNC:12587	UQCRFS1	ubiquinol-cytochrome c reductase, Rieske iron-sulfur polypeptide 1	Approved		RIS1, RIP1, UQCR5, RISP	19q12	BC010035	NM_006003	7386	P47985	ENSG00000169021
HGNC:12590	UQCRH	ubiquinol-cytochrome c reductase hinge protein	Approved		QCR6, UQCR8	1p33	BC001934	NM_006004	7388	P07919	ENSG00000173660
HGNC:863	ATP6V0E1	ATPase H+ transporting V0 subunit e1	Approved	ATP6H, ATP6V0E	M9.2	5q35.1	Y15286	NM_003945	8992	O15342	ENSG00000113732
HGNC:13724	ATP6V0D1	ATPase H+ transporting V0 subunit d1	Approved	ATP6D	ATP6DV, VATX, VPATPD, P39, Vma6	16q22.1	X71490	NM_004691	9114	P61421	ENSG00000159720
HGNC:2289	COX7A2L	cytochrome c oxidase subunit 7A2 like	Approved		EB1, COX7RP, COX7AR, SIG81, SCAF1, SCAFI	2p21	AB007618	NM_004718	9167	O14548	ENSG00000115944
HGNC:16832	ATP6V1F	ATPase H+ transporting V1 subunit F	Approved		ATP6S14, VATF, Vma7	7q32.1	D49400	NM_004231	9296	Q16864	ENSG00000128524
HGNC:2267	COX5A	cytochrome c oxidase subunit 5A	Approved		COX-VA	15q24.2	M22760	NM_004255	9377	P20674	ENSG00000178741
HGNC:864	ATP6V1G1	ATPase H+ transporting V1 subunit G1	Approved	ATP6J, ATP6G1	ATP6GL, Vma10, ATP6G, DKFZp547P234	9q32	AF038954	NM_004888	9550	O75348	ENSG00000136888
HGNC:848	ATP5MF	ATP synthase membrane subunit f	Approved	ATP5J2	ATP5JL	7q22.1	AF047436	NM_004889	9551	P56134	ENSG00000241468
HGNC:2264	COX17	cytochrome c oxidase copper chaperone COX17	Approved			3q13.33	L77701	NM_005694	10063	Q14061	ENSG00000138495
HGNC:11647	TCIRG1	T cell immune regulator 1, ATPase H+ transporting V0 subunit a3	Approved		TIRC7, OC-116, OC116, ATP6N1C, Atp6i, a3, ATP6V0A3	11q13.2	AF025374	NM_006019	10312	Q13488	ENSG00000110719
HGNC:845	ATP5PD	ATP synthase peripheral stalk subunit d	Approved	ATP5H	ATPQ, ATP5JD	17q25.1	AF087135	NM_006356	10476	O75947	ENSG00000167863
HGNC:14247	ATP5MG	ATP synthase membrane subunit g	Approved	ATP5L	ATP5JG	11q23.3	AF092124	NM_006476	10632	O75964	ENSG00000167283
HGNC:30862	UQCR11	ubiquinol-cytochrome c reductase, complex III subunit XI	Approved	UQCR	QCR10	19p13.3	D55636	NM_006830	10975	O14957	ENSG00000127540
HGNC:18481	ATP6V0A2	ATPase H+ transporting V0 subunit a2	Approved		TJ6, a2, TJ6s, TJ6M, ATP6a2, J6B7, ATP6N1D, Vph1, Stv1, a2V, RTF	12q24.31	AF112972	NM_012463	23545	Q9Y487	ENSG00000185344
HGNC:28883	PPA2	inorganic pyrophosphatase 2	Approved		FLJ20459	4q24		NM_176869	27068	Q9H2U2	ENSG00000138777
HGNC:29594	UQCRQ	ubiquinol-cytochrome c reductase complex III subunit VII	Approved		QP-C, QCR8, UQCR7	5q31.1	BC001390	NM_014402	27089	O14949	ENSG00000164405
HGNC:30863	UQCR10	ubiquinol-cytochrome c reductase, complex III subunit X	Approved		HSPC051, UCRC, QCR9, UCCR7.2	22q12.2	AB028598	NM_013387	29796	Q9UDW1	ENSG00000184076
HGNC:866	ATP6V0A4	ATPase H+ transporting V0 subunit a4	Approved	ATP6N1B, ATP6N2, RTA1C	RDRTA2, VPP2, RTADR, a4, Vph1, Stv1	7q34	AF245517	NM_020632	50617	Q9HBG4	ENSG00000105929
HGNC:17194	NDUFA13	NADH:ubiquinone oxidoreductase subunit A13	Approved		CGI-39, CDA016, GRIM-19, GRIM19, B16.6	19p13.11	AF261134	NM_015965	51079	Q9P0J0	ENSG00000186010
HGNC:13527	ATP6V1D	ATPase H+ transporting V1 subunit D	Approved	ATP6M	VATD, VMA8	14q23.3	AF145316	NM_015994	51382	Q9Y5K8	ENSG00000100554
HGNC:18303	ATP6V1H	ATPase H+ transporting V1 subunit H	Approved		CGI-11, SFD, VMA13, SFDalpha, SFDbeta	8q11.23	AF132945	NM_015941	51606	Q9UI12	ENSG00000047249
HGNC:20372	NDUFB11	NADH:ubiquinone oxidoreductase subunit B11	Approved		ESSS, NP17.3, Np15	Xp11.3	AF044213	NM_019056	54539	Q9NX14	ENSG00000147123
HGNC:23987	NDUFA12	NADH:ubiquinone oxidoreductase subunit A12	Approved		DAP13, B17.2	12q22	BC005936	NM_018838	55967	Q9UI09	ENSG00000184752
HGNC:29836	NDUFA4L2	NDUFA4 mitochondrial complex associated like 2	Approved		NUOMS, FLJ26118, COXFA4L2, MISTRH	12q13.3	BC011910	NM_020142	56901	Q9NRX3	ENSG00000185633
HGNC:30042	LHPP	phospholysine phosphohistidine inorganic pyrophosphate phosphatase	Approved		HDHD2B	10q26.13	AB049629	NM_022126	64077	Q9H008	ENSG00000107902
HGNC:16232	COX4I2	cytochrome c oxidase subunit 4I2	Approved	COX4L2	COXIV-2, COX4B, dJ857M17.2, COX4-2	20q11.21	AF257180	NM_032609	84701	Q96KJ9	ENSG00000131055
HGNC:18125	ATP6V1E2	ATPase H+ transporting V1 subunit E2	Approved	ATP6EL2, ATP6V1EL2	MGC9341, VMA4, ATP6E1	2p21	BC008981	NM_080653	90423	Q96A05	ENSG00000250565
HGNC:24380	COX6B2	cytochrome c oxidase subunit 6B2	Approved		COXVIB2, FLJ32865, CT59	19q13.42	AK057427	NM_144613	125965	Q6YFQ2	ENSG00000160471
HGNC:20371	NDUFA11	NADH:ubiquinone oxidoreductase subunit A11	Approved		B14.7	19p13.3	AJ539081	NM_175614	126328	Q86Y39	ENSG00000174886
HGNC:18265	ATP6V1G3	ATPase H+ transporting V1 subunit G3	Approved		ATP6G3, Vma10	1q31.3	AY039760	NM_133326	127124	Q96LB4	ENSG00000151418
HGNC:21723	ATP6V0E2	ATPase H+ transporting V0 subunit e2	Approved	C7orf32, ATP6V0E2L		7q36.1	AK057700	NM_145230	155066	Q8NHE4	ENSG00000171130
HGNC:24381	COX7B2	cytochrome c oxidase subunit 7B2	Approved			4p12	AF125109	NM_130902	170712	Q8TF08	ENSG00000170516
HGNC:18266	ATP6V0D2	ATPase H+ transporting V0 subunit d2	Approved	ATP6D2	FLJ38708, VMA6	8q21.3	AY079172	NM_152565	245972	Q8N8Y2	ENSG00000147614
HGNC:18264	ATP6V1C2	ATPase H+ transporting V1 subunit C2	Approved		VMA5, ATP6C2	2p25.1	AY039759	NM_144583	245973	Q8NEY4	ENSG00000143882
HGNC:24382	COX8C	cytochrome c oxidase subunit 8C	Approved		COX8-3	14q32.12	AY161004	NM_182971	341947	Q7Z4L0	ENSG00000187581
HGNC:7714	NDUFS7	NADH:ubiquinone oxidoreductase core subunit S7	Approved		PSST, FLJ46880, FLJ45860, CI-20	19p13.3	AF115969	NM_024407	374291	O75251	ENSG00000115286
HGNC:51714	UQCRHL	ubiquinol-cytochrome c reductase hinge protein like	Approved			1p36.21			440567	A0A096LP55	ENSG00000233954
HGNC:42956	NDUFC2-KCTD14	NDUFC2-KCTD14 readthrough	Approved			11q14.1			100532726	E9PQ53	ENSG00000259112
