# Supplementary material for: Multi-Bioinformatics Approach Reveals COX5B-Mediated Modulation of Oxidative Phosphorylation and ROS Levels by Water and Ethanol Extracts of Schisandrae Fructus in SW1783 Cells
Source: Antioxidants (Basel). 2026 Jun 9;15(6):728. doi: 10.3390/antiox15060728 (PMC13295596; doi:10.3390/antiox15060728)
Supplement: Supplementary file 1 [file antioxidants-15-00728-s001.zip › Supplementary Table S4_Schisandrae Fructus_compound_PubChem_information.xlsx]

## Sheet: Sheet1
CID	MolecularFormula	MolecularWeight	IsomericSMILES	InChI	InChIKey	IUPACName	XLogP	hydrophilic group
5284607	C31H46O2	450.7	CC1=C(C(=O)C2=CC=CC=C2C1=O)C/C=C(\C)/CCC[C@H](C)CCC[C@H](C)CCCC(C)C	InChI=1S/C31H46O2/c1-22(2)12-9-13-23(3)14-10-15-24(4)16-11-17-25(5)20-21-27-26(6)30(32)28-18-7-8-19-29(28)31(27)33/h7-8,18-20,22-24H,9-17,21H2,1-6H3/b25-20+/t23-,24-/m1/s1	MBWXNTAXLNYFJB-NKFFZRIASA-N	2-methyl-3-[(E,7R,11R)-3,7,11,15-tetramethylhexadec-2-enyl]naphthalene-1,4-dione	10.9	Strong hydrophobicity
22296661	C28H48	384.7	C[C@@H]1C[C@]2([C@@H](CC[C@@H]3[C@@H]2CC[C@]4([C@H]3CC[C@@H]4[C@H](C)CCCC(C)C)C)C=C1)C	InChI=1S/C28H48/c1-19(2)8-7-9-21(4)24-14-15-25-23-13-12-22-11-10-20(3)18-28(22,6)26(23)16-17-27(24,25)5/h10-11,19-26H,7-9,12-18H2,1-6H3/t20-,21+,22+,23-,24+,25-,26-,27+,28-/m0/s1	USYJHDYOKBQOQS-MRJPHYJWSA-N	(2R,5S,8S,9S,10S,13R,14S,17R)-2,10,13-trimethyl-17-[(2R)-6-methylheptan-2-yl]-2,5,6,7,8,9,11,12,14,15,16,17-dodecahydro-1H-cyclopenta[a]phenanthrene	10.7	Strong hydrophobicity
6857447	C28H48O2	416.7	CC1=CC(=C(C2=C1O[C@](CC2)(C)CCC[C@H](C)CCC[C@H](C)CCCC(C)C)C)O	InChI=1S/C28H48O2/c1-20(2)11-8-12-21(3)13-9-14-22(4)15-10-17-28(7)18-16-25-24(6)26(29)19-23(5)27(25)30-28/h19-22,29H,8-18H2,1-7H3/t21-,22-,28-/m1/s1	WGVKWNUPNGFDFJ-DQCZWYHMSA-N	(2R)-2,5,8-trimethyl-2-[(4R,8R)-4,8,12-trimethyltridecyl]-3,4-dihydrochromen-6-ol	10.3	Strong hydrophobicity
57347278	C29H50O	414.7	C[C@H](CCCC(C)C)[C@H]1CC[C@@H]2[C@@]1(CC[C@H]3[C@H]2CC=C4[C@@]3(CCC(C4(C)C)O)C)C	InChI=1S/C29H50O/c1-19(2)9-8-10-20(3)22-12-13-23-21-11-14-25-27(4,5)26(30)16-18-29(25,7)24(21)15-17-28(22,23)6/h14,19-24,26,30H,8-13,15-18H2,1-7H3/t20-,21+,22-,23+,24+,26?,28-,29-/m1/s1	DASOUCLGLBPXLC-ZTSNYOJWSA-N	(8S,9S,10R,13R,14S,17R)-4,4,10,13-tetramethyl-17-[(2R)-6-methylheptan-2-yl]-1,2,3,7,8,9,11,12,14,15,16,17-dodecahydrocyclopenta[a]phenanthren-3-ol	9.4	Strong hydrophobicity
25201437	C29H50O	414.7	CC[C@H](CC[C@@H](C)C1CCC2[C@@]1(CCC3C2CC=C4[C@@]3(CC[C@@H](C4)O)C)C)C(C)C	InChI=1S/C29H50O/c1-7-21(19(2)3)9-8-20(4)25-12-13-26-24-11-10-22-18-23(30)14-16-28(22,5)27(24)15-17-29(25,26)6/h10,19-21,23-27,30H,7-9,11-18H2,1-6H3/t20-,21-,23+,24?,25?,26?,27?,28+,29-/m1/s1	KZJWDPNRJALLNS-UIKPJUSWSA-N	(3S,10R,13R)-17-[(2R,5R)-5-ethyl-6-methylheptan-2-yl]-10,13-dimethyl-2,3,4,7,8,9,11,12,14,15,16,17-dodecahydro-1H-cyclopenta[a]phenanthren-3-ol	9.3	Strong hydrophobicity
160482	C28H48O	400.7	C[C@@H]1[C@H](CC[C@]2([C@H]1CC=C3[C@@H]2CC[C@]4([C@H]3CC[C@@H]4[C@H](C)CCCC(C)C)C)C)O	InChI=1S/C28H48O/c1-18(2)8-7-9-19(3)22-12-13-24-21-10-11-23-20(4)26(29)15-17-28(23,6)25(21)14-16-27(22,24)5/h10,18-20,22-26,29H,7-9,11-17H2,1-6H3/t19-,20+,22-,23+,24+,25+,26+,27-,28+/m1/s1	LMYZQUNLYGJIHI-SPONXPENSA-N	(3S,4S,5S,9R,10S,13R,14R,17R)-4,10,13-trimethyl-17-[(2R)-6-methylheptan-2-yl]-2,3,4,5,6,9,11,12,14,15,16,17-dodecahydro-1H-cyclopenta[a]phenanthren-3-ol	8.7	Strong hydrophobicity
59965215	C27H46O	386.7	CC(C)CCCC(C)C1CCC2[C@@]1(CCC3C2CC=C4[C@@]3(CC[C@@H](C4)O)C)C	InChI=1S/C27H46O/c1-18(2)7-6-8-19(3)23-11-12-24-22-10-9-20-17-21(28)13-15-26(20,4)25(22)14-16-27(23,24)5/h9,18-19,21-25,28H,6-8,10-17H2,1-5H3/t19?,21-,22?,23?,24?,25?,26-,27+/m0/s1	HVYWMOMLDIMFJA-XGKKJYDTSA-N	(3S,10R,13R)-10,13-dimethyl-17-(6-methylheptan-2-yl)-2,3,4,7,8,9,11,12,14,15,16,17-dodecahydro-1H-cyclopenta[a]phenanthren-3-ol	8.7	Strong hydrophobicity
133561999	C30H46O4	470.7	C[C@@H](CC/C=C(/C)\C(=O)O)[C@@H]1CC[C@]2([C@]1(CC[C@@]34[C@@H]2CC[C@@H]([C@@]3(C4)CCC(=O)O)C(=C)C)C)C	InChI=1S/C30H46O4/c1-19(2)22-10-11-24-28(6)14-12-23(20(3)8-7-9-21(4)26(33)34)27(28,5)16-17-30(24)18-29(22,30)15-13-25(31)32/h9,20,22-24H,1,7-8,10-18H2,2-6H3,(H,31,32)(H,33,34)/b21-9-/t20-,22+,23-,24+,27-,28+,29-,30+/m0/s1	NJFOSFIPGRXARF-MDFQUTCWSA-N	(Z,6S)-6-[(1R,4S,5S,8R,9R,12R,13S)-13-(2-carboxyethyl)-4,8-dimethyl-12-prop-1-en-2-yl-5-tetracyclo[7.5.0.01,13.04,8]tetradecanyl]-2-methylhept-2-enoic acid	8.5	Strong hydrophobicity
101861871	C31H48O4	484.7	C[C@H](CC/C=C(/C)\C(=O)O)[C@H]1CC[C@@]2([C@@]1(CC=C3[C@H]2CC[C@H]([C@]3(C)CCC(=O)OC)C(=C)C)C)C	InChI=1S/C31H48O4/c1-20(2)23-12-13-26-25(29(23,5)17-16-27(32)35-8)15-19-30(6)24(14-18-31(26,30)7)21(3)10-9-11-22(4)28(33)34/h11,15,21,23-24,26H,1,9-10,12-14,16-19H2,2-8H3,(H,33,34)/b22-11-/t21-,23+,24-,26-,29+,30-,31+/m1/s1	NLLYXLDQSXMKSE-ABXAZKELSA-N	(Z,6R)-6-[(3R,3aR,6S,7S,9aS,9bS)-6-(3-methoxy-3-oxopropyl)-3a,6,9b-trimethyl-7-prop-1-en-2-yl-1,2,3,4,7,8,9,9a-octahydrocyclopenta[a]naphthalen-3-yl]-2-methylhept-2-enoic acid	8.3	Strong hydrophobicity
5283658	C28H48O	400.7	C[C@H](CC[C@H](C)C(C)C)[C@H]1CCC2=C3CC[C@H]4C[C@H](CC[C@@]4([C@H]3CC[C@]12C)C)O	InChI=1S/C28H48O/c1-18(2)19(3)7-8-20(4)24-11-12-25-23-10-9-21-17-22(29)13-15-27(21,5)26(23)14-16-28(24,25)6/h18-22,24,26,29H,7-17H2,1-6H3/t19-,20+,21-,22-,24+,26-,27-,28+/m0/s1	AWYDNKRGSOPYQB-ZHYOCZQLSA-N	(3S,5S,9R,10S,13R,17R)-17-[(2R,5S)-5,6-dimethylheptan-2-yl]-10,13-dimethyl-2,3,4,5,6,7,9,11,12,15,16,17-dodecahydro-1H-cyclopenta[a]phenanthren-3-ol	8.2	Strong hydrophobicity
162912648	C30H40O2	432.6	CC1=C(C(C[C@H](C1)O)(C)C)/C=C/C(=C/C=C/C(=C/C=C/C=C(\C)/C=C/C=C(\C)/C=O)/C)/C	InChI=1S/C30H40O2/c1-23(12-8-9-13-24(2)15-11-17-26(4)22-31)14-10-16-25(3)18-19-29-27(5)20-28(32)21-30(29,6)7/h8-19,22,28,32H,20-21H2,1-7H3/b9-8+,14-10+,15-11+,19-18+,23-12+,24-13+,25-16+,26-17+/t28-/m0/s1	AVPAEFHIEZLSLZ-KQGIJFHPSA-N	(2E,4E,6E,8E,10E,12E,14E,16E)-17-[(4S)-4-hydroxy-2,6,6-trimethylcyclohexen-1-yl]-2,6,11,15-tetramethylheptadeca-2,4,6,8,10,12,14,16-octaenal	8.1	Strong hydrophobicity
8181	C17H34O2	270.5	CCCCCCCCCCCCCCCC(=O)OC	InChI=1S/C17H34O2/c1-3-4-5-6-7-8-9-10-11-12-13-14-15-16-17(18)19-2/h3-16H2,1-2H3	FLIACVVOZYBSBS-UHFFFAOYSA-N	methyl hexadecanoate	7.9	Strong hydrophobicity
3084282	C30H50O2	442.7	C[C@]12CC[C@@H](C([C@@H]1CC[C@@]3([C@@H]2CC[C@@]4(C3=CC[C@@]5([C@H]4CC(CC5)(C)C)CO)C)C)(C)C)O	InChI=1S/C30H50O2/c1-25(2)16-17-30(19-31)15-10-22-28(6)12-8-20-26(3,4)24(32)11-14-27(20,5)21(28)9-13-29(22,7)23(30)18-25/h10,20-21,23-24,31-32H,8-9,11-19H2,1-7H3/t20-,21+,23-,24-,27-,28+,29+,30-/m0/s1	RJAKLUPHSBOQNU-GCHNNGBASA-N	(3S,4aR,6aR,6aS,8aS,12aS,14aR,14bR)-8a-(hydroxymethyl)-4,4,6a,6a,11,11,14b-heptamethyl-1,2,3,4a,5,6,8,9,10,12,12a,13,14,14a-tetradecahydropicen-3-ol	7.9	Strong hydrophobicity
162957578	C30H50O2	442.7	C[C@]12CC[C@@H](C([C@H]1CC[C@@]3([C@@H]2CC[C@@]4(C3=CC[C@@]5([C@@H]4CC(CC5)(C)C)CO)C)C)(C)C)O	InChI=1S/C30H50O2/c1-25(2)16-17-30(19-31)15-10-22-28(6)12-8-20-26(3,4)24(32)11-14-27(20,5)21(28)9-13-29(22,7)23(30)18-25/h10,20-21,23-24,31-32H,8-9,11-19H2,1-7H3/t20-,21-,23-,24+,27+,28-,29-,30+/m1/s1	RJAKLUPHSBOQNU-BCXDYLCKSA-N	(3S,4aS,6aR,6aS,8aS,12aR,14aR,14bR)-8a-(hydroxymethyl)-4,4,6a,6a,11,11,14b-heptamethyl-1,2,3,4a,5,6,8,9,10,12,12a,13,14,14a-tetradecahydropicen-3-ol	7.9	Strong hydrophobicity
520159	C18H36O2	284.5	CCC(C)CCCCCCCCCCCCC(=O)OC	InChI=1S/C18H36O2/c1-4-17(2)15-13-11-9-7-5-6-8-10-12-14-16-18(19)20-3/h17H,4-16H2,1-3H3	AOAFVSVYRSUDBN-UHFFFAOYSA-N	methyl 14-methylhexadecanoate	7.7	Strong hydrophobicity
23518	C16H32O2	256.42	CCCCCCCCCCCCCCC(=O)OC	InChI=1S/C16H32O2/c1-3-4-5-6-7-8-9-10-11-12-13-14-15-16(17)18-2/h3-15H2,1-2H3	XIUXKAZJZFLLDQ-UHFFFAOYSA-N	methyl pentadecanoate	7.4	Strong hydrophobicity
102004762	C30H44O3	452.7	CC1=CCC(OC1=O)C(C)[C@H]2CC[C@@]3([C@@]2(CC=C4[C@H]3CC[C@@H]5[C@@]4(CCC(=O)C5(C)C)C)C)C	InChI=1S/C30H44O3/c1-18-8-10-23(33-26(18)32)19(2)20-12-16-30(7)22-9-11-24-27(3,4)25(31)14-15-28(24,5)21(22)13-17-29(20,30)6/h8,13,19-20,22-24H,9-12,14-17H2,1-7H3/t19?,20-,22-,23?,24+,28-,29-,30+/m1/s1	BXZNLIPQEGXHAW-MRLJYUEWSA-N	5-methyl-2-[1-[(5R,8S,10S,13R,14S,17R)-4,4,10,13,14-pentamethyl-3-oxo-1,2,5,6,7,8,12,15,16,17-decahydrocyclopenta[a]phenanthren-17-yl]ethyl]-2,3-dihydropyran-6-one	7.3	Strong hydrophobicity
5283381	C18H34O	266.5	CCCCCCCC/C=C/CCCCCCCC=O	InChI=1S/C18H34O/c1-2-3-4-5-6-7-8-9-10-11-12-13-14-15-16-17-18-19/h9-10,18H,2-8,11-17H2,1H3/b10-9+	ZENZJGDPWWLORF-MDZDMXLPSA-N	(E)-octadec-9-enal	7.2	Strong hydrophobicity
5366012	C22H36O2	332.5	CC(=CCC/C(=C/CC/C(=C/CC/C(=C/COC(=O)C)/C)/C)/C)C	InChI=1S/C22H36O2/c1-18(2)10-7-11-19(3)12-8-13-20(4)14-9-15-21(5)16-17-24-22(6)23/h10,12,14,16H,7-9,11,13,15,17H2,1-6H3/b19-12+,20-14+,21-16+	NHYSRKKHKHCRGR-RFRQLJORSA-N	[(2E,6E,10E)-3,7,11,15-tetramethylhexadeca-2,6,10,14-tetraenyl] acetate	7.2	Strong hydrophobicity
12305725	C30H50O3	458.7	C[C@]12CC[C@@H](C([C@@H]1CC[C@@]3([C@@H]2CC=C4[C@]3(C[C@@H]([C@@]5([C@H]4CC(CC5)(C)C)CO)O)C)C)(C)C)O	InChI=1S/C30H50O3/c1-25(2)14-15-30(18-31)20(16-25)19-8-9-22-27(5)12-11-23(32)26(3,4)21(27)10-13-28(22,6)29(19,7)17-24(30)33/h8,20-24,31-33H,9-18H2,1-7H3/t20-,21-,22+,23-,24-,27-,28+,29+,30+/m0/s1	YHGVYECWZWIVJC-MZGFOBBZSA-N	(3S,4aR,6aR,6bS,8S,8aS,12aS,14aR,14bR)-8a-(hydroxymethyl)-4,4,6a,6b,11,11,14b-heptamethyl-1,2,3,4a,5,6,7,8,9,10,12,12a,14,14a-tetradecahydropicene-3,8-diol	7	Strong hydrophobicity
162947550	C30H50O3	458.7	C[C@]12CC[C@@H](C([C@@H]1CC[C@@]3([C@@H]2CC=C4[C@]3(C[C@@H]([C@@]5([C@@H]4CC(CC5)(C)C)CO)O)C)C)(C)C)O	InChI=1S/C30H50O3/c1-25(2)14-15-30(18-31)20(16-25)19-8-9-22-27(5)12-11-23(32)26(3,4)21(27)10-13-28(22,6)29(19,7)17-24(30)33/h8,20-24,31-33H,9-18H2,1-7H3/t20-,21+,22-,23+,24+,27+,28-,29-,30-/m1/s1	YHGVYECWZWIVJC-CXFYMCSDSA-N	(3S,4aR,6aR,6bS,8S,8aS,12aR,14aR,14bR)-8a-(hydroxymethyl)-4,4,6a,6b,11,11,14b-heptamethyl-1,2,3,4a,5,6,7,8,9,10,12,12a,14,14a-tetradecahydropicene-3,8-diol	7	Strong hydrophobicity
5319737	C19H34O2	294.5	CCCCCC/C=C/C/C=C/CCCCCCC(=O)OC	InChI=1S/C19H34O2/c1-3-4-5-6-7-8-9-10-11-12-13-14-15-16-17-18-19(20)21-2/h8-9,11-12H,3-7,10,13-18H2,1-2H3/b9-8+,12-11+	IQTMIKSIMGHIIR-MVKOLZDDSA-N	methyl (8E,11E)-octadeca-8,11-dienoate	6.9	Strong hydrophobicity
20740	C16H26	218.38	CCCCCCCC(CC)C1=CC=CC=C1	InChI=1S/C16H26/c1-3-5-6-7-9-12-15(4-2)16-13-10-8-11-14-16/h8,10-11,13-15H,3-7,9,12H2,1-2H3	PYVIFMPVFLOTLN-UHFFFAOYSA-N	decan-3-ylbenzene	6.8	Strong hydrophobicity
29251	C16H32O	240.42	CCCCCCCCCCCCCCC(=O)C	InChI=1S/C16H32O/c1-3-4-5-6-7-8-9-10-11-12-13-14-15-16(2)17/h3-15H2,1-2H3	XCXKZBWAKKPFCJ-UHFFFAOYSA-N	hexadecan-2-one	6.8	Strong hydrophobicity
5275521	C20H32O2	304.5	CC(=CCC/C(=C/CC/C(=C/CC/C(=C/C(=O)O)/C)/C)/C)C	InChI=1S/C20H32O2/c1-16(2)9-6-10-17(3)11-7-12-18(4)13-8-14-19(5)15-20(21)22/h9,11,13,15H,6-8,10,12,14H2,1-5H3,(H,21,22)/b17-11+,18-13+,19-15+	SZNLKILVMCHHSD-OZFNKYQOSA-N	(2E,6E,10E)-3,7,11,15-tetramethylhexadeca-2,6,10,14-tetraenoic acid	6.8	Strong hydrophobicity
5280450	C18H32O2	280.4	CCCCC/C=C\C/C=C\CCCCCCCC(=O)O	InChI=1S/C18H32O2/c1-2-3-4-5-6-7-8-9-10-11-12-13-14-15-16-17-18(19)20/h6-7,9-10H,2-5,8,11-17H2,1H3,(H,19,20)/b7-6-,10-9-	OYHQOLUKZRVURQ-HZJYTTRNSA-N	(9Z,12Z)-octadeca-9,12-dienoic acid	6.8	Strong hydrophobicity
163036865	C16H26	218.38	CCCCCCC[C@H](CC)C1=CC=CC=C1	InChI=1S/C16H26/c1-3-5-6-7-9-12-15(4-2)16-13-10-8-11-14-16/h8,10-11,13-15H,3-7,9,12H2,1-2H3/t15-/m0/s1	PYVIFMPVFLOTLN-HNNXBMFYSA-N	[(3S)-decan-3-yl]benzene	6.8	Strong hydrophobicity
5497182	C22H34O2	330.5	CC/C=C\C/C=C\C/C=C\C/C=C\C/C=C\CCCCCC(=O)O	InChI=1S/C22H34O2/c1-2-3-4-5-6-7-8-9-10-11-12-13-14-15-16-17-18-19-20-21-22(23)24/h3-4,6-7,9-10,12-13,15-16H,2,5,8,11,14,17-21H2,1H3,(H,23,24)/b4-3-,7-6-,10-9-,13-12-,16-15-	YUFFSWGQGVEMMI-JLNKQSITSA-N	(7Z,10Z,13Z,16Z,19Z)-docosa-7,10,13,16,19-pentaenoic acid	6.7	Strong hydrophobicity
21204	C15H30O2	242.40	CC(C)CCCCCCCCCCC(=O)OC	InChI=1S/C15H30O2/c1-14(2)12-10-8-6-4-5-7-9-11-13-15(16)17-3/h14H,4-13H2,1-3H3	FLESKWMKPOBWDE-UHFFFAOYSA-N	methyl 12-methyltridecanoate	6.5	Strong hydrophobicity
643801	C17H32O2	268.4	CCCCCC/C=C\CCCCCCCC(=O)OC	InChI=1S/C17H32O2/c1-3-4-5-6-7-8-9-10-11-12-13-14-15-16-17(18)19-2/h8-9H,3-7,10-16H2,1-2H3/b9-8-	IZFGRAGOVZCUFB-HJWRWDBZSA-N	methyl (Z)-hexadec-9-enoate	6.5	Strong hydrophobicity
5283383	C18H32O	264.4	CCCCC/C=C/C/C=C/CCCCCCCC=O	InChI=1S/C18H32O/c1-2-3-4-5-6-7-8-9-10-11-12-13-14-15-16-17-18-19/h6-7,9-10,18H,2-5,8,11-17H2,1H3/b7-6+,10-9+	HXLZULGRVFOIDK-AVQMFFATSA-N	(9E,12E)-octadeca-9,12-dienal	6.5	Strong hydrophobicity
5321982	C29H32O7	492.6	C[C@H]1CC2=CC(=C(C(=C2C3=C(C4=C(C=C3[C@@H]([C@H]1C)OC5=CC=CC=C5)OCO4)OC)OC)OC)OC	InChI=1S/C29H32O7/c1-16-12-18-13-21(30-3)26(31-4)28(32-5)23(18)24-20(14-22-27(29(24)33-6)35-15-34-22)25(17(16)2)36-19-10-8-7-9-11-19/h7-11,13-14,16-17,25H,12,15H2,1-6H3/t16-,17-,25+/m0/s1	GPXYRIDQNFPWMN-XOWTYJCDSA-N	(9S,10S,11R)-3,4,5,19-tetramethoxy-9,10-dimethyl-11-phenoxy-15,17-dioxatetracyclo[10.7.0.02,7.014,18]nonadeca-1(19),2,4,6,12,14(18)-hexaene	6.4	Strong hydrophobicity
282803	C16H26	218.38	C1CCC2C(C1)C3CCCC4C3C2CCC4	InChI=1S/C16H26/c1-2-8-13-12(7-1)14-9-3-5-11-6-4-10-15(13)16(11)14/h11-16H,1-10H2	FEBHUAJIEVOXIJ-UHFFFAOYSA-N	1,2,3,3a,4,5,6,6a,6b,7,8,9,10,10a,10b,10c-hexadecahydrofluoranthene	6.3	Strong hydrophobicity
5281517	C15H24	204.35	CC(=CCC/C(=C/CCC(=C)C=C)/C)C	InChI=1S/C15H24/c1-6-14(4)10-8-12-15(5)11-7-9-13(2)3/h6,9,12H,1,4,7-8,10-11H2,2-3,5H3/b15-12+	JSNRRGGBADWTMC-NTCAYCPXSA-N	(6E)-7,11-dimethyl-3-methylidenedodeca-1,6,10-triene	6.2	Strong hydrophobicity
91826818	C30H32O8	520.6	C[C@H]1CC2=CC3=C(C(=C2C4=C(C(=C(C=C4[C@@H]([C@H]1C)OC(=O)C5=CC=CC=C5)OC)OC)OC)OC)OCO3	InChI=1S/C30H32O8/c1-16-12-19-13-22-27(37-15-36-22)28(34-5)23(19)24-20(14-21(32-3)26(33-4)29(24)35-6)25(17(16)2)38-30(31)18-10-8-7-9-11-18/h7-11,13-14,16-17,25H,12,15H2,1-6H3/t16-,17-,25+/m0/s1	XUGSROZUUURBSW-XOWTYJCDSA-N	[(8R,9S,10S)-3,4,5,19-tetramethoxy-9,10-dimethyl-15,17-dioxatetracyclo[10.7.0.02,7.014,18]nonadeca-1(19),2,4,6,12,14(18)-hexaen-8-yl] benzoate	6.2	Strong hydrophobicity
91864464	C30H32O8	520.6	C[C@H]1CC2=CC(=C(C(=C2C3=C(C4=C(C=C3[C@@H]([C@H]1C)OC(=O)C5=CC=CC=C5)OCO4)OC)OC)OC)OC	InChI=1S/C30H32O8/c1-16-12-19-13-21(32-3)26(33-4)28(34-5)23(19)24-20(14-22-27(29(24)35-6)37-15-36-22)25(17(16)2)38-30(31)18-10-8-7-9-11-18/h7-11,13-14,16-17,25H,12,15H2,1-6H3/t16-,17-,25+/m0/s1	DKIOHPQGBJCENG-XOWTYJCDSA-N	[(9S,10S,11R)-3,4,5,19-tetramethoxy-9,10-dimethyl-15,17-dioxatetracyclo[10.7.0.02,7.014,18]nonadeca-1(19),2,4,6,12,14(18)-hexaen-11-yl] benzoate	6.2	Strong hydrophobicity
5281516	C15H24	204.35	CC(=CCC/C(=C/C/C=C(\C)/C=C)/C)C	InChI=1S/C15H24/c1-6-14(4)10-8-12-15(5)11-7-9-13(2)3/h6,9-10,12H,1,7-8,11H2,2-5H3/b14-10+,15-12+	CXENHBSYCFFKJS-VDQVFBMKSA-N	(3E,6E)-3,7,11-trimethyldodeca-1,3,6,10-tetraene	6.1	Strong hydrophobicity
5362889	C15H24	204.35	CC(=CCC/C(=C/C/C=C(/C)\C=C)/C)C	InChI=1S/C15H24/c1-6-14(4)10-8-12-15(5)11-7-9-13(2)3/h6,9-10,12H,1,7-8,11H2,2-5H3/b14-10-,15-12+	CXENHBSYCFFKJS-OXYODPPFSA-N	(3Z,6E)-3,7,11-trimethyldodeca-1,3,6,10-tetraene	6.1	Strong hydrophobicity
6918391	C15H24	204.35	CC(=C)[C@@H]1CC[C@@]([C@@H](C1)C(=C)C)(C)C=C	InChI=1S/C15H24/c1-7-15(6)9-8-13(11(2)3)10-14(15)12(4)5/h7,13-14H,1-2,4,8-10H2,3,5-6H3/t13-,14+,15-/m1/s1	OPFTUNCRGUEPRZ-QLFBSQMISA-N	(1S,2S,4R)-1-ethenyl-1-methyl-2,4-bis(prop-1-en-2-yl)cyclohexane	6.1	Strong hydrophobicity
14890558	C30H34O8	522.6	C[C@H]1CC2=CC(=C(C(=C2C3=C(C(=C(C=C3[C@@H]([C@H]1C)OC(=O)C4=CC=CC=C4)OC)OC)OC)OC)OC)O	InChI=1S/C30H34O8/c1-16-13-19-14-21(31)26(34-4)28(36-6)23(19)24-20(15-22(33-3)27(35-5)29(24)37-7)25(17(16)2)38-30(32)18-11-9-8-10-12-18/h8-12,14-17,25,31H,13H2,1-7H3/t16-,17-,25+/m0/s1	WXANZVVNRUXETF-XOWTYJCDSA-N	[(8R,9S,10S)-14-hydroxy-3,4,5,15,16-pentamethoxy-9,10-dimethyl-8-tricyclo[10.4.0.02,7]hexadeca-1(16),2,4,6,12,14-hexaenyl] benzoate	6.1	Strong hydrophobicity
101603243	C27H46N2O	414.7	C[C@@H]([C@H]1[C@@H](C[C@@]2([C@@]1(C=C[C@]34[C@H]2CC[C@@H]5[C@]3(C4)CC[C@H](C5(C)C)N(C)C)C)C)O)NC	InChI=1S/C27H46N2O/c1-17(28-6)22-18(30)15-25(5)20-10-9-19-23(2,3)21(29(7)8)11-12-26(19)16-27(20,26)14-13-24(22,25)4/h13-14,17-22,28,30H,9-12,15-16H2,1-8H3/t17-,18+,19-,20-,21+,22-,24+,25-,26+,27-/m0/s1	YNGZPMBCHZYUHN-WBTNJATBSA-N	(1R,3R,6R,8R,11S,12S,14R,15S,16R)-6-(dimethylamino)-7,7,12,16-tetramethyl-15-[(1S)-1-(methylamino)ethyl]pentacyclo[9.7.0.01,3.03,8.012,16]octadec-17-en-14-ol	6.1	Strong hydrophobicity
5280934	C18H30O2	278.4	CC/C=C\C/C=C\C/C=C\CCCCCCCC(=O)O	InChI=1S/C18H30O2/c1-2-3-4-5-6-7-8-9-10-11-12-13-14-15-16-17-18(19)20/h3-4,6-7,9-10H,2,5,8,11-17H2,1H3,(H,19,20)/b4-3-,7-6-,10-9-	DTOSIQBPPRVQHS-PDBXOOCHSA-N	(9Z,12Z,15Z)-octadeca-9,12,15-trienoic acid	5.9	Strong hydrophobicity
10102	C15H24	204.35	C[C@@]12CCC[C@]3(C1)C=CC([C@@H]3CC2)(C)C	InChI=1S/C15H24/c1-13(2)9-10-15-7-4-6-14(3,11-15)8-5-12(13)15/h9-10,12H,4-8,11H2,1-3H3/t12-,14-,15+/m0/s1	MKZIRHIVARSBHI-AEGPPILISA-N	(1S,5S,8S)-4,4,8-trimethyltricyclo[6.3.1.01,5]dodec-2-ene	5.8	Strong hydrophobicity
5318776	C28H34O8	498.6	C/C=C(\C)/C(=O)O[C@@H]1[C@H]([C@H](CC2=CC3=C(C(=C2C4=C(C(=C(C=C14)OC)OC)OC)OC)OCO3)C)C	InChI=1S/C28H34O8/c1-9-14(2)28(29)36-23-16(4)15(3)10-17-11-20-25(35-13-34-20)26(32-7)21(17)22-18(23)12-19(30-5)24(31-6)27(22)33-8/h9,11-12,15-16,23H,10,13H2,1-8H3/b14-9+/t15-,16-,23+/m0/s1	PLKFSXFJGNZAER-VDJLVHAZSA-N	[(8R,9S,10S)-3,4,5,19-tetramethoxy-9,10-dimethyl-15,17-dioxatetracyclo[10.7.0.02,7.014,18]nonadeca-1(19),2,4,6,12,14(18)-hexaen-8-yl] (E)-2-methylbut-2-enoate	5.8	Strong hydrophobicity
5318814	C28H34O8	498.6	C/C=C(\C)/C(=O)O[C@@H]1[C@H]([C@H](CC2=CC(=C(C(=C2C3=C(C4=C(C=C13)OCO4)OC)OC)OC)OC)C)C	InChI=1S/C28H34O8/c1-9-14(2)28(29)36-23-16(4)15(3)10-17-11-19(30-5)24(31-6)26(32-7)21(17)22-18(23)12-20-25(27(22)33-8)35-13-34-20/h9,11-12,15-16,23H,10,13H2,1-8H3/b14-9+/t15-,16-,23+/m0/s1	PZUDCPSZWPLXKT-VDJLVHAZSA-N	[(9S,10S,11R)-3,4,5,19-tetramethoxy-9,10-dimethyl-15,17-dioxatetracyclo[10.7.0.02,7.014,18]nonadeca-1(19),2,4,6,12,14(18)-hexaen-11-yl] (E)-2-methylbut-2-enoate	5.8	Strong hydrophobicity
5363493	C13H22	178.31	CCCCCCCCC/C=C/C#C	InChI=1S/C13H22/c1-3-5-7-9-11-13-12-10-8-6-4-2/h1,5,7H,4,6,8-13H2,2H3/b7-5+	DIJCALIAWJLDBT-FNORWQNLSA-N	(E)-tridec-3-en-1-yne	5.8	Strong hydrophobicity
91864462	C28H34O8	498.6	C/C=C(/C)\C(=O)O[C@@H]1[C@H]([C@H](CC2=CC3=C(C(=C2C4=C(C(=C(C=C14)OC)OC)OC)OC)OCO3)C)C	InChI=1S/C28H34O8/c1-9-14(2)28(29)36-23-16(4)15(3)10-17-11-20-25(35-13-34-20)26(32-7)21(17)22-18(23)12-19(30-5)24(31-6)27(22)33-8/h9,11-12,15-16,23H,10,13H2,1-8H3/b14-9-/t15-,16-,23+/m0/s1	PLKFSXFJGNZAER-XXDSNBTQSA-N	[(8R,9S,10S)-3,4,5,19-tetramethoxy-9,10-dimethyl-15,17-dioxatetracyclo[10.7.0.02,7.014,18]nonadeca-1(19),2,4,6,12,14(18)-hexaen-8-yl] (Z)-2-methylbut-2-enoate	5.8	Strong hydrophobicity
91864463	C28H34O8	498.6	C/C=C(/C)\C(=O)O[C@@H]1[C@H]([C@H](CC2=CC(=C(C(=C2C3=C(C4=C(C=C13)OCO4)OC)OC)OC)OC)C)C	InChI=1S/C28H34O8/c1-9-14(2)28(29)36-23-16(4)15(3)10-17-11-19(30-5)24(31-6)26(32-7)21(17)22-18(23)12-20-25(27(22)33-8)35-13-34-20/h9,11-12,15-16,23H,10,13H2,1-8H3/b14-9-/t15-,16-,23+/m0/s1	PZUDCPSZWPLXKT-XXDSNBTQSA-N	[(9S,10S,11R)-3,4,5,19-tetramethoxy-9,10-dimethyl-15,17-dioxatetracyclo[10.7.0.02,7.014,18]nonadeca-1(19),2,4,6,12,14(18)-hexaen-11-yl] (Z)-2-methylbut-2-enoate	5.8	Strong hydrophobicity
131954645	C28H34O8	498.6	C/C=C(\C)/C(=O)OC1C(C(CC2=CC(=C(C(=C2C3=C(C4=C(C=C13)OCO4)OC)OC)OC)OC)C)C	InChI=1S/C28H34O8/c1-9-14(2)28(29)36-23-16(4)15(3)10-17-11-19(30-5)24(31-6)26(32-7)21(17)22-18(23)12-20-25(27(22)33-8)35-13-34-20/h9,11-12,15-16,23H,10,13H2,1-8H3/b14-9+	PZUDCPSZWPLXKT-NTEUORMPSA-N	(3,4,5,19-tetramethoxy-9,10-dimethyl-15,17-dioxatetracyclo[10.7.0.02,7.014,18]nonadeca-1(19),2,4,6,12,14(18)-hexaen-11-yl) (E)-2-methylbut-2-enoate	5.8	Strong hydrophobicity
29408	C15H26	206.37	CC1CCC23C1CC(C2(C)C)CCC3C	InChI=1S/C15H26/c1-10-7-8-15-11(2)5-6-12(9-13(10)15)14(15,3)4/h10-13H,5-9H2,1-4H3	MVZZUMCHPFHUOS-UHFFFAOYSA-N	4,10,11,11-tetramethyltricyclo[5.3.1.01,5]undecane	5.7	Strong hydrophobicity
75364	C14H28O	212.37	CCCCCCCCCCCCC(=O)C	InChI=1S/C14H28O/c1-3-4-5-6-7-8-9-10-11-12-13-14(2)15/h3-13H2,1-2H3	POQLVOYRGNFGRM-UHFFFAOYSA-N	tetradecan-2-one	5.7	Strong hydrophobicity
44593602	C27H30O8	482.5	C/C=C(/C)\C(=O)O[C@@H]1[C@H]([C@H](CC2=CC3=C(C(=C2C4=C(C5=C(C=C14)OCO5)OC)OC)OCO3)C)C	InChI=1S/C27H30O8/c1-7-13(2)27(28)35-22-15(4)14(3)8-16-9-18-23(33-11-31-18)25(29-5)20(16)21-17(22)10-19-24(26(21)30-6)34-12-32-19/h7,9-10,14-15,22H,8,11-12H2,1-6H3/b13-7-/t14-,15-,22+/m0/s1	RKXVNKMVDVIIQH-KNXRCIGESA-N	[(11R,12S,13S)-3,22-dimethoxy-12,13-dimethyl-5,7,18,20-tetraoxapentacyclo[13.7.0.02,10.04,8.017,21]docosa-1(22),2,4(8),9,15,17(21)-hexaen-11-yl] (Z)-2-methylbut-2-enoate	5.7	Strong hydrophobicity
162824684	C16H26	218.38	C[C@@H](CC=C(C)C)[C@H](C)[C@H]1CCC(=C)C=C1	InChI=1S/C16H26/c1-12(2)6-9-14(4)15(5)16-10-7-13(3)8-11-16/h6-7,10,14-16H,3,8-9,11H2,1-2,4-5H3/t14-,15-,16+/m0/s1	FBMFZFQVVWUGRD-HRCADAONSA-N	(3S)-3-[(2S,3S)-3,6-dimethylhept-5-en-2-yl]-6-methylidenecyclohexene	5.7	Strong hydrophobicity
446284	C20H30O2	302.5	CC/C=C\C/C=C\C/C=C\C/C=C\C/C=C\CCCC(=O)O	InChI=1S/C20H30O2/c1-2-3-4-5-6-7-8-9-10-11-12-13-14-15-16-17-18-19-20(21)22/h3-4,6-7,9-10,12-13,15-16H,2,5,8,11,14,17-19H2,1H3,(H,21,22)/b4-3-,7-6-,10-9-,13-12-,16-15-	JAZBEHYOTPTENJ-JLNKQSITSA-N	(5Z,8Z,11Z,14Z,17Z)-icosa-5,8,11,14,17-pentaenoic acid	5.6	Strong hydrophobicity
5321972	C29H34O7	494.6	C[C@H]1CC2=CC(=C(C(=C2C3=C(C(=C(C=C3C[C@]1(C)O)OC)OC)OC)OC4=CC=CC=C4)OC)OC	InChI=1S/C29H34O7/c1-17-13-18-14-21(31-3)26(34-6)28(36-20-11-9-8-10-12-20)23(18)24-19(16-29(17,2)30)15-22(32-4)25(33-5)27(24)35-7/h8-12,14-15,17,30H,13,16H2,1-7H3/t17-,29-/m0/s1	IMDRGXDKZPAJCS-ADKRDUOOSA-N	(9S,10S)-3,4,5,14,15-pentamethoxy-9,10-dimethyl-16-phenoxytricyclo[10.4.0.02,7]hexadeca-1(16),2,4,6,12,14-hexaen-9-ol	5.6	Strong hydrophobicity
11613047	C29H26O8	502.5	C[C@@H]1CC2=CC3=C(C(=C2C4=C(C5=C(C=C4[C@H](C1=C)OC(=O)C6=CC=CC=C6)OCO5)OC)OC)OCO3	InChI=1S/C29H26O8/c1-15-10-18-11-20-25(35-13-33-20)27(31-3)22(18)23-19(12-21-26(28(23)32-4)36-14-34-21)24(16(15)2)37-29(30)17-8-6-5-7-9-17/h5-9,11-12,15,24H,2,10,13-14H2,1,3-4H3/t15-,24+/m1/s1	VBNGAFROWJLPCL-MYYSRTQBSA-N	[(11S,13R)-3,22-dimethoxy-13-methyl-12-methylidene-5,7,18,20-tetraoxapentacyclo[13.7.0.02,10.04,8.017,21]docosa-1(22),2,4(8),9,15,17(21)-hexaen-11-yl] benzoate	5.6	Strong hydrophobicity
86895	C15H22	202.33	CC1=CC=C(C=C1)[C@@]2(CCCC2(C)C)C	InChI=1S/C15H22/c1-12-6-8-13(9-7-12)15(4)11-5-10-14(15,2)3/h6-9H,5,10-11H2,1-4H3/t15-/m0/s1	SLKPBCXNFNIJSV-HNNXBMFYSA-N	1-methyl-4-[(1R)-1,2,2-trimethylcyclopentyl]benzene	5.5	Strong hydrophobicity
519346	C15H22	202.33	CC1=CC=C(C=C1)C2(CCCC2(C)C)C	InChI=1S/C15H22/c1-12-6-8-13(9-7-12)15(4)11-5-10-14(15,2)3/h6-9H,5,10-11H2,1-4H3	SLKPBCXNFNIJSV-UHFFFAOYSA-N	1-methyl-4-(1,2,2-trimethylcyclopentyl)benzene	5.5	Strong hydrophobicity
11084908	C15H22	202.33	CC1=CC=C(C=C1)[C@]2(CCCC2(C)C)C	InChI=1S/C15H22/c1-12-6-8-13(9-7-12)15(4)11-5-10-14(15,2)3/h6-9H,5,10-11H2,1-4H3/t15-/m1/s1	SLKPBCXNFNIJSV-OAHLLOKOSA-N	1-methyl-4-[(1S)-1,2,2-trimethylcyclopentyl]benzene	5.5	Strong hydrophobicity
14992069	C30H34O8	522.6	C[C@H]1CC2=CC(=C(C(=C2C3=C(C(=C(C=C3C[C@]1(C)O)OC)OC)OC)OC(=O)C4=CC=CC=C4)OC)OC	InChI=1S/C30H34O8/c1-17-13-19-14-21(33-3)26(36-6)28(38-29(31)18-11-9-8-10-12-18)23(19)24-20(16-30(17,2)32)15-22(34-4)25(35-5)27(24)37-7/h8-12,14-15,17,32H,13,16H2,1-7H3/t17-,30-/m0/s1	AZQOQICAWOAGEN-ZOKDDAQRSA-N	[(9S,10S)-10-hydroxy-4,5,14,15,16-pentamethoxy-9,10-dimethyl-3-tricyclo[10.4.0.02,7]hexadeca-1(16),2,4,6,12,14-hexaenyl] benzoate	5.5	Strong hydrophobicity
102239850	C15H26	206.37	C[C@H]1CC[C@@H]2[C@@H](C2(C)C)[C@H]3[C@@H]1CC[C@@H]3C	InChI=1S/C15H26/c1-9-6-8-12-14(15(12,3)4)13-10(2)5-7-11(9)13/h9-14H,5-8H2,1-4H3/t9-,10-,11+,12+,13+,14+/m0/s1	UIDUJXXQMGYOIN-PRSXHHODSA-N	(1aR,4S,4aR,7S,7aR,7bS)-1,1,4,7-tetramethyl-1a,2,3,4,4a,5,6,7,7a,7b-decahydrocyclopropa[e]azulene	5.5	Strong hydrophobicity
28237	C15H24	204.35	CC(=C)[C@H]1CC[C@@]2(CCCC(=C)[C@H]2C1)C	InChI=1S/C15H24/c1-11(2)13-7-9-15(4)8-5-6-12(3)14(15)10-13/h13-14H,1,3,5-10H2,2,4H3/t13-,14+,15-/m0/s1	YOVSPTNQHMDJAG-ZNMIVQPWSA-N	(3S,4aR,8aS)-8a-methyl-5-methylidene-3-prop-1-en-2-yl-1,2,3,4,4a,6,7,8-octahydronaphthalene	5.4	Strong hydrophobicity
94254	C15H24	204.35	CC(=C1CCC(C(C1)C(=C)C)(C)C=C)C	InChI=1S/C15H24/c1-7-15(6)9-8-13(11(2)3)10-14(15)12(4)5/h7,14H,1,4,8-10H2,2-3,5-6H3	BQSLMQNYHVFRDT-UHFFFAOYSA-N	1-ethenyl-1-methyl-4-propan-2-ylidene-2-prop-1-en-2-ylcyclohexane	5.4	Strong hydrophobicity
519764	C15H24	204.35	CC(CCC=C(C)C)C1CCC(=C)C=C1	InChI=1S/C15H24/c1-12(2)6-5-7-14(4)15-10-8-13(3)9-11-15/h6,8,10,14-15H,3,5,7,9,11H2,1-2,4H3	PHWISBHSBNDZDX-UHFFFAOYSA-N	3-(6-methylhept-5-en-2-yl)-6-methylidenecyclohexene	5.4	Strong hydrophobicity
12315492	C15H24	204.35	C[C@@H](CCC=C(C)C)[C@H]1CCC(=C)C=C1	InChI=1S/C15H24/c1-12(2)6-5-7-14(4)15-10-8-13(3)9-11-15/h6,8,10,14-15H,3,5,7,9,11H2,1-2,4H3/t14-,15+/m0/s1	PHWISBHSBNDZDX-LSDHHAIUSA-N	(3R)-3-[(2S)-6-methylhept-5-en-2-yl]-6-methylidenecyclohexene	5.4	Strong hydrophobicity
43595	C24H32O6	416.5	CC1CC2=CC(=C(C(=C2C3=C(C(=C(C=C3CC1C)OC)OC)OC)OC)OC)OC	InChI=1S/C24H32O6/c1-13-9-15-11-17(25-3)21(27-5)23(29-7)19(15)20-16(10-14(13)2)12-18(26-4)22(28-6)24(20)30-8/h11-14H,9-10H2,1-8H3	JEJFTTRHGBKKEI-UHFFFAOYSA-N	3,4,5,14,15,16-hexamethoxy-9,10-dimethyltricyclo[10.4.0.02,7]hexadeca-1(16),2,4,6,12,14-hexaene	5.3	Strong hydrophobicity
90805	C15H24	204.35	CC1CCC(C=C2C1CCC2C)C(=C)C	InChI=1S/C15H24/c1-10(2)13-7-5-11(3)14-8-6-12(4)15(14)9-13/h9,11-14H,1,5-8H2,2-4H3	DUYRYUZIBGFLDD-UHFFFAOYSA-N	1,4-dimethyl-7-prop-1-en-2-yl-1,2,3,3a,4,5,6,7-octahydroazulene	5.3	Strong hydrophobicity
155256	C24H32O6	416.5	C[C@@H]1CC2=CC(=C(C(=C2C3=C(C(=C(C=C3C[C@@H]1C)OC)OC)OC)OC)OC)OC	InChI=1S/C24H32O6/c1-13-9-15-11-17(25-3)21(27-5)23(29-7)19(15)20-16(10-14(13)2)12-18(26-4)22(28-6)24(20)30-8/h11-14H,9-10H2,1-8H3/t13-,14+	JEJFTTRHGBKKEI-OKILXGFUSA-N	(9S,10R)-3,4,5,14,15,16-hexamethoxy-9,10-dimethyltricyclo[10.4.0.02,7]hexadeca-1(16),2,4,6,12,14-hexaene	5.3	Strong hydrophobicity
564533	C15H24	204.35	CC1CCC2C1CC(CCC2=C)C(=C)C	InChI=1S/C15H24/c1-10(2)13-7-5-11(3)14-8-6-12(4)15(14)9-13/h12-15H,1,3,5-9H2,2,4H3	XPMNUVZBXVZTSW-UHFFFAOYSA-N	3-methyl-8-methylidene-5-prop-1-en-2-yl-2,3,3a,4,5,6,7,8a-octahydro-1H-azulene	5.3	Strong hydrophobicity
572161	C15H24	204.35	CC(=CC1CC(=C)CCCC1(C)C=C)C	InChI=1S/C15H24/c1-6-15(5)9-7-8-13(4)11-14(15)10-12(2)3/h6,10,14H,1,4,7-9,11H2,2-3,5H3	UWEJZLPARNBCBM-UHFFFAOYSA-N	1-ethenyl-1-methyl-4-methylidene-2-(2-methylprop-1-enyl)cycloheptane	5.3	Strong hydrophobicity
162830190	C30H36O8	524.6	C[C@@H]1CC2=CC(=C(C(=C2C3=C(C(=C(C=C3[C@H]([C@]1(C)O)OC4=CC=CC=C4)OC)OC)OC)OC)OC)OC	InChI=1S/C30H36O8/c1-17-14-18-15-21(32-3)25(34-5)27(36-7)23(18)24-20(16-22(33-4)26(35-6)28(24)37-8)29(30(17,2)31)38-19-12-10-9-11-13-19/h9-13,15-17,29,31H,14H2,1-8H3/t17-,29-,30-/m1/s1	UNXPYROOCYNIMG-JYBCAQAXSA-N	(8R,9R,10R)-3,4,5,14,15,16-hexamethoxy-9,10-dimethyl-8-phenoxytricyclo[10.4.0.02,7]hexadeca-1(16),2,4,6,12,14-hexaen-9-ol	5.3	Strong hydrophobicity
68128	C15H24	204.35	CC1=CC[C@@H](CC1)C(=C)CCC=C(C)C	InChI=1S/C15H24/c1-12(2)6-5-7-14(4)15-10-8-13(3)9-11-15/h6,8,15H,4-5,7,9-11H2,1-3H3/t15-/m0/s1	XZRVRYFILCSYSP-HNNXBMFYSA-N	(4R)-1-methyl-4-(6-methylhepta-1,5-dien-2-yl)cyclohexene	5.2	Strong hydrophobicity
94164	C15H24	204.35	CC(=CCCC1(C2CC3C1(C3C2)C)C)C	InChI=1S/C15H24/c1-10(2)6-5-7-14(3)11-8-12-13(9-11)15(12,14)4/h6,11-13H,5,7-9H2,1-4H3	KWFJIXPIFLVMPM-UHFFFAOYSA-N	1,7-dimethyl-7-(4-methylpent-3-enyl)tricyclo[2.2.1.02,6]heptane	5.2	Strong hydrophobicity
137784	C10H20	140.27	CCCCCCCC(=C)C	InChI=1S/C10H20/c1-4-5-6-7-8-9-10(2)3/h2,4-9H2,1,3H3	YLZQHQUVNZVGOK-UHFFFAOYSA-N	2-methylnon-1-ene	5.2	Strong hydrophobicity
5352653	C15H24	204.35	CC1=CCC(CC1)/C(=C\CC=C(C)C)/C	InChI=1S/C15H24/c1-12(2)6-5-7-14(4)15-10-8-13(3)9-11-15/h6-8,15H,5,9-11H2,1-4H3/b14-7-	YHBUQBJHSRGZNF-AUWJEWJLSA-N	1-methyl-4-[(2Z)-6-methylhepta-2,5-dien-2-yl]cyclohexene	5.2	Strong hydrophobicity
10104370	C15H24	204.35	CC1=CC[C@H](CC1)C(=C)CCC=C(C)C	InChI=1S/C15H24/c1-12(2)6-5-7-14(4)15-10-8-13(3)9-11-15/h6,8,15H,4-5,7,9-11H2,1-3H3/t15-/m1/s1	XZRVRYFILCSYSP-OAHLLOKOSA-N	(4S)-1-methyl-4-(6-methylhepta-1,5-dien-2-yl)cyclohexene	5.2	Strong hydrophobicity
10381847	C20H24O4	328.4	C[C@@H](CC1=CC2=C(C=C1)OCO2)[C@H](C)CC3=CC(=C(C=C3)O)OC	InChI=1S/C20H24O4/c1-13(8-15-4-6-17(21)19(10-15)22-3)14(2)9-16-5-7-18-20(11-16)24-12-23-18/h4-7,10-11,13-14,21H,8-9,12H2,1-3H3/t13-,14+/m1/s1	QDDILOVMGWUNGD-KGLIPLIRSA-N	4-[(2R,3S)-4-(1,3-benzodioxol-5-yl)-2,3-dimethylbutyl]-2-methoxyphenol	5.2	Strong hydrophobicity
10726905	C15H24	204.35	CC1=CCC[C@]2([C@H]1C[C@H](CC2)C(=C)C)C	InChI=1S/C15H24/c1-11(2)13-7-9-15(4)8-5-6-12(3)14(15)10-13/h6,13-14H,1,5,7-10H2,2-4H3/t13-,14-,15+/m0/s1	OZQAPQSEYFAMCY-SOUVJXGZSA-N	(3S,4aR,8aR)-5,8a-dimethyl-3-prop-1-en-2-yl-2,3,4,4a,7,8-hexahydro-1H-naphthalene	5.2	Strong hydrophobicity
14605164	C31H36O9	552.6	C[C@H]1CC2=CC(=C(C(=C2C3=C(C(=C(C=C3[C@@H]([C@@]1(C)O)OC(=O)C4=CC=CC=C4)OC)OC)OC)OC)OC)OC	InChI=1S/C31H36O9/c1-17-14-19-15-21(34-3)25(36-5)27(38-7)23(19)24-20(16-22(35-4)26(37-6)28(24)39-8)29(31(17,2)33)40-30(32)18-12-10-9-11-13-18/h9-13,15-17,29,33H,14H2,1-8H3/t17-,29-,31-/m0/s1	ZEMSHIOAFVYIFX-LLNVXLRBSA-N	[(8S,9S,10S)-9-hydroxy-3,4,5,14,15,16-hexamethoxy-9,10-dimethyl-8-tricyclo[10.4.0.02,7]hexadeca-1(16),2,4,6,12,14-hexaenyl] benzoate	5.2	Strong hydrophobicity
10224	C15H22	202.33	CC1CCC(C2=C1C=CC(=C2)C)C(C)C	InChI=1S/C15H22/c1-10(2)13-8-6-12(4)14-7-5-11(3)9-15(13)14/h5,7,9-10,12-13H,6,8H2,1-4H3	PGTJIOWQJWHTJJ-UHFFFAOYSA-N	1,6-dimethyl-4-propan-2-yl-1,2,3,4-tetrahydronaphthalene	5.1	Strong hydrophobicity
90351	C15H24	204.35	C[C@@H]1CC[C@H]([C@]12CCC(=CC2)C)C(=C)C	InChI=1S/C15H24/c1-11(2)14-6-5-13(4)15(14)9-7-12(3)8-10-15/h7,13-14H,1,5-6,8-10H2,2-4H3/t13-,14+,15-/m1/s1	DVBSKQAFCDJNSL-QLFBSQMISA-N	(1R,4S,5S)-1,8-dimethyl-4-prop-1-en-2-ylspiro[4.5]dec-8-ene	5.1	Strong hydrophobicity
158103	C23H28O6	400.5	C[C@H]1CC2=CC3=C(C(=C2C4=C(C(=C(C=C4C[C@H]1C)OC)OC)OC)OC)OCO3	InChI=1S/C23H28O6/c1-12-7-14-9-16(24-3)20(25-4)22(26-5)18(14)19-15(8-13(12)2)10-17-21(23(19)27-6)29-11-28-17/h9-10,12-13H,7-8,11H2,1-6H3/t12-,13+/m1/s1	RTZKSTLPRTWFEV-OLZOCXBDSA-N	(9R,10S)-3,4,5,19-tetramethoxy-9,10-dimethyl-15,17-dioxatetracyclo[10.7.0.02,7.014,18]nonadeca-1(19),2,4,6,12,14(18)-hexaene	5.1	Strong hydrophobicity
289151	C15H24	204.35	CC1(CCCC2(C3C1C(C2=C)CC3)C)C	InChI=1S/C15H24/c1-10-11-6-7-12-13(11)14(2,3)8-5-9-15(10,12)4/h11-13H,1,5-9H2,2-4H3	PDSNLYSELAIEBU-UHFFFAOYSA-N	3,3,7-trimethyl-8-methylidenetricyclo[5.4.0.02,9]undecane	5.1	Strong hydrophobicity
595094	C15H24	204.35	CC1(CC23CCC1C2(CCCC3=C)C)C	InChI=1S/C15H24/c1-11-6-5-8-14(4)12-7-9-15(11,14)10-13(12,2)3/h12H,1,5-10H2,2-4H3	BUDWHMNUSAOQBI-UHFFFAOYSA-N	6,8,8-trimethyl-2-methylidenetricyclo[5.2.2.01,6]undecane	5.1	Strong hydrophobicity
5317802	C29H32O8	508.6	C[C@H]1CC2=CC(=C(C(=C2C3=C(C4=C(C=C3[C@@H]([C@@]1(C)O)OC5=CC=CC=C5)OCO4)OC)OC)OC)OC	InChI=1S/C29H32O8/c1-16-12-17-13-20(31-3)24(32-4)26(33-5)22(17)23-19(14-21-25(27(23)34-6)36-15-35-21)28(29(16,2)30)37-18-10-8-7-9-11-18/h7-11,13-14,16,28,30H,12,15H2,1-6H3/t16-,28-,29-/m0/s1	AZMQTBXLMHEDNG-JCNFZPKBSA-N	(9S,10S,11S)-3,4,5,19-tetramethoxy-9,10-dimethyl-11-phenoxy-15,17-dioxatetracyclo[10.7.0.02,7.014,18]nonadeca-1(19),2,4,6,12,14(18)-hexaen-10-ol	5.1	Strong hydrophobicity
6429077	C15H22	202.33	C[C@H]1CC[C@H](C2=C1C=CC(=C2)C)C(C)C	InChI=1S/C15H22/c1-10(2)13-8-6-12(4)14-7-5-11(3)9-15(13)14/h5,7,9-10,12-13H,6,8H2,1-4H3/t12-,13-/m0/s1	PGTJIOWQJWHTJJ-STQMWFEESA-N	(1S,4S)-1,6-dimethyl-4-propan-2-yl-1,2,3,4-tetrahydronaphthalene	5.1	Strong hydrophobicity
102176162	C28H36O8	500.6	C/C=C(/C)\C(=O)OC1=C2C(=CC(=C1OC)OC)C[C@@H]([C@H]([C@@H](C3=CC(=C(C(=C32)OC)OC)OC)O)C)C	InChI=1S/C28H36O8/c1-10-14(2)28(30)36-27-21-17(12-19(31-5)25(27)34-8)11-15(3)16(4)23(29)18-13-20(32-6)24(33-7)26(35-9)22(18)21/h10,12-13,15-16,23,29H,11H2,1-9H3/b14-10-/t15-,16+,23-/m0/s1	MTTZZBYDFMAIFV-FFWGAWCSSA-N	[(9S,10R,11S)-11-hydroxy-4,5,14,15,16-pentamethoxy-9,10-dimethyl-3-tricyclo[10.4.0.02,7]hexadeca-1(16),2,4,6,12,14-hexaenyl] (Z)-2-methylbut-2-enoate	5.1	Strong hydrophobicity
163070969	C29H32O8	508.6	C[C@@H]1CC2=CC3=C(C(=C2C4=C(C(=C(C=C4[C@@H]([C@@]1(C)O)OC5=CC=CC=C5)OC)OC)OC)OC)OCO3	InChI=1S/C29H32O8/c1-16-12-17-13-21-25(36-15-35-21)26(33-5)22(17)23-19(14-20(31-3)24(32-4)27(23)34-6)28(29(16,2)30)37-18-10-8-7-9-11-18/h7-11,13-14,16,28,30H,12,15H2,1-6H3/t16-,28+,29+/m1/s1	MSHJHBLTCDLVSX-CXNCDLMJSA-N	(8S,9S,10R)-3,4,5,19-tetramethoxy-9,10-dimethyl-8-phenoxy-15,17-dioxatetracyclo[10.7.0.02,7.014,18]nonadeca-1(19),2,4,6,12,14(18)-hexaen-9-ol	5.1	Strong hydrophobicity
163070970	C29H32O8	508.6	C[C@@H]1CC2=CC3=C(C(=C2C4=C(C(=C(C=C4[C@H]([C@]1(C)O)OC5=CC=CC=C5)OC)OC)OC)OC)OCO3	InChI=1S/C29H32O8/c1-16-12-17-13-21-25(36-15-35-21)26(33-5)22(17)23-19(14-20(31-3)24(32-4)27(23)34-6)28(29(16,2)30)37-18-10-8-7-9-11-18/h7-11,13-14,16,28,30H,12,15H2,1-6H3/t16-,28-,29-/m1/s1	MSHJHBLTCDLVSX-YUTBMSQASA-N	(8R,9R,10R)-3,4,5,19-tetramethoxy-9,10-dimethyl-8-phenoxy-15,17-dioxatetracyclo[10.7.0.02,7.014,18]nonadeca-1(19),2,4,6,12,14(18)-hexaen-9-ol	5.1	Strong hydrophobicity
16833	C13H26O2	214.34	CCCCCCCCCC(=O)OC(C)C	InChI=1S/C13H26O2/c1-4-5-6-7-8-9-10-11-13(14)15-12(2)3/h12H,4-11H2,1-3H3	PKPPDYGHKDIKBH-UHFFFAOYSA-N	propan-2-yl decanoate	5	Strong hydrophobicity
119112	C22H24O6	384.4	CC1CC2=CC3=C(C(=C2C4=C(C5=C(C=C4CC1C)OCO5)OC)OC)OCO3	InChI=1S/C22H24O6/c1-11-5-13-7-15-19(27-9-25-15)21(23-3)17(13)18-14(6-12(11)2)8-16-20(22(18)24-4)28-10-26-16/h7-8,11-12H,5-6,9-10H2,1-4H3	HTBWBWWADZJXID-UHFFFAOYSA-N	3,22-dimethoxy-12,13-dimethyl-5,7,18,20-tetraoxapentacyclo[13.7.0.02,10.04,8.017,21]docosa-1(22),2,4(8),9,15,17(21)-hexaene	5	Strong hydrophobicity
151529	C30H32O9	536.6	C[C@H]1CC2=CC3=C(C(=C2C4=C(C(=C(C=C4[C@@H]([C@@]1(C)O)OC(=O)C5=CC=CC=C5)OC)OC)OC)OC)OCO3	InChI=1S/C30H32O9/c1-16-12-18-13-21-25(38-15-37-21)26(35-5)22(18)23-19(14-20(33-3)24(34-4)27(23)36-6)28(30(16,2)32)39-29(31)17-10-8-7-9-11-17/h7-11,13-14,16,28,32H,12,15H2,1-6H3/t16-,28-,30-/m0/s1	UFCGDBKFOKKVAC-DSASHONVSA-N	[(8S,9S,10S)-9-hydroxy-3,4,5,19-tetramethoxy-9,10-dimethyl-15,17-dioxatetracyclo[10.7.0.02,7.014,18]nonadeca-1(19),2,4,6,12,14(18)-hexaen-8-yl] benzoate	5	Strong hydrophobicity
161924	C20H26O4	330.4	CC(CC1=CC(=C(C=C1)O)OC)C(C)CC2=CC(=C(C=C2)O)OC	InChI=1S/C20H26O4/c1-13(9-15-5-7-17(21)19(11-15)23-3)14(2)10-16-6-8-18(22)20(12-16)24-4/h5-8,11-14,21-22H,9-10H2,1-4H3	ADFOLUXMYYCTRR-UHFFFAOYSA-N	4-[4-(4-hydroxy-3-methoxyphenyl)-2,3-dimethylbutyl]-2-methoxyphenol	5	Strong hydrophobicity
163338	C30H32O9	536.6	C[C@H]1CC2=CC3=C(C(=C2C4=C(C(=C(C=C4[C@H]([C@]1(C)O)OC(=O)C5=CC=CC=C5)OC)OC)OC)OC)OCO3	InChI=1S/C30H32O9/c1-16-12-18-13-21-25(38-15-37-21)26(35-5)22(18)23-19(14-20(33-3)24(34-4)27(23)36-6)28(30(16,2)32)39-29(31)17-10-8-7-9-11-17/h7-11,13-14,16,28,32H,12,15H2,1-6H3/t16-,28+,30+/m0/s1	UFCGDBKFOKKVAC-HYSLPFRTSA-N	[(8R,9R,10S)-9-hydroxy-3,4,5,19-tetramethoxy-9,10-dimethyl-15,17-dioxatetracyclo[10.7.0.02,7.014,18]nonadeca-1(19),2,4,6,12,14(18)-hexaen-8-yl] benzoate	5	Strong hydrophobicity
443027	C22H24O6	384.4	C[C@@H]1CC2=CC3=C(C(=C2C4=C(C5=C(C=C4C[C@@H]1C)OCO5)OC)OC)OCO3	InChI=1S/C22H24O6/c1-11-5-13-7-15-19(27-9-25-15)21(23-3)17(13)18-14(6-12(11)2)8-16-20(22(18)24-4)28-10-26-16/h7-8,11-12H,5-6,9-10H2,1-4H3/t11-,12+	HTBWBWWADZJXID-TXEJJXNPSA-N	(12S,13R)-3,22-dimethoxy-12,13-dimethyl-5,7,18,20-tetraoxapentacyclo[13.7.0.02,10.04,8.017,21]docosa-1(22),2,4(8),9,15,17(21)-hexaene	5	Strong hydrophobicity
5318766	C28H36O8	500.6	C/C=C(\C)/C(=O)OC1=C2C(=CC(=C1OC)OC)C[C@@H]([C@@](CC3=CC(=C(C(=C32)OC)OC)OC)(C)O)C	InChI=1S/C28H36O8/c1-10-15(2)27(29)36-26-21-17(12-19(31-5)24(26)34-8)11-16(3)28(4,30)14-18-13-20(32-6)23(33-7)25(35-9)22(18)21/h10,12-13,16,30H,11,14H2,1-9H3/b15-10+/t16-,28-/m0/s1	ZSAUXCVJDYCLRS-QEEHVONISA-N	[(9S,10S)-10-hydroxy-4,5,14,15,16-pentamethoxy-9,10-dimethyl-3-tricyclo[10.4.0.02,7]hexadeca-1(16),2,4,6,12,14-hexaenyl] (E)-2-methylbut-2-enoate	5	Strong hydrophobicity
5480968	C30H32O9	536.6	C[C@H]1CC2=CC(=C(C(=C2C3=C(C4=C(C=C3C([C@@]1(C)O)OC(=O)C5=CC=CC=C5)OCO4)OC)OC)OC)OC	InChI=1S/C30H32O9/c1-16-12-18-13-20(33-3)24(34-4)26(35-5)22(18)23-19(14-21-25(27(23)36-6)38-15-37-21)28(30(16,2)32)39-29(31)17-10-8-7-9-11-17/h7-11,13-14,16,28,32H,12,15H2,1-6H3/t16-,28?,30-/m0/s1	OFDWKHIQKPKRKY-HAILEXTNSA-N	[(9S,10S)-10-hydroxy-3,4,5,19-tetramethoxy-9,10-dimethyl-15,17-dioxatetracyclo[10.7.0.02,7.014,18]nonadeca-1(19),2,4,6,12,14(18)-hexaen-11-yl] benzoate	5	Strong hydrophobicity
11127402	C15H24	204.35	CC1(CCC=C2[C@@]13CC[C@@H](C3)C2(C)C)C	InChI=1S/C15H24/c1-13(2)8-5-6-12-14(3,4)11-7-9-15(12,13)10-11/h6,11H,5,7-10H2,1-4H3/t11-,15-/m0/s1	CQUAYTJDLQBXCQ-NHYWBVRUSA-N	(1R,8S)-2,2,7,7-tetramethyltricyclo[6.2.1.01,6]undec-5-ene	5	Strong hydrophobicity
14992067	C30H32O9	536.6	C[C@H]1CC2=CC(=C(C(=C2C3=C(C4=C(C=C3[C@@H]([C@@]1(C)O)OC(=O)C5=CC=CC=C5)OCO4)OC)OC)OC)OC	InChI=1S/C30H32O9/c1-16-12-18-13-20(33-3)24(34-4)26(35-5)22(18)23-19(14-21-25(27(23)36-6)38-15-37-21)28(30(16,2)32)39-29(31)17-10-8-7-9-11-17/h7-11,13-14,16,28,32H,12,15H2,1-6H3/t16-,28-,30-/m0/s1	OFDWKHIQKPKRKY-DSASHONVSA-N	[(9S,10S,11S)-10-hydroxy-3,4,5,19-tetramethoxy-9,10-dimethyl-15,17-dioxatetracyclo[10.7.0.02,7.014,18]nonadeca-1(19),2,4,6,12,14(18)-hexaen-11-yl] benzoate	5	Strong hydrophobicity
26204131	C28H36O8	500.6	C/C=C(/C)\C(=O)OC1=C2C(=CC(=C1OC)OC)C[C@@H]([C@@](CC3=CC(=C(C(=C32)OC)OC)OC)(C)O)C	InChI=1S/C28H36O8/c1-10-15(2)27(29)36-26-21-17(12-19(31-5)24(26)34-8)11-16(3)28(4,30)14-18-13-20(32-6)23(33-7)25(35-9)22(18)21/h10,12-13,16,30H,11,14H2,1-9H3/b15-10-/t16-,28-/m0/s1	ZSAUXCVJDYCLRS-XSIRQHFTSA-N	[(9S,10S)-10-hydroxy-4,5,14,15,16-pentamethoxy-9,10-dimethyl-3-tricyclo[10.4.0.02,7]hexadeca-1(16),2,4,6,12,14-hexaenyl] (Z)-2-methylbut-2-enoate	5	Strong hydrophobicity
44575225	C28H36O8	500.6	C/C=C(/C)\C(=O)OC1=C2C(=CC(=C1OC)OC)CC(C(CC3=CC(=C(C(=C32)OC)OC)OC)(C)O)C	InChI=1S/C28H36O8/c1-10-15(2)27(29)36-26-21-17(12-19(31-5)24(26)34-8)11-16(3)28(4,30)14-18-13-20(32-6)23(33-7)25(35-9)22(18)21/h10,12-13,16,30H,11,14H2,1-9H3/b15-10-	ZSAUXCVJDYCLRS-GDNBJRDFSA-N	(10-hydroxy-4,5,14,15,16-pentamethoxy-9,10-dimethyl-3-tricyclo[10.4.0.02,7]hexadeca-1(16),2,4,6,12,14-hexaenyl) (Z)-2-methylbut-2-enoate	5	Strong hydrophobicity
57549408	C30H32O9	536.6	CC1CC2=CC3=C(C(=C2C4=C(C(=C(C=C4[C@@H]([C@@]1(C)O)OC(=O)C5=CC=CC=C5)OC)OC)OC)OC)OCO3	InChI=1S/C30H32O9/c1-16-12-18-13-21-25(38-15-37-21)26(35-5)22(18)23-19(14-20(33-3)24(34-4)27(23)36-6)28(30(16,2)32)39-29(31)17-10-8-7-9-11-17/h7-11,13-14,16,28,32H,12,15H2,1-6H3/t16?,28-,30-/m0/s1	UFCGDBKFOKKVAC-YSQILYBNSA-N	[(8S,9S)-9-hydroxy-3,4,5,19-tetramethoxy-9,10-dimethyl-15,17-dioxatetracyclo[10.7.0.02,7.014,18]nonadeca-1(19),2,4,6,12,14(18)-hexaen-8-yl] benzoate	5	Strong hydrophobicity
101769189	C30H32O9	536.6	C[C@@H]1CC2=CC3=C(C(=C2C4=C(C(=C(C=C4C([C@]1(C)O)OC(=O)C5=CC=CC=C5)OC)OC)OC)OC)OCO3	InChI=1S/C30H32O9/c1-16-12-18-13-21-25(38-15-37-21)26(35-5)22(18)23-19(14-20(33-3)24(34-4)27(23)36-6)28(30(16,2)32)39-29(31)17-10-8-7-9-11-17/h7-11,13-14,16,28,32H,12,15H2,1-6H3/t16-,28?,30-/m1/s1	UFCGDBKFOKKVAC-DNYDYUHISA-N	[(9R,10R)-9-hydroxy-3,4,5,19-tetramethoxy-9,10-dimethyl-15,17-dioxatetracyclo[10.7.0.02,7.014,18]nonadeca-1(19),2,4,6,12,14(18)-hexaen-8-yl] benzoate	5	Strong hydrophobicity
162902533	C25H32O7	444.5	C[C@@H]1CC2=CC(=C(C(=C2C3=C(C(=C(C=C3C[C@H]1C)OC)OC)OC(=O)C)OC)OC)OC	InChI=1S/C25H32O7/c1-13-9-16-11-18(27-4)22(29-6)24(31-8)20(16)21-17(10-14(13)2)12-19(28-5)23(30-7)25(21)32-15(3)26/h11-14H,9-10H2,1-8H3/t13-,14-/m1/s1	OVPHXTVCLYBRDV-ZIAGYGMSSA-N	[(9R,10R)-4,5,14,15,16-pentamethoxy-9,10-dimethyl-3-tricyclo[10.4.0.02,7]hexadeca-1(16),2,4,6,12,14-hexaenyl] acetate	5	Strong hydrophobicity
10015	C13H26O	198.34	CCCCCCC(=O)CCCCCC	InChI=1S/C13H26O/c1-3-5-7-9-11-13(14)12-10-8-6-4-2/h3-12H2,1-2H3	ULIAPOFMBCCSPE-UHFFFAOYSA-N	tridecan-7-one	4.9	Weak hydrophobicity
73057	C23H30O6	402.5	C[C@H]1CC2=CC(=C(C(=C2C3=C(C(=C(C=C3C[C@H]1C)OC)OC)OC)O)OC)OC	InChI=1S/C23H30O6/c1-12-8-14-10-16(25-3)21(27-5)20(24)18(14)19-15(9-13(12)2)11-17(26-4)22(28-6)23(19)29-7/h10-13,24H,8-9H2,1-7H3/t12-,13+/m0/s1	FYSHYFPJBONYCQ-QWHCGFSZSA-N	(9S,10R)-4,5,14,15,16-pentamethoxy-9,10-dimethyltricyclo[10.4.0.02,7]hexadeca-1(16),2,4,6,12,14-hexaen-3-ol	4.9	Weak hydrophobicity
163067	C29H28O9	520.5	C[C@H]1CC2=CC3=C(C(=C2C4=C(C5=C(C=C4[C@@H]([C@@]1(C)O)OC(=O)C6=CC=CC=C6)OCO5)OC)OC)OCO3	InChI=1S/C29H28O9/c1-15-10-17-11-19-23(36-13-34-19)25(32-3)21(17)22-18(12-20-24(26(22)33-4)37-14-35-20)27(29(15,2)31)38-28(30)16-8-6-5-7-9-16/h5-9,11-12,15,27,31H,10,13-14H2,1-4H3/t15-,27-,29-/m0/s1	PGEJVRVFUGSAJF-SSEZWIOCSA-N	[(11S,12S,13S)-12-hydroxy-3,22-dimethoxy-12,13-dimethyl-5,7,18,20-tetraoxapentacyclo[13.7.0.02,10.04,8.017,21]docosa-1(22),2,4(8),9,15,17(21)-hexaen-11-yl] benzoate	4.9	Weak hydrophobicity
181796	C22H30O6	390.5	C[C@H](CC1=CC(=C(C(=C1)OC)OC)O)[C@@H](C)CC2=CC(=C(C(=C2)OC)OC)O	InChI=1S/C22H30O6/c1-13(7-15-9-17(23)21(27-5)19(11-15)25-3)14(2)8-16-10-18(24)22(28-6)20(12-16)26-4/h9-14,23-24H,7-8H2,1-6H3/t13-,14+	RLRKIWSBYUZHIJ-OKILXGFUSA-N	5-[(2S,3R)-4-(3-hydroxy-4,5-dimethoxyphenyl)-2,3-dimethylbutyl]-2,3-dimethoxyphenol	4.9	Weak hydrophobicity
530427	C15H24	204.35	CC(C)C1CCC2(C3C1C(C2=C)CC3)C	InChI=1S/C15H24/c1-9(2)11-7-8-15(4)10(3)12-5-6-13(15)14(11)12/h9,11-14H,3,5-8H2,1-2,4H3	VOBBUADSYROGAT-UHFFFAOYSA-N	6-methyl-7-methylidene-3-propan-2-yltricyclo[4.4.0.02,8]decane	4.9	Weak hydrophobicity
578207	C23H23N3O	357.4	CC1=NC2=C(N1CC3=CC=CC=C3)C=CC(=C2)NCC4=CC=C(C=C4)OC	InChI=1S/C23H23N3O/c1-17-25-22-14-20(24-15-18-8-11-21(27-2)12-9-18)10-13-23(22)26(17)16-19-6-4-3-5-7-19/h3-14,24H,15-16H2,1-2H3	HUWNOIRZPFPPJT-UHFFFAOYSA-N	1-benzyl-N-[(4-methoxyphenyl)methyl]-2-methylbenzimidazol-5-amine	4.9	Weak hydrophobicity
5315978	C18H28O2	276.4	CC/C=C/CC/C=C/C/C=C/CC/C=C/CCC(=O)O	InChI=1S/C18H28O2/c1-2-3-4-5-6-7-8-9-10-11-12-13-14-15-16-17-18(19)20/h3-4,7-8,10-11,14-15H,2,5-6,9,12-13,16-17H2,1H3,(H,19,20)/b4-3+,8-7+,11-10+,15-14+	GODPUQPTJYDDHR-HYGYRGJESA-N	(4E,8E,11E,15E)-octadeca-4,8,11,15-tetraenoic acid	4.9	Weak hydrophobicity
5317805	C23H30O6	402.5	C[C@H]1CC2=CC(=C(C(=C2C3=C(C(=C(C=C3C[C@H]1C)OC)OC)OC)OC)OC)O	InChI=1S/C23H30O6/c1-12-8-14-10-16(24)20(26-4)22(28-6)18(14)19-15(9-13(12)2)11-17(25-3)21(27-5)23(19)29-7/h10-13,24H,8-9H2,1-7H3/t12-,13+/m0/s1	RCPUCQCVTDMJGJ-QWHCGFSZSA-N	(9S,10R)-3,4,14,15,16-pentamethoxy-9,10-dimethyltricyclo[10.4.0.02,7]hexadeca-1(16),2,4,6,12,14-hexaen-5-ol	4.9	Weak hydrophobicity
5362910	C15H24O	220.35	CC(=CCC/C(=C/CCC(=C)C1CO1)/C)C	InChI=1S/C15H24O/c1-12(2)7-5-8-13(3)9-6-10-14(4)15-11-16-15/h7,9,15H,4-6,8,10-11H2,1-3H3/b13-9+	HNYSBTOKKSTMIG-UKTHLTGXSA-N	2-[(5E)-6,10-dimethylundeca-1,5,9-trien-2-yl]oxirane	4.9	Weak hydrophobicity
11275742	C15H24	204.35	CC(C)[C@@H]1CC[C@]2([C@H]3[C@@H]1[C@@H](C2=C)CC3)C	InChI=1S/C15H24/c1-9(2)11-7-8-15(4)10(3)12-5-6-13(15)14(11)12/h9,11-14H,3,5-8H2,1-2,4H3/t11-,12+,13+,14-,15+/m0/s1	VOBBUADSYROGAT-VYDRJRHOSA-N	(1R,2S,3S,6S,8S)-6-methyl-7-methylidene-3-propan-2-yltricyclo[4.4.0.02,8]decane	4.9	Weak hydrophobicity
11315296	C22H30O6	390.5	CC(CC1=CC(=C(C(=C1)OC)OC)O)C(C)CC2=CC(=C(C(=C2)OC)OC)O	InChI=1S/C22H30O6/c1-13(7-15-9-17(23)21(27-5)19(11-15)25-3)14(2)8-16-10-18(24)22(28-6)20(12-16)26-4/h9-14,23-24H,7-8H2,1-6H3	RLRKIWSBYUZHIJ-UHFFFAOYSA-N	5-[4-(3-hydroxy-4,5-dimethoxyphenyl)-2,3-dimethylbutyl]-2,3-dimethoxyphenol	4.9	Weak hydrophobicity
13844278	C23H30O6	402.5	C[C@@H]1CC2=CC(=C(C(=C2C3=C(C(=C(C=C3C[C@@H]1C)OC)OC)OC)O)OC)OC	InChI=1S/C23H30O6/c1-12-8-14-10-16(25-3)21(27-5)20(24)18(14)19-15(9-13(12)2)11-17(26-4)22(28-6)23(19)29-7/h10-13,24H,8-9H2,1-7H3/t12-,13+/m1/s1	FYSHYFPJBONYCQ-OLZOCXBDSA-N	(9R,10S)-4,5,14,15,16-pentamethoxy-9,10-dimethyltricyclo[10.4.0.02,7]hexadeca-1(16),2,4,6,12,14-hexaen-3-ol	4.9	Weak hydrophobicity
15973057	C15H24	204.35	CC1=CCC[C@@]2([C@]13CC[C@@H]2C(C3)(C)C)C	InChI=1S/C15H24/c1-11-6-5-8-14(4)12-7-9-15(11,14)10-13(12,2)3/h6,12H,5,7-10H2,1-4H3/t12-,14+,15+/m1/s1	ZCJQJJWNFDNQGZ-SNPRPXQTSA-N	(1S,6S,7R)-2,6,8,8-tetramethyltricyclo[5.2.2.01,6]undec-2-ene	4.9	Weak hydrophobicity
22296702	C26H30N2O	386.5	COC1=CC=CC2=C1N3[C@H]4[C@@]25CCN6[C@@H]5[C@](CCC6)(CC4)C[C@H]3C7=CC=CC=C7	InChI=1S/C26H30N2O/c1-29-21-10-5-9-19-23(21)28-20(18-7-3-2-4-8-18)17-25-12-6-15-27-16-14-26(19,24(25)27)22(28)11-13-25/h2-5,7-10,20,22,24H,6,11-17H2,1H3/t20-,22+,24+,25+,26+/m0/s1	LWDRJKNZEBDRLX-YURRQTBRSA-N	(1R,8R,16R,20S,21R)-13-methoxy-20-phenyl-5,15-diazahexacyclo[13.3.2.11,5.08,16.09,14.08,21]henicosa-9(14),10,12-triene	4.9	Weak hydrophobicity
154831707	C23H30O6	402.5	C[C@@H]1CC2=CC(=C(C(=C2C3=C(C(=C(C=C3C[C@@H]1C)OC)OC)OC)OC)OC)O	InChI=1S/C23H30O6/c1-12-8-14-10-16(24)20(26-4)22(28-6)18(14)19-15(9-13(12)2)11-17(25-3)21(27-5)23(19)29-7/h10-13,24H,8-9H2,1-7H3/t12-,13+/m1/s1	RCPUCQCVTDMJGJ-OLZOCXBDSA-N	(9R,10S)-3,4,14,15,16-pentamethoxy-9,10-dimethyltricyclo[10.4.0.02,7]hexadeca-1(16),2,4,6,12,14-hexaen-5-ol	4.9	Weak hydrophobicity
3327	C15H26O	222.37	CC(=CCCC(=CCCC(=CCO)C)C)C	InChI=1S/C15H26O/c1-13(2)7-5-8-14(3)9-6-10-15(4)11-12-16/h7,9,11,16H,5-6,8,10,12H2,1-4H3	CRDAMVZIKSXKFV-UHFFFAOYSA-N	3,7,11-trimethyldodeca-2,6,10-trien-1-ol	4.8	Weak hydrophobicity
86608	C15H24	204.35	CC1=CCC2CC1C2(C)CCC=C(C)C	InChI=1S/C15H24/c1-11(2)6-5-9-15(4)13-8-7-12(3)14(15)10-13/h6-7,13-14H,5,8-10H2,1-4H3	YMBFCQPIMVLNIU-UHFFFAOYSA-N	2,6-dimethyl-6-(4-methylpent-3-enyl)bicyclo[3.1.1]hept-2-ene	4.8	Weak hydrophobicity
128150	C22H26O6	386.4	C[C@H]1CC2=CC3=C(C(=C2C4=C(C(=C(C=C4C[C@H]1C)OC)OC)O)OC)OCO3	InChI=1S/C22H26O6/c1-11-6-13-8-15(24-3)20(25-4)19(23)17(13)18-14(7-12(11)2)9-16-21(22(18)26-5)28-10-27-16/h8-9,11-12,23H,6-7,10H2,1-5H3/t11-,12+/m1/s1	OGJPBGDUYKEQLA-NEPJUHHUSA-N	(9R,10S)-4,5,19-trimethoxy-9,10-dimethyl-15,17-dioxatetracyclo[10.7.0.02,7.014,18]nonadeca-1(19),2,4,6,12,14(18)-hexaen-3-ol	4.8	Weak hydrophobicity
442402	C15H24	204.35	CC1=CC[C@@]2(CCCC([C@]23[C@H]1C3)(C)C)C	InChI=1S/C15H24/c1-11-6-9-14(4)8-5-7-13(2,3)15(14)10-12(11)15/h6,12H,5,7-10H2,1-4H3/t12-,14-,15-/m0/s1	WXQGPFZDVCRBME-QEJZJMRPSA-N	(1aS,4aS,8aS)-2,4a,8,8-tetramethyl-1,1a,4,5,6,7-hexahydrocyclopropa[j]naphthalene	4.8	Weak hydrophobicity
5317806	C22H26O6	386.4	C[C@@H]1CC2=CC3=C(C(=C2C4=C(C(=C(C=C4C[C@@H]1C)OC)OC)O)OC)OCO3	InChI=1S/C22H26O6/c1-11-6-13-8-15(24-3)20(25-4)19(23)17(13)18-14(7-12(11)2)9-16-21(22(18)26-5)28-10-27-16/h8-9,11-12,23H,6-7,10H2,1-5H3/t11-,12+/m0/s1	OGJPBGDUYKEQLA-NWDGAFQWSA-N	(9S,10R)-4,5,19-trimethoxy-9,10-dimethyl-15,17-dioxatetracyclo[10.7.0.02,7.014,18]nonadeca-1(19),2,4,6,12,14(18)-hexaen-3-ol	4.8	Weak hydrophobicity
5317807	C22H26O6	386.4	C[C@H]1CC2=CC(=C(C(=C2C3=C(C4=C(C=C3C[C@H]1C)OCO4)OC)OC)OC)O	InChI=1S/C22H26O6/c1-11-6-13-8-15(23)19(24-3)21(25-4)17(13)18-14(7-12(11)2)9-16-20(22(18)26-5)28-10-27-16/h8-9,11-12,23H,6-7,10H2,1-5H3/t11-,12+/m0/s1	BVMLGLOHSDNEJG-NWDGAFQWSA-N	(9S,10R)-3,4,19-trimethoxy-9,10-dimethyl-15,17-dioxatetracyclo[10.7.0.02,7.014,18]nonadeca-1(19),2,4,6,12,14(18)-hexaen-5-ol	4.8	Weak hydrophobicity
6325287	C28H34O9	514.6	C[C@H]1CC2=CC(=C(C(=C2C3=C(C4=C(C=C3[C@@H]([C@@]1(C)O)OC(=O)C=C(C)C)OCO4)OC)OC)OC)OC	InChI=1S/C28H34O9/c1-14(2)9-20(29)37-27-17-12-19-24(36-13-35-19)26(34-8)22(17)21-16(10-15(3)28(27,4)30)11-18(31-5)23(32-6)25(21)33-7/h9,11-12,15,27,30H,10,13H2,1-8H3/t15-,27-,28-/m0/s1	LCQKYZXWCLBYHK-WIKKSFEZSA-N	[(9S,10S,11S)-10-hydroxy-3,4,5,19-tetramethoxy-9,10-dimethyl-15,17-dioxatetracyclo[10.7.0.02,7.014,18]nonadeca-1(19),2,4,6,12,14(18)-hexaen-11-yl] 3-methylbut-2-enoate	4.8	Weak hydrophobicity
6429302	C15H24	204.35	CC1=CC[C@H]2C[C@@H]1[C@]2(C)CCC=C(C)C	InChI=1S/C15H24/c1-11(2)6-5-9-15(4)13-8-7-12(3)14(15)10-13/h6-7,13-14H,5,8-10H2,1-4H3/t13-,14-,15+/m0/s1	YMBFCQPIMVLNIU-SOUVJXGZSA-N	(1S,5S,6R)-2,6-dimethyl-6-(4-methylpent-3-enyl)bicyclo[3.1.1]hept-2-ene	4.8	Weak hydrophobicity
11074502	C15H24	204.35	CC1=C[C@@H]2[C@@H]([C@@]2(C)CCC=C(C)C)CC1	InChI=1S/C15H24/c1-11(2)6-5-9-15(4)13-8-7-12(3)10-14(13)15/h6,10,13-14H,5,7-9H2,1-4H3/t13-,14+,15+/m0/s1	MZOWOHKNFKJFFD-RRFJBIMHSA-N	(1R,6S,7R)-3,7-dimethyl-7-(4-methylpent-3-enyl)bicyclo[4.1.0]hept-2-ene	4.8	Weak hydrophobicity
11759710	C22H32O3	344.5	CC(=C)[C@@H]1CC[C@H]2[C@@]3(CCC(=O)[C@]3(CC[C@@]24[C@@]1(C4)CCC(=O)O)C)C	InChI=1S/C22H32O3/c1-14(2)15-5-6-16-19(3)9-7-17(23)20(19,4)11-12-22(16)13-21(15,22)10-8-18(24)25/h15-16H,1,5-13H2,2-4H3,(H,24,25)/t15-,16-,19-,20+,21+,22-/m0/s1	YMWZSNQZURFZMX-RHSMJXSCSA-N	3-[(1S,4S,8S,9S,12S,13R)-4,8-dimethyl-5-oxo-12-prop-1-en-2-yl-13-tetracyclo[7.5.0.01,13.04,8]tetradecanyl]propanoic acid	4.8	Weak hydrophobicity
13844274	C30H34O9	538.6	C[C@H]1CC2=CC(=C(C(=C2C3=C(C(=C(C=C3[C@@H]([C@@]1(C)O)OC(=O)C4=CC=CC=C4)OC)OC)OC)OC)OC)O	InChI=1S/C30H34O9/c1-16-13-18-14-20(31)24(35-4)26(37-6)22(18)23-19(15-21(34-3)25(36-5)27(23)38-7)28(30(16,2)33)39-29(32)17-11-9-8-10-12-17/h8-12,14-16,28,31,33H,13H2,1-7H3/t16-,28-,30-/m0/s1	ZNXDFTKQSCEJGE-DSASHONVSA-N	[(8S,9S,10S)-9,14-dihydroxy-3,4,5,15,16-pentamethoxy-9,10-dimethyl-8-tricyclo[10.4.0.02,7]hexadeca-1(16),2,4,6,12,14-hexaenyl] benzoate	4.8	Weak hydrophobicity
14992068	C22H26O6	386.4	C[C@@H]1CC2=CC3=C(C(=C2C4=C(C(=C(C=C4C[C@@H]1C)OC)OC)OC)O)OCO3	InChI=1S/C22H26O6/c1-11-6-13-9-16-20(28-10-27-16)19(23)17(13)18-14(7-12(11)2)8-15(24-3)21(25-4)22(18)26-5/h8-9,11-12,23H,6-7,10H2,1-5H3/t11-,12+/m1/s1	PDDXWOMYBJCSQB-NEPJUHHUSA-N	(9S,10R)-3,4,5-trimethoxy-9,10-dimethyl-15,17-dioxatetracyclo[10.7.0.02,7.014,18]nonadeca-1(19),2,4,6,12,14(18)-hexaen-19-ol	4.8	Weak hydrophobicity
16728078	C22H26O6	386.4	C[C@H]1CC2=CC3=C(C(=C2C4=C(C(=C(C=C4C[C@H]1C)OC)OC)OC)O)OCO3	InChI=1S/C22H26O6/c1-11-6-13-9-16-20(28-10-27-16)19(23)17(13)18-14(7-12(11)2)8-15(24-3)21(25-4)22(18)26-5/h8-9,11-12,23H,6-7,10H2,1-5H3/t11-,12+/m0/s1	PDDXWOMYBJCSQB-NWDGAFQWSA-N	(9R,10S)-3,4,5-trimethoxy-9,10-dimethyl-15,17-dioxatetracyclo[10.7.0.02,7.014,18]nonadeca-1(19),2,4,6,12,14(18)-hexaen-19-ol	4.8	Weak hydrophobicity
3026	C16H22O4	278.34	CCCCOC(=O)C1=CC=CC=C1C(=O)OCCCC	InChI=1S/C16H22O4/c1-3-5-11-19-15(17)13-9-7-8-10-14(13)16(18)20-12-6-4-2/h7-10H,3-6,11-12H2,1-2H3	DOIRQSBPFJWKBE-UHFFFAOYSA-N	dibutyl benzene-1,2-dicarboxylate	4.7	Weak hydrophobicity
29073	C15H24	204.35	CC1=CCC2(CC1)C(=C)CCCC2(C)C	InChI=1S/C15H24/c1-12-7-10-15(11-8-12)13(2)6-5-9-14(15,3)4/h7H,2,5-6,8-11H2,1,3-4H3	WLNGPDPILFYWKF-UHFFFAOYSA-N	5,5,9-trimethyl-1-methylidenespiro[5.5]undec-9-ene	4.7	Weak hydrophobicity
62566	C15H24	204.35	CC(C)[C@@H]1CC[C@@]2([C@H]1[C@@H]3[C@H]2CCC3=C)C	InChI=1S/C15H24/c1-9(2)11-7-8-15(4)12-6-5-10(3)13(12)14(11)15/h9,11-14H,3,5-8H2,1-2,4H3/t11-,12+,13-,14+,15-/m0/s1	YIRAHEODBQONHI-ZQNQSHIBSA-N	(1S,2R,6S,7R,8S)-1-methyl-5-methylidene-8-propan-2-yltricyclo[5.3.0.02,6]decane	4.7	Weak hydrophobicity
324224	C15H24	204.35	CC(C)C1CCC2(C1C3C2CCC3=C)C	InChI=1S/C15H24/c1-9(2)11-7-8-15(4)12-6-5-10(3)13(12)14(11)15/h9,11-14H,3,5-8H2,1-2,4H3	YIRAHEODBQONHI-UHFFFAOYSA-N	1-methyl-5-methylidene-8-propan-2-yltricyclo[5.3.0.02,6]decane	4.7	Weak hydrophobicity
442353	C15H24	204.35	CC1=CC[C@@]2(CC1)C(=C)CCCC2(C)C	InChI=1S/C15H24/c1-12-7-10-15(11-8-12)13(2)6-5-9-14(15,3)4/h7H,2,5-6,8-11H2,1,3-4H3/t15-/m1/s1	WLNGPDPILFYWKF-OAHLLOKOSA-N	(6R)-5,5,9-trimethyl-1-methylidenespiro[5.5]undec-9-ene	4.7	Weak hydrophobicity
521334	C15H24	204.35	CC(=C1CCC2(CCCC(=C)C2C1)C)C	InChI=1S/C15H24/c1-11(2)13-7-9-15(4)8-5-6-12(3)14(15)10-13/h14H,3,5-10H2,1-2,4H3	RMZHSBMIZBMVMN-UHFFFAOYSA-N	8a-methyl-4-methylidene-6-propan-2-ylidene-2,3,4a,5,7,8-hexahydro-1H-naphthalene	4.7	Weak hydrophobicity
535000	C15H24	204.35	CC(=CC1C2C(C2(C)C)C3C1C3(C)C)C	InChI=1S/C15H24/c1-8(2)7-9-10-12(14(10,3)4)13-11(9)15(13,5)6/h7,9-13H,1-6H3	YWQFJLGHCMWPMY-UHFFFAOYSA-N	3,3,7,7-tetramethyl-5-(2-methylprop-1-enyl)tricyclo[4.1.0.02,4]heptane	4.7	Weak hydrophobicity
557839	C13H15Cl2NO	272.17	C1CCC(CC1)C(=O)NC2=C(C=CC(=C2)Cl)Cl	InChI=1S/C13H15Cl2NO/c14-10-6-7-11(15)12(8-10)16-13(17)9-4-2-1-3-5-9/h6-9H,1-5H2,(H,16,17)	LUSAITGAKOXXRD-UHFFFAOYSA-N	N-(2,5-dichlorophenyl)cyclohexanecarboxamide	4.7	Weak hydrophobicity
5317800	C28H34O9	514.6	C[C@H]1CC2=CC3=C(C4=C2C5=C(C(=C(C=C5[C@@H]([C@H]1C)OC(=O)[C@]([C@@H](CO4)C)(C)O)OC)OC)OC)OCO3	InChI=1S/C28H34O9/c1-13-8-16-9-19-24(36-12-35-19)26-20(16)21-17(10-18(31-5)23(32-6)25(21)33-7)22(15(13)3)37-27(29)28(4,30)14(2)11-34-26/h9-10,13-15,22,30H,8,11-12H2,1-7H3/t13-,14+,15-,22+,28+/m0/s1	MLGBLGQFPHASJN-RKZUNUFISA-N	(11R,12R,15R,24S,25S)-12-hydroxy-18,19,20-trimethoxy-11,12,24,25-tetramethyl-4,6,9,14-tetraoxapentacyclo[13.7.3.03,7.08,22.016,21]pentacosa-1,3(7),8(22),16,18,20-hexaen-13-one	4.7	Weak hydrophobicity
5318795	C29H38O9	530.6	C/C=C(\C)/C(=O)O[C@H]1C2=CC(=C(C(=C2C3=C(C(=C(C=C3C[C@@H]([C@]1(C)O)C)OC)OC)OC)OC)OC)OC	InChI=1S/C29H38O9/c1-11-15(2)28(30)38-27-18-14-20(33-6)24(35-8)26(37-10)22(18)21-17(12-16(3)29(27,4)31)13-19(32-5)23(34-7)25(21)36-9/h11,13-14,16,27,31H,12H2,1-10H3/b15-11+/t16-,27-,29-/m0/s1	RHABJANPSGWEFC-JRJMQGIASA-N	[(8S,9S,10S)-9-hydroxy-3,4,5,14,15,16-hexamethoxy-9,10-dimethyl-8-tricyclo[10.4.0.02,7]hexadeca-1(16),2,4,6,12,14-hexaenyl] (E)-2-methylbut-2-enoate	4.7	Weak hydrophobicity
6325286	C27H30O9	498.5	C[C@H]1CC2=CC3=C(C(=C2C4=C(C5=C(C=C4[C@@H]([C@@]1(C)O)OC(=O)C=C(C)C)OCO5)OC)OC)OCO3	InChI=1S/C27H30O9/c1-13(2)7-19(28)36-26-16-10-18-23(35-12-33-18)25(31-6)21(16)20-15(8-14(3)27(26,4)29)9-17-22(24(20)30-5)34-11-32-17/h7,9-10,14,26,29H,8,11-12H2,1-6H3/t14-,26-,27-/m0/s1	NSSVWLXEWPFEIY-NNNXMFOHSA-N	[(11S,12S,13S)-12-hydroxy-3,22-dimethoxy-12,13-dimethyl-5,7,18,20-tetraoxapentacyclo[13.7.0.02,10.04,8.017,21]docosa-1(22),2,4(8),9,15,17(21)-hexaen-11-yl] 3-methylbut-2-enoate	4.7	Weak hydrophobicity
6450812	C15H24	204.35	C[C@@H]1CC[C@@H]2[C@@H](C2(C)C)[C@H]3[C@@H]1CCC3=C	InChI=1S/C15H24/c1-9-6-8-12-14(15(12,3)4)13-10(2)5-7-11(9)13/h9,11-14H,2,5-8H2,1,3-4H3/t9-,11-,12-,13-,14-/m1/s1	IRCZVRWQUNZGSH-DKTYCGPESA-N	(1aR,4R,4aR,7aR,7bR)-1,1,4-trimethyl-7-methylidene-2,3,4,4a,5,6,7a,7b-octahydro-1aH-cyclopropa[e]azulene	4.7	Weak hydrophobicity
10436511	C28H34O9	514.6	C[C@H]1CC2=CC3=C(C4=C2C5=C(C(=C(C=C5C([C@H]1C)OC(=O)[C@]([C@@H](CO4)C)(C)O)OC)OC)OC)OCO3	InChI=1S/C28H34O9/c1-13-8-16-9-19-24(36-12-35-19)26-20(16)21-17(10-18(31-5)23(32-6)25(21)33-7)22(15(13)3)37-27(29)28(4,30)14(2)11-34-26/h9-10,13-15,22,30H,8,11-12H2,1-7H3/t13-,14+,15-,22?,28+/m0/s1	MLGBLGQFPHASJN-CMHZAAPWSA-N	(11R,12R,24S,25S)-12-hydroxy-18,19,20-trimethoxy-11,12,24,25-tetramethyl-4,6,9,14-tetraoxapentacyclo[13.7.3.03,7.08,22.016,21]pentacosa-1,3(7),8(22),16,18,20-hexaen-13-one	4.7	Weak hydrophobicity
10899740	C15H24	204.35	C[C@@H]1CC[C@H]2[C@@H]1[C@H]3[C@H](C3(C)C)CCC2=C	InChI=1S/C15H24/c1-9-6-8-12-14(15(12,3)4)13-10(2)5-7-11(9)13/h10-14H,1,5-8H2,2-4H3/t10-,11-,12-,13-,14-/m1/s1	ITYNGVSTWVVPIC-DHGKCCLASA-N	(1aR,4aS,7R,7aR,7bS)-1,1,7-trimethyl-4-methylidene-2,3,4a,5,6,7,7a,7b-octahydro-1aH-cyclopropa[e]azulene	4.7	Weak hydrophobicity
14992071	C29H38O9	530.6	C/C=C(/C)\C(=O)O[C@H]1C2=CC(=C(C(=C2C3=C(C(=C(C=C3C[C@@H]([C@]1(C)O)C)OC)OC)OC)OC)OC)OC	InChI=1S/C29H38O9/c1-11-15(2)28(30)38-27-18-14-20(33-6)24(35-8)26(37-10)22(18)21-17(12-16(3)29(27,4)31)13-19(32-5)23(34-7)25(21)36-9/h11,13-14,16,27,31H,12H2,1-10H3/b15-11-/t16-,27-,29-/m0/s1	RHABJANPSGWEFC-MRFZJNLZSA-N	[(8S,9S,10S)-9-hydroxy-3,4,5,14,15,16-hexamethoxy-9,10-dimethyl-8-tricyclo[10.4.0.02,7]hexadeca-1(16),2,4,6,12,14-hexaenyl] (Z)-2-methylbut-2-enoate	4.7	Weak hydrophobicity
15560278	C15H24	204.35	C[C@@H]1CCC=C2[C@]1([C@H]3[C@H](C3(C)C)CC2)C	InChI=1S/C15H24/c1-10-6-5-7-11-8-9-12-13(14(12,2)3)15(10,11)4/h7,10,12-13H,5-6,8-9H2,1-4H3/t10-,12-,13+,15+/m1/s1	MBIPADCEHSKJDQ-PBOSXPJTSA-N	(1aR,7R,7aR,7bS)-1,1,7,7a-tetramethyl-2,3,5,6,7,7b-hexahydro-1aH-cyclopropa[a]naphthalene	4.7	Weak hydrophobicity
15560279	C15H24	204.35	C[C@H]1CCC=C2[C@@]1([C@@H]3[C@@H](C3(C)C)CC2)C	InChI=1S/C15H24/c1-10-6-5-7-11-8-9-12-13(14(12,2)3)15(10,11)4/h7,10,12-13H,5-6,8-9H2,1-4H3/t10-,12-,13+,15+/m0/s1	MBIPADCEHSKJDQ-MUYACECFSA-N	(1aS,7S,7aS,7bR)-1,1,7,7a-tetramethyl-2,3,5,6,7,7b-hexahydro-1aH-cyclopropa[a]naphthalene	4.7	Weak hydrophobicity
24771782	C15H24	204.35	C/C/1=C\CCC(=C)/C=C/[C@H](CC1)C(C)C	InChI=1S/C15H24/c1-12(2)15-10-8-13(3)6-5-7-14(4)9-11-15/h7-8,10,12,15H,3,5-6,9,11H2,1-2,4H3/b10-8+,14-7+/t15-/m1/s1	GAIBLDCXCZKKJE-RGZOGPIRSA-N	(1E,6E,8R)-1-methyl-5-methylidene-8-propan-2-ylcyclodeca-1,6-diene	4.7	Weak hydrophobicity
25244198	C15H24	204.35	CC(C)C1CC[C@]2([C@H]3[C@@H]1C2C(=C)CC3)C	InChI=1S/C15H24/c1-9(2)11-7-8-15(4)12-6-5-10(3)14(15)13(11)12/h9,11-14H,3,5-8H2,1-2,4H3/t11?,12-,13-,14?,15+/m1/s1	UPVZPMJSRSWJHQ-KYRRZXGASA-N	(1S,6R,7R)-1-methyl-3-methylidene-8-propan-2-yltricyclo[4.4.0.02,7]decane	4.7	Weak hydrophobicity
91747494	C15H26O	222.37	CC(=CCCC1(C2CCC1([C@@H](C2)O)C)C)C	InChI=1S/C15H26O/c1-11(2)6-5-8-14(3)12-7-9-15(14,4)13(16)10-12/h6,12-13,16H,5,7-10H2,1-4H3/t12?,13-,14?,15?/m1/s1	SGAYOTORECIFCJ-MXTXEEQBSA-N	(2R)-1,7-dimethyl-7-(4-methylpent-3-enyl)bicyclo[2.2.1]heptan-2-ol	4.7	Weak hydrophobicity
162893649	C15H26O	222.37	CC(=CCC[C@]1([C@H]2CC[C@@]1([C@H](C2)O)C)C)C	InChI=1S/C15H26O/c1-11(2)6-5-8-14(3)12-7-9-15(14,4)13(16)10-12/h6,12-13,16H,5,7-10H2,1-4H3/t12-,13-,14-,15+/m0/s1	SGAYOTORECIFCJ-ZQDZILKHSA-N	(1S,2S,4S,7S)-1,7-dimethyl-7-(4-methylpent-3-enyl)bicyclo[2.2.1]heptan-2-ol	4.7	Weak hydrophobicity
162920675	C15H24	204.35	CC(=C1CC[C@]2(CCCC(=C)[C@H]2C1)C)C	InChI=1S/C15H24/c1-11(2)13-7-9-15(4)8-5-6-12(3)14(15)10-13/h14H,3,5-10H2,1-2,4H3/t14-,15-/m1/s1	RMZHSBMIZBMVMN-HUUCEWRRSA-N	(4aR,8aR)-8a-methyl-4-methylidene-6-propan-2-ylidene-2,3,4a,5,7,8-hexahydro-1H-naphthalene	4.7	Weak hydrophobicity
3001686	C22H28O6	388.5	C[C@@H]1CC2=CC(=C(C(=C2C3=C(C(=C(C=C3C[C@@H]1C)O)OC)OC)OC)OC)O	InChI=1S/C22H28O6/c1-11-7-13-9-15(23)19(25-3)21(27-5)17(13)18-14(8-12(11)2)10-16(24)20(26-4)22(18)28-6/h9-12,23-24H,7-8H2,1-6H3/t11-,12+	PICOUNAPKDEPCA-TXEJJXNPSA-N	(9R,10S)-3,4,15,16-tetramethoxy-9,10-dimethyltricyclo[10.4.0.02,7]hexadeca-1(16),2,4,6,12,14-hexaene-5,14-diol	4.6	Weak hydrophobicity
5284507	C15H26O	222.37	CC(=CCC/C(=C/CCC(C)(C=C)O)/C)C	InChI=1S/C15H26O/c1-6-15(5,16)12-8-11-14(4)10-7-9-13(2)3/h6,9,11,16H,1,7-8,10,12H2,2-5H3/b14-11+	FQTLCLSUCSAZDY-SDNWHVSQSA-N	(6E)-3,7,11-trimethyldodeca-1,6,10-trien-3-ol	4.6	Weak hydrophobicity
5318785	C28H34O9	514.6	C/C=C(\C)/C(=O)O[C@@H]1C2=CC(=C(C(=C2C3=C(C4=C(C=C3C[C@@H]([C@@]1(C)O)C)OCO4)OC)OC)OC)OC	InChI=1S/C28H34O9/c1-9-14(2)27(29)37-26-17-12-18(31-5)22(32-6)25(34-8)21(17)20-16(10-15(3)28(26,4)30)11-19-23(24(20)33-7)36-13-35-19/h9,11-12,15,26,30H,10,13H2,1-8H3/b14-9+/t15-,26+,28+/m0/s1	BKGUPIVDQHHVMV-TWJXSMCESA-N	[(8R,9R,10S)-9-hydroxy-3,4,5,19-tetramethoxy-9,10-dimethyl-15,17-dioxatetracyclo[10.7.0.02,7.014,18]nonadeca-1(19),2,4,6,12,14(18)-hexaen-8-yl] (E)-2-methylbut-2-enoate	4.6	Weak hydrophobicity
6431015	C15H24	204.35	C[C@@H]1CC[C@@H]2[C@]13CC=C([C@H](C3)C2(C)C)C	InChI=1S/C15H24/c1-10-7-8-15-9-12(10)14(3,4)13(15)6-5-11(15)2/h7,11-13H,5-6,8-9H2,1-4H3/t11-,12+,13+,15+/m1/s1	IRAQOCYXUMOFCW-OSFYFWSMSA-N	(1S,2R,5S,7S)-2,6,6,8-tetramethyltricyclo[5.3.1.01,5]undec-8-ene	4.6	Weak hydrophobicity
6438572	C28H34O9	514.6	C/C=C(/C)\C(=O)O[C@H]1C2=CC(=C(C(=C2C3=C(C4=C(C=C3C[C@@H]([C@]1(C)O)C)OCO4)OC)OC)OC)OC	InChI=1S/C28H34O9/c1-9-14(2)27(29)37-26-17-12-18(31-5)22(32-6)25(34-8)21(17)20-16(10-15(3)28(26,4)30)11-19-23(24(20)33-7)36-13-35-19/h9,11-12,15,26,30H,10,13H2,1-8H3/b14-9-/t15-,26-,28-/m0/s1	BKGUPIVDQHHVMV-RZGKOBFOSA-N	[(8S,9S,10S)-9-hydroxy-3,4,5,19-tetramethoxy-9,10-dimethyl-15,17-dioxatetracyclo[10.7.0.02,7.014,18]nonadeca-1(19),2,4,6,12,14(18)-hexaen-8-yl] (Z)-2-methylbut-2-enoate	4.6	Weak hydrophobicity
6443826	C28H34O9	514.6	C/C=C(\C)/C(=O)O[C@H]1C2=CC(=C(C(=C2C3=C(C4=C(C=C3C[C@@H]([C@]1(C)O)C)OCO4)OC)OC)OC)OC	InChI=1S/C28H34O9/c1-9-14(2)27(29)37-26-17-12-18(31-5)22(32-6)25(34-8)21(17)20-16(10-15(3)28(26,4)30)11-19-23(24(20)33-7)36-13-35-19/h9,11-12,15,26,30H,10,13H2,1-8H3/b14-9+/t15-,26-,28-/m0/s1	BKGUPIVDQHHVMV-LSHKVNPSSA-N	[(8S,9S,10S)-9-hydroxy-3,4,5,19-tetramethoxy-9,10-dimethyl-15,17-dioxatetracyclo[10.7.0.02,7.014,18]nonadeca-1(19),2,4,6,12,14(18)-hexaen-8-yl] (E)-2-methylbut-2-enoate	4.6	Weak hydrophobicity
11241545	C15H26O	222.37	CC(=CCC/C(=C/CC[C@](C)(C=C)O)/C)C	InChI=1S/C15H26O/c1-6-15(5,16)12-8-11-14(4)10-7-9-13(2)3/h6,9,11,16H,1,7-8,10,12H2,2-5H3/b14-11+/t15-/m0/s1	FQTLCLSUCSAZDY-GOFCXVBSSA-N	(3R,6E)-3,7,11-trimethyldodeca-1,6,10-trien-3-ol	4.6	Weak hydrophobicity
13844273	C28H34O9	514.6	C/C=C(/C)\C(=O)O[C@@H]1C2=CC(=C(C(=C2C3=C(C4=C(C=C3C[C@@H]([C@@]1(C)O)C)OCO4)OC)OC)OC)OC	InChI=1S/C28H34O9/c1-9-14(2)27(29)37-26-17-12-18(31-5)22(32-6)25(34-8)21(17)20-16(10-15(3)28(26,4)30)11-19-23(24(20)33-7)36-13-35-19/h9,11-12,15,26,30H,10,13H2,1-8H3/b14-9-/t15-,26+,28+/m0/s1	BKGUPIVDQHHVMV-ATODGADHSA-N	[(8R,9R,10S)-9-hydroxy-3,4,5,19-tetramethoxy-9,10-dimethyl-15,17-dioxatetracyclo[10.7.0.02,7.014,18]nonadeca-1(19),2,4,6,12,14(18)-hexaen-8-yl] (Z)-2-methylbut-2-enoate	4.6	Weak hydrophobicity
15965508	C21H28O6	376.4	C[C@H](CC1=CC(=C(C(=C1)OC)O)O)[C@H](C)CC2=CC(=C(C(=C2)OC)O)OC	InChI=1S/C21H28O6/c1-12(6-14-8-16(22)20(23)17(9-14)25-3)13(2)7-15-10-18(26-4)21(24)19(11-15)27-5/h8-13,22-24H,6-7H2,1-5H3/t12-,13-/m1/s1	OAHJZEWASFRGKJ-CHWSQXEVSA-N	5-[(2R,3R)-4-(4-hydroxy-3,5-dimethoxyphenyl)-2,3-dimethylbutyl]-3-methoxybenzene-1,2-diol	4.6	Weak hydrophobicity
16099402	C22H28O6	388.5	C[C@@H]1CC2=CC(=C(C(=C2C3=C(C(=C(C=C3C[C@@H]1C)OC)OC)O)OC)OC)O	InChI=1S/C22H28O6/c1-11-7-13-9-15(23)20(26-4)22(28-6)18(13)17-14(8-12(11)2)10-16(25-3)21(27-5)19(17)24/h9-12,23-24H,7-8H2,1-6H3/t11-,12+/m1/s1	YTAKUZMOQQARQX-NEPJUHHUSA-N	(9S,10R)-4,5,15,16-tetramethoxy-9,10-dimethyltricyclo[10.4.0.02,7]hexadeca-1(16),2,4,6,12,14-hexaene-3,14-diol	4.6	Weak hydrophobicity
51003489	C28H34O9	514.6	C/C=C(/C)\C(=O)O[C@H]1C2=CC3=C(C(=C2C4=C(C(=C(C=C4C[C@@H]([C@]1(C)O)C)OC)OC)OC)OC)OCO3	InChI=1S/C28H34O9/c1-9-14(2)27(29)37-26-17-12-19-23(36-13-35-19)25(34-8)21(17)20-16(10-15(3)28(26,4)30)11-18(31-5)22(32-6)24(20)33-7/h9,11-12,15,26,30H,10,13H2,1-8H3/b14-9-/t15-,26-,28-/m0/s1	ZIBVHHLTJKYXEB-RZGKOBFOSA-N	[(9S,10S,11S)-10-hydroxy-3,4,5,19-tetramethoxy-9,10-dimethyl-15,17-dioxatetracyclo[10.7.0.02,7.014,18]nonadeca-1(19),2,4,6,12,14(18)-hexaen-11-yl] (Z)-2-methylbut-2-enoate	4.6	Weak hydrophobicity
53325466	C28H34O9	514.6	C/C=C(\C)/C(=O)O[C@H]1C2=CC3=C(C(=C2C4=C(C(=C(C=C4C[C@@H]([C@]1(C)O)C)OC)OC)OC)OC)OCO3	InChI=1S/C28H34O9/c1-9-14(2)27(29)37-26-17-12-19-23(36-13-35-19)25(34-8)21(17)20-16(10-15(3)28(26,4)30)11-18(31-5)22(32-6)24(20)33-7/h9,11-12,15,26,30H,10,13H2,1-8H3/b14-9+/t15-,26-,28-/m0/s1	ZIBVHHLTJKYXEB-LSHKVNPSSA-N	[(9S,10S,11S)-10-hydroxy-3,4,5,19-tetramethoxy-9,10-dimethyl-15,17-dioxatetracyclo[10.7.0.02,7.014,18]nonadeca-1(19),2,4,6,12,14(18)-hexaen-11-yl] (E)-2-methylbut-2-enoate	4.6	Weak hydrophobicity
73353444	C25H30O8	458.5	C[C@H]1CC2=CC3=C(C(=C2C4=C(C(=C(C=C4[C@@H]([C@H]1C)OC(=O)C)OC)OC)OC)OC)OCO3	InChI=1S/C25H30O8/c1-12-8-15-9-18-23(32-11-31-18)24(29-6)19(15)20-16(21(13(12)2)33-14(3)26)10-17(27-4)22(28-5)25(20)30-7/h9-10,12-13,21H,8,11H2,1-7H3/t12-,13-,21+/m0/s1	GRHNKVUUWRVFMM-OYMPBJRDSA-N	[(8R,9S,10S)-3,4,5,19-tetramethoxy-9,10-dimethyl-15,17-dioxatetracyclo[10.7.0.02,7.014,18]nonadeca-1(19),2,4,6,12,14(18)-hexaen-8-yl] acetate	4.6	Weak hydrophobicity
163043409	C15H26O	222.37	CC(=C)[C@H]1[C@@](CC[C@@H](C1(C)C)CO)(C)C=C	InChI=1S/C15H26O/c1-7-15(6)9-8-12(10-16)14(4,5)13(15)11(2)3/h7,12-13,16H,1-2,8-10H2,3-6H3/t12-,13-,15+/m1/s1	OUHIEGFKRWELJI-NFAWXSAZSA-N	[(1S,3R,4R)-4-ethenyl-2,2,4-trimethyl-3-prop-1-en-2-ylcyclohexyl]methanol	4.6	Weak hydrophobicity
5281520	C15H24	204.35	C/C/1=C\CC(/C=C/C/C(=C/CC1)/C)(C)C	InChI=1S/C15H24/c1-13-7-5-8-14(2)10-12-15(3,4)11-6-9-13/h6-7,10-11H,5,8-9,12H2,1-4H3/b11-6+,13-7+,14-10+	FAMPSKZZVDUYOS-HRGUGZIWSA-N	(1E,4E,8E)-2,6,6,9-tetramethylcycloundeca-1,4,8-triene	4.5	Weak hydrophobicity
11830551	C15H24	204.35	CC1=C[C@H]2[C@@H](CC1)C(=C)CCCC2(C)C	InChI=1S/C15H24/c1-11-7-8-13-12(2)6-5-9-15(3,4)14(13)10-11/h10,13-14H,2,5-9H2,1,3-4H3/t13-,14-/m0/s1	ZJSIKVDEOWWVEH-KBPBESRZSA-N	(4aS,9aR)-3,5,5-trimethyl-9-methylidene-2,4a,6,7,8,9a-hexahydro-1H-benzo[7]annulene	4.5	Weak hydrophobicity
12302130	C15H24	204.35	CC(C)[C@@H]1CCC(=C)[C@H]2[C@H]1CC(=C)CC2	InChI=1S/C15H24/c1-10(2)13-8-6-12(4)14-7-5-11(3)9-15(13)14/h10,13-15H,3-9H2,1-2H3/t13-,14-,15-/m0/s1	NOLWRMQDWRAODO-KKUMJFAQSA-N	(1S,4aR,8aS)-4,7-dimethylidene-1-propan-2-yl-1,2,3,4a,5,6,8,8a-octahydronaphthalene	4.5	Weak hydrophobicity
12303902	C15H24	204.35	CC1=CC[C@H]2[C@H]3[C@@H]1[C@@]2(CC[C@H]3C(C)C)C	InChI=1S/C15H24/c1-9(2)11-7-8-15(4)12-6-5-10(3)14(15)13(11)12/h5,9,11-14H,6-8H2,1-4H3/t11-,12-,13-,14+,15+/m0/s1	VLXDPFLIRFYIME-BTFPBAQTSA-N	(1R,2S,6S,7S,8S)-1,3-dimethyl-8-propan-2-yltricyclo[4.4.0.02,7]dec-3-ene	4.5	Weak hydrophobicity
12304208	C15H24	204.35	C[C@@H]1CC[C@H]([C@H]2C13C2C(=CC3)C)C(C)C	InChI=1S/C15H24/c1-9(2)12-6-5-11(4)15-8-7-10(3)13(15)14(12)15/h7,9,11-14H,5-6,8H2,1-4H3/t11-,12+,13?,14-,15?/m1/s1	XUEHVOLRMXNRKQ-VGVBULKLSA-N	(6R,7S,10R)-4,10-dimethyl-7-propan-2-yltricyclo[4.4.0.01,5]dec-3-ene	4.5	Weak hydrophobicity
13857098	C15H21N	215.33	C[C@@H]1CC[C@H](CC2=C1C=CC(=N2)C)C(=C)C	InChI=1S/C15H21N/c1-10(2)13-7-5-11(3)14-8-6-12(4)16-15(14)9-13/h6,8,11,13H,1,5,7,9H2,2-4H3/t11-,13-/m1/s1	RVJOTNIWFWVNRS-DGCLKSJQSA-N	(5R,8R)-2,5-dimethyl-8-prop-1-en-2-yl-6,7,8,9-tetrahydro-5H-cyclohepta[b]pyridine	4.5	Weak hydrophobicity
14827754	C24H30O7	430.5	C[C@@H]1CC2=CC(=C(C(=C2C3=C(C(=C(C=C3C(=O)[C@@H]1C)OC)OC)OC)OC)OC)OC	InChI=1S/C24H30O7/c1-12-9-14-10-16(26-3)21(28-5)23(30-7)18(14)19-15(20(25)13(12)2)11-17(27-4)22(29-6)24(19)31-8/h10-13H,9H2,1-8H3/t12-,13-/m1/s1	MXMZPEXVCSNTFK-CHWSQXEVSA-N	(9R,10R)-3,4,5,14,15,16-hexamethoxy-9,10-dimethyltricyclo[10.4.0.02,7]hexadeca-1(16),2,4,6,12,14-hexaen-8-one	4.5	Weak hydrophobicity
15560333	C15H26O	222.37	CC(=C)[C@@H]1CC[C@@]2(CCC[C@]([C@H]2C1)(C)O)C	InChI=1S/C15H26O/c1-11(2)12-6-9-14(3)7-5-8-15(4,16)13(14)10-12/h12-13,16H,1,5-10H2,2-4H3/t12-,13+,14+,15+/m1/s1	DPQYOKVMVCQHMY-QPSCCSFWSA-N	(1S,4aS,7R,8aS)-1,4a-dimethyl-7-prop-1-en-2-yl-2,3,4,5,6,7,8,8a-octahydronaphthalen-1-ol	4.5	Weak hydrophobicity
20055075	C15H24	204.35	CC1=CC[C@@H]2[C@@H]3[C@H]1[C@]2(CC[C@H]3C(C)C)C	InChI=1S/C15H24/c1-9(2)11-7-8-15(4)12-6-5-10(3)14(15)13(11)12/h5,9,11-14H,6-8H2,1-4H3/t11-,12+,13+,14-,15-/m0/s1	VLXDPFLIRFYIME-QRTUWBSPSA-N	(1S,2R,6R,7R,8S)-1,3-dimethyl-8-propan-2-yltricyclo[4.4.0.02,7]dec-3-ene	4.5	Weak hydrophobicity
73102629	C15H24	204.35	CC1CCC(C2=CC(=CCC12)C)C(C)C	InChI=1S/C15H24/c1-10(2)13-8-6-12(4)14-7-5-11(3)9-15(13)14/h5,9-10,12-14H,6-8H2,1-4H3	JOCWPECWTZZSSX-UHFFFAOYSA-N	4,7-dimethyl-1-propan-2-yl-1,2,3,4,4a,5-hexahydronaphthalene	4.5	Weak hydrophobicity
142890	C15H24	204.35	CC1(C2C1C3C(C3(C)C)C4C2C4(C)C)C	InChI=1S/C15H24/c1-13(2)7-8(13)10-12(15(10,5)6)11-9(7)14(11,3)4/h7-12H,1-6H3	JJDXPPCRRNQMNJ-UHFFFAOYSA-N	3,3,6,6,9,9-hexamethyltetracyclo[6.1.0.02,4.05,7]nonane	4.4	Weak hydrophobicity
519725	C15H24	204.35	CC1=CCC2(CC1)C(=CCCC2(C)C)C	InChI=1S/C15H24/c1-12-7-10-15(11-8-12)13(2)6-5-9-14(15,3)4/h6-7H,5,8-11H2,1-4H3	SIBCECUUMHIAAM-UHFFFAOYSA-N	1,5,5,9-tetramethylspiro[5.5]undeca-1,9-diene	4.4	Weak hydrophobicity
521242	C15H24	204.35	CC1=C2C3C(C3(C)C)CCC2(CCC1)C	InChI=1S/C15H24/c1-10-6-5-8-15(4)9-7-11-13(12(10)15)14(11,2)3/h11,13H,5-9H2,1-4H3	UPGLJTCDRBIZKP-UHFFFAOYSA-N	1,1,3a,7-tetramethyl-2,3,4,5,6,7b-hexahydro-1aH-cyclopropa[a]naphthalene	4.4	Weak hydrophobicity
5281515	C15H24	204.35	C/C/1=C\CCC(=C)[C@H]2CC([C@@H]2CC1)(C)C	InChI=1S/C15H24/c1-11-6-5-7-12(2)13-10-15(3,4)14(13)9-8-11/h6,13-14H,2,5,7-10H2,1,3-4H3/b11-6+/t13-,14-/m1/s1	NPNUFJAVOOONJE-GFUGXAQUSA-N	(1R,4E,9S)-4,11,11-trimethyl-8-methylidenebicyclo[7.2.0]undec-4-ene	4.4	Weak hydrophobicity
5281522	C15H24	204.35	C/C/1=C/CCC(=C)[C@H]2CC([C@@H]2CC1)(C)C	InChI=1S/C15H24/c1-11-6-5-7-12(2)13-10-15(3,4)14(13)9-8-11/h6,13-14H,2,5,7-10H2,1,3-4H3/b11-6-/t13-,14-/m1/s1	NPNUFJAVOOONJE-FLFDDASRSA-N	(1R,4Z,9S)-4,11,11-trimethyl-8-methylidenebicyclo[7.2.0]undec-4-ene	4.4	Weak hydrophobicity
5362885	C15H24	204.35	C/C/1=C/CC2C(CC2(C)C)C(=C)CCC1	InChI=1S/C15H24/c1-11-6-5-7-12(2)13-10-15(3,4)14(13)9-8-11/h8,13-14H,2,5-7,9-10H2,1,3-4H3/b11-8-	NSMRKFBAPAOVQL-FLIBITNWSA-N	(3Z)-4,11,11-trimethyl-8-methylidenebicyclo[7.2.0]undec-3-ene	4.4	Weak hydrophobicity
12302243	C15H20	200.32	CC1=CC[C@H](C2=C1C=CC(=C2)C)C(C)C	InChI=1S/C15H20/c1-10(2)13-8-6-12(4)14-7-5-11(3)9-15(13)14/h5-7,9-10,13H,8H2,1-4H3/t13-/m0/s1	CUUMXRBKJIDIAY-ZDUSSCGKSA-N	(1S)-4,7-dimethyl-1-propan-2-yl-1,2-dihydronaphthalene	4.4	Weak hydrophobicity
45095850	C11H20	152.28	CC1CCC2(CC1C2)C(C)C	InChI=1S/C11H20/c1-8(2)11-5-4-9(3)10(6-11)7-11/h8-10H,4-7H2,1-3H3	IFCWXCDXWZYCRH-UHFFFAOYSA-N	4-methyl-1-propan-2-ylbicyclo[3.1.1]heptane	4.4	Weak hydrophobicity
101596917	C15H24	204.35	CC1=C2[C@H]3[C@H](C3(C)C)CC[C@@]2(CCC1)C	InChI=1S/C15H24/c1-10-6-5-8-15(4)9-7-11-13(12(10)15)14(11,2)3/h11,13H,5-9H2,1-4H3/t11-,13-,15+/m1/s1	UPGLJTCDRBIZKP-KYOSRNDESA-N	(1aR,3aS,7bS)-1,1,3a,7-tetramethyl-2,3,4,5,6,7b-hexahydro-1aH-cyclopropa[a]naphthalene	4.4	Weak hydrophobicity
4534	C18H22O4	302.4	CC(CC1=CC(=C(C=C1)O)O)C(C)CC2=CC(=C(C=C2)O)O	InChI=1S/C18H22O4/c1-11(7-13-3-5-15(19)17(21)9-13)12(2)8-14-4-6-16(20)18(22)10-14/h3-6,9-12,19-22H,7-8H2,1-2H3	HCZKYJDFEPMADG-UHFFFAOYSA-N	4-[4-(3,4-dihydroxyphenyl)-2,3-dimethylbutyl]benzene-1,2-diol	4.3	Weak hydrophobicity
15094	C15H24	204.35	CC1=CC2C(CC1)C(=C)CCC2C(C)C	InChI=1S/C15H24/c1-10(2)13-8-6-12(4)14-7-5-11(3)9-15(13)14/h9-10,13-15H,4-8H2,1-3H3	WRHGORWNJGOVQY-UHFFFAOYSA-N	7-methyl-4-methylidene-1-propan-2-yl-2,3,4a,5,6,8a-hexahydro-1H-naphthalene	4.3	Weak hydrophobicity
31253	C10H16	136.23	CC(=CCCC(=C)C=C)C	InChI=1S/C10H16/c1-5-10(4)8-6-7-9(2)3/h5,7H,1,4,6,8H2,2-3H3	UAHWPYUMFXYFJY-UHFFFAOYSA-N	7-methyl-3-methylideneocta-1,6-diene	4.3	Weak hydrophobicity
92313	C15H24	204.35	CC1=C[C@H]2[C@H](CC1)C(=C)CC[C@@H]2C(C)C	InChI=1S/C15H24/c1-10(2)13-8-6-12(4)14-7-5-11(3)9-15(13)14/h9-10,13-15H,4-8H2,1-3H3/t13-,14-,15-/m1/s1	WRHGORWNJGOVQY-RBSFLKMASA-N	(1R,4aS,8aS)-7-methyl-4-methylidene-1-propan-2-yl-2,3,4a,5,6,8a-hexahydro-1H-naphthalene	4.3	Weak hydrophobicity
5281553	C10H16	136.23	CC(=CC/C=C(\C)/C=C)C	InChI=1S/C10H16/c1-5-10(4)8-6-7-9(2)3/h5,7-8H,1,6H2,2-4H3/b10-8+	IHPKGUQCSIINRJ-CSKARUKUSA-N	(3E)-3,7-dimethylocta-1,3,6-triene	4.3	Weak hydrophobicity
12308845	C15H24	204.35	CC1=C2C=C(CC[C@@]2(CCC1)C)C(C)C	InChI=1S/C15H24/c1-11(2)13-7-9-15(4)8-5-6-12(3)14(15)10-13/h10-11H,5-9H2,1-4H3/t15-/m0/s1	VEGYMPQCXPVQJY-HNNXBMFYSA-N	(8aS)-4,8a-dimethyl-6-propan-2-yl-2,3,7,8-tetrahydro-1H-naphthalene	4.3	Weak hydrophobicity
121677	C13H16	172.27	CC1=CC2=C(C=C1)C(CC=C2)(C)C	InChI=1S/C13H16/c1-10-6-7-12-11(9-10)5-4-8-13(12,2)3/h4-7,9H,8H2,1-3H3	RTUMCNDCAVLXEP-UHFFFAOYSA-N	1,1,6-trimethyl-2H-naphthalene	4.2	Weak hydrophobicity
519872	C10H16	136.23	CC(=CC(C=C)C(=C)C)C	InChI=1S/C10H16/c1-6-10(9(4)5)7-8(2)3/h6-7,10H,1,4H2,2-3,5H3	ZQGDEJAPCUGBRH-UHFFFAOYSA-N	3-ethenyl-2,5-dimethylhexa-1,4-diene	4.2	Weak hydrophobicity
556413	C13H20	176.30	CC(=C1CCC(C(C1)C=C)C=C)C	InChI=1S/C13H20/c1-5-11-7-8-13(10(3)4)9-12(11)6-2/h5-6,11-12H,1-2,7-9H2,3-4H3	PGPQHRRQACLUGQ-UHFFFAOYSA-N	1,2-bis(ethenyl)-4-propan-2-ylidenecyclohexane	4.2	Weak hydrophobicity
5318635	C14H24O	208.34	CC(C)C(=C)CC/C(=C/CCC(=O)C)/C	InChI=1S/C14H24O/c1-11(2)13(4)10-9-12(3)7-6-8-14(5)15/h7,11H,4,6,8-10H2,1-3,5H3/b12-7+	GVHYGHSXSIDTDI-KPKJPENVSA-N	(E)-6,10-dimethyl-9-methylideneundec-5-en-2-one	4.2	Weak hydrophobicity
6428535	C15H24	204.35	CC1=C[C@H]2[C@@H](CC1)C(=CCCC2(C)C)C	InChI=1S/C15H24/c1-11-7-8-13-12(2)6-5-9-15(3,4)14(13)10-11/h6,10,13-14H,5,7-9H2,1-4H3/t13-,14-/m0/s1	PUWNTRHCKNHSAT-KBPBESRZSA-N	(4aR,9aS)-2,5,9,9-tetramethyl-3,4,4a,7,8,9a-hexahydrobenzo[7]annulene	4.2	Weak hydrophobicity
10997105	C10H18	138.25	C[C@H](CCC=C(C)C)C=C	InChI=1S/C10H18/c1-5-10(4)8-6-7-9(2)3/h5,7,10H,1,6,8H2,2-4H3/t10-/m0/s1	FUDNBFMOXDUIIE-JTQLQIEISA-N	(3R)-3,7-dimethylocta-1,6-diene	4.2	Weak hydrophobicity
12358781	C15H24	204.35	CC1=CC[C@H]2[C@H](C1)[C@H](CCC2=C)C(C)C	InChI=1S/C15H24/c1-10(2)13-8-6-12(4)14-7-5-11(3)9-15(13)14/h5,10,13-15H,4,6-9H2,1-3H3/t13-,14-,15-/m1/s1	YOCDGWMCBBMMGJ-RBSFLKMASA-N	(1R,4aS,8aR)-7-methyl-4-methylidene-1-propan-2-yl-2,3,4a,5,8,8a-hexahydro-1H-naphthalene	4.2	Weak hydrophobicity
6949	C15H24	204.35	CC1CCC(=C(C)C)CC2=C1CCC2C	InChI=1S/C15H24/c1-10(2)13-7-5-11(3)14-8-6-12(4)15(14)9-13/h11-12H,5-9H2,1-4H3	GIBQERSGRNPMEH-UHFFFAOYSA-N	1,4-dimethyl-7-propan-2-ylidene-2,3,4,5,6,8-hexahydro-1H-azulene	4.1	Weak hydrophobicity
7366	C10H14	134.22	CC(C)(C)C1=CC=CC=C1	InChI=1S/C10H14/c1-10(2,3)9-7-5-4-6-8-9/h4-8H,1-3H3	YTZKOQUCBOVLHL-UHFFFAOYSA-N	tert-butylbenzene	4.1	Weak hydrophobicity
7463	C10H14	134.22	CC1=CC=C(C=C1)C(C)C	InChI=1S/C10H14/c1-8(2)10-6-4-9(3)5-7-10/h4-8H,1-3H3	HFPZCAJZSCWRBC-UHFFFAOYSA-N	1-methyl-4-propan-2-ylbenzene	4.1	Weak hydrophobicity
8163	C11H22O	170.29	CCCCCCCCCC(=O)C	InChI=1S/C11H22O/c1-3-4-5-6-7-8-9-10-11(2)12/h3-10H2,1-2H3	KYWIYKKSMDLRDC-UHFFFAOYSA-N	undecan-2-one	4.1	Weak hydrophobicity
98914	C16H16O4	272.29	CC(=CCCC1=CC(=O)C2=C(C=CC(=C2C1=O)O)O)C	InChI=1S/C16H16O4/c1-9(2)4-3-5-10-8-13(19)14-11(17)6-7-12(18)15(14)16(10)20/h4,6-8,17-18H,3,5H2,1-2H3	VOMDIEGPEURZJO-UHFFFAOYSA-N	5,8-dihydroxy-2-(4-methylpent-3-enyl)naphthalene-1,4-dione	4.1	Weak hydrophobicity
530426	C15H24	204.35	CC1CCC2C(C2(C)C)C3=C1CCC3C	InChI=1S/C15H24/c1-9-6-8-12-14(15(12,3)4)13-10(2)5-7-11(9)13/h9-10,12,14H,5-8H2,1-4H3	NUQDPKOFUKFKFD-UHFFFAOYSA-N	1,1,4,7-tetramethyl-1a,2,3,4,5,6,7,7b-octahydrocyclopropa[e]azulene	4.1	Weak hydrophobicity
12306047	C15H24	204.35	CC1=C[C@@H]2[C@H](CC1)C(=CC[C@H]2C(C)C)C	InChI=1S/C15H24/c1-10(2)13-8-6-12(4)14-7-5-11(3)9-15(13)14/h6,9-10,13-15H,5,7-8H2,1-4H3/t13-,14+,15-/m0/s1	QMAYBMKBYCGXDH-ZNMIVQPWSA-N	(1S,4aS,8aR)-4,7-dimethyl-1-propan-2-yl-1,2,4a,5,6,8a-hexahydronaphthalene	4.1	Weak hydrophobicity
12306048	C15H24	204.35	CC1=C[C@@H]2[C@@H](CC1)C(=CC[C@H]2C(C)C)C	InChI=1S/C15H24/c1-10(2)13-8-6-12(4)14-7-5-11(3)9-15(13)14/h6,9-10,13-15H,5,7-8H2,1-4H3/t13-,14-,15-/m0/s1	QMAYBMKBYCGXDH-KKUMJFAQSA-N	(1S,4aR,8aR)-4,7-dimethyl-1-propan-2-yl-1,2,4a,5,6,8a-hexahydronaphthalene	4.1	Weak hydrophobicity
15560276	C15H24	204.35	C[C@@H]1CC[C@@H]2[C@@H](C2(C)C)C3=C(CC[C@H]13)C	InChI=1S/C15H24/c1-9-6-8-12-14(15(12,3)4)13-10(2)5-7-11(9)13/h9,11-12,14H,5-8H2,1-4H3/t9-,11-,12-,14-/m1/s1	SPCXZDDGSGTVAW-XIDUGBJDSA-N	(1aR,4R,4aR,7bS)-1,1,4,7-tetramethyl-1a,2,3,4,4a,5,6,7b-octahydrocyclopropa[e]azulene	4.1	Weak hydrophobicity
21159022	C15H24	204.35	C/C/1=C/CC/C(=C\C2C(C2(C)C)CC1)/C	InChI=1S/C15H24/c1-11-6-5-7-12(2)10-14-13(9-8-11)15(14,3)4/h6,10,13-14H,5,7-9H2,1-4H3/b11-6-,12-10-	VPDZRSSKICPUEY-SUYBHAEQSA-N	(2Z,6Z)-3,7,11,11-tetramethylbicyclo[8.1.0]undeca-2,6-diene	4.1	Weak hydrophobicity
54280161	C10H16	136.23	CC(=C)[C@@H]1CC[C@H]1C(=C)C	InChI=1S/C10H16/c1-7(2)9-5-6-10(9)8(3)4/h9-10H,1,3,5-6H2,2,4H3/t9-,10-/m0/s1	RQGIFUXHHWOXNT-UWVGGRQHSA-N	(1R,2R)-1,2-bis(prop-1-en-2-yl)cyclobutane	4.1	Weak hydrophobicity
162833609	C24H32O7	432.5	C[C@H]1CC2=CC(=C(C(=C2C3=C(C(=C(C=C3[C@H]([C@H]1C)O)OC)OC)OC)OC)OC)OC	InChI=1S/C24H32O7/c1-12-9-14-10-16(26-3)21(28-5)23(30-7)18(14)19-15(20(25)13(12)2)11-17(27-4)22(29-6)24(19)31-8/h10-13,20,25H,9H2,1-8H3/t12-,13-,20-/m0/s1	LRRQVPSJFUEMDR-QAJFTPDKSA-N	(8S,9S,10S)-3,4,5,14,15,16-hexamethoxy-9,10-dimethyltricyclo[10.4.0.02,7]hexadeca-1(16),2,4,6,12,14-hexaen-8-ol	4.1	Weak hydrophobicity
10657	C15H24	204.35	CC1=CC[C@@H]2[C@@H](C1)[C@@H](CC=C2C)C(C)C	InChI=1S/C15H24/c1-10(2)13-8-6-12(4)14-7-5-11(3)9-15(13)14/h5-6,10,13-15H,7-9H2,1-4H3/t13-,14-,15-/m0/s1	USDOQCCMRDNVAH-KKUMJFAQSA-N	(1S,4aR,8aS)-4,7-dimethyl-1-propan-2-yl-1,2,4a,5,8,8a-hexahydronaphthalene	4	Weak hydrophilicity
23915	C24H32O7	432.5	CC1CC2=CC(=C(C(=C2C3=C(C(=C(C=C3CC1(C)O)OC)OC)OC)OC)OC)OC	InChI=1S/C24H32O7/c1-13-9-14-10-16(26-3)20(28-5)22(30-7)18(14)19-15(12-24(13,2)25)11-17(27-4)21(29-6)23(19)31-8/h10-11,13,25H,9,12H2,1-8H3	YEFOAORQXAOVJQ-UHFFFAOYSA-N	3,4,5,14,15,16-hexamethoxy-9,10-dimethyltricyclo[10.4.0.02,7]hexadeca-1(16),2,4,6,12,14-hexaen-9-ol	4	Weak hydrophilicity
521268	C10H16	136.23	CC1CCC(C=C1)C(=C)C	InChI=1S/C10H16/c1-8(2)10-6-4-9(3)5-7-10/h4,6,9-10H,1,5,7H2,2-3H3	TWCNAXRPQBLSNO-UHFFFAOYSA-N	3-methyl-6-prop-1-en-2-ylcyclohexene	4	Weak hydrophilicity
595137	C15H24	204.35	CC1CCC(=C2C1CCC(=C)C2)C(C)C	InChI=1S/C15H24/c1-10(2)13-8-6-12(4)14-7-5-11(3)9-15(13)14/h10,12,14H,3,5-9H2,1-2,4H3	FTSINDMZMFBWFS-UHFFFAOYSA-N	1-methyl-6-methylidene-4-propan-2-yl-2,3,5,7,8,8a-hexahydro-1H-naphthalene	4	Weak hydrophilicity
595385	C15H24	204.35	CC1CCC(=C2C1CCC(=C2)C)C(C)C	InChI=1S/C15H24/c1-10(2)13-8-6-12(4)14-7-5-11(3)9-15(13)14/h9-10,12,14H,5-8H2,1-4H3	FIAKMTRUEKZMNO-UHFFFAOYSA-N	1,6-dimethyl-4-propan-2-yl-1,2,3,7,8,8a-hexahydronaphthalene	4	Weak hydrophilicity
634472	C23H28O7	416.5	CC1CC2=CC3=C(C(=C2C4=C(C(=C(C=C4C(C1C)O)OC)OC)OC)OC)OCO3	InChI=1S/C23H28O7/c1-11-7-13-8-16-21(30-10-29-16)22(27-5)17(13)18-14(19(24)12(11)2)9-15(25-3)20(26-4)23(18)28-6/h8-9,11-12,19,24H,7,10H2,1-6H3	GWDFJIBHVSYXQL-UHFFFAOYSA-N	3,4,5,19-tetramethoxy-9,10-dimethyl-15,17-dioxatetracyclo[10.7.0.02,7.014,18]nonadeca-1(19),2,4,6,12,14(18)-hexaen-8-ol	4	Weak hydrophilicity
3001664	C24H32O7	432.5	C[C@H]1CC2=CC(=C(C(=C2C3=C(C(=C(C=C3C[C@]1(C)O)OC)OC)OC)OC)OC)OC	InChI=1S/C24H32O7/c1-13-9-14-10-16(26-3)20(28-5)22(30-7)18(14)19-15(12-24(13,2)25)11-17(27-4)21(29-6)23(19)31-8/h10-11,13,25H,9,12H2,1-8H3/t13-,24-/m0/s1	YEFOAORQXAOVJQ-RZFZLAGVSA-N	(9S,10S)-3,4,5,14,15,16-hexamethoxy-9,10-dimethyltricyclo[10.4.0.02,7]hexadeca-1(16),2,4,6,12,14-hexaen-9-ol	4	Weak hydrophilicity
5317081	C23H28O7	416.5	C[C@H]1CC2=CC3=C(C(=C2C4=C(C(=C(C=C4[C@H]([C@H]1C)O)OC)OC)OC)OC)OCO3	InChI=1S/C23H28O7/c1-11-7-13-8-16-21(30-10-29-16)22(27-5)17(13)18-14(19(24)12(11)2)9-15(25-3)20(26-4)23(18)28-6/h8-9,11-12,19,24H,7,10H2,1-6H3/t11-,12-,19-/m0/s1	GWDFJIBHVSYXQL-ZKTNFTSUSA-N	(8S,9S,10S)-3,4,5,19-tetramethoxy-9,10-dimethyl-15,17-dioxatetracyclo[10.7.0.02,7.014,18]nonadeca-1(19),2,4,6,12,14(18)-hexaen-8-ol	4	Weak hydrophilicity
5317808	C23H28O7	416.5	C[C@H]1CC2=CC3=C(C(=C2C4=C(C(=C(C=C4[C@@H]([C@H]1C)O)OC)OC)OC)OC)OCO3	InChI=1S/C23H28O7/c1-11-7-13-8-16-21(30-10-29-16)22(27-5)17(13)18-14(19(24)12(11)2)9-15(25-3)20(26-4)23(18)28-6/h8-9,11-12,19,24H,7,10H2,1-6H3/t11-,12-,19+/m0/s1	GWDFJIBHVSYXQL-SYTFOFBDSA-N	(8R,9S,10S)-3,4,5,19-tetramethoxy-9,10-dimethyl-15,17-dioxatetracyclo[10.7.0.02,7.014,18]nonadeca-1(19),2,4,6,12,14(18)-hexaen-8-ol	4	Weak hydrophilicity
6857681	C15H24O	220.35	C/C(=C/CC[C@@]1([C@H]2CC[C@H](C2)C1=C)C)/CO	InChI=1S/C15H24O/c1-11(10-16)5-4-8-15(3)12(2)13-6-7-14(15)9-13/h5,13-14,16H,2,4,6-10H2,1,3H3/b11-5-/t13-,14+,15+/m1/s1	OJYKYCDSGQGTRJ-GQYWAMEOSA-N	(Z)-2-methyl-5-[(1S,2R,4R)-2-methyl-3-methylidene-2-bicyclo[2.2.1]heptanyl]pent-2-en-1-ol	4	Weak hydrophilicity
10910653	C15H24	204.35	C[C@@H]1CCC2=C(CC[C@@H]3[C@H]([C@H]12)C3(C)C)C	InChI=1S/C15H24/c1-9-6-8-12-14(15(12,3)4)13-10(2)5-7-11(9)13/h10,12-14H,5-8H2,1-4H3/t10-,12-,13-,14-/m1/s1	WGTRJVCFDUCKCM-FMKGYKFTSA-N	(1aR,7R,7aS,7bR)-1,1,4,7-tetramethyl-1a,2,3,5,6,7,7a,7b-octahydrocyclopropa[e]azulene	4	Weak hydrophilicity
11085337	C15H24O	220.35	C/C(=C/CC[C@@]1(C2C[C@H]3C1([C@H]3C2)C)C)/CO	InChI=1S/C15H24O/c1-10(9-16)5-4-6-14(2)11-7-12-13(8-11)15(12,14)3/h5,11-13,16H,4,6-9H2,1-3H3/b10-5-/t11?,12-,13+,14-,15?/m1/s1	PDEQKAVEYSOLJX-RQGDDBKYSA-N	(Z)-5-[(1S,3R,6R)-2,3-dimethyl-3-tricyclo[2.2.1.02,6]heptanyl]-2-methylpent-2-en-1-ol	4	Weak hydrophilicity
11102092	C24H32O7	432.5	C[C@H]1CC2=CC(=C(C(=C2C3=C(C(=C(C=C3C[C@@]1(C)O)OC)OC)OC)OC)OC)OC	InChI=1S/C24H32O7/c1-13-9-14-10-16(26-3)20(28-5)22(30-7)18(14)19-15(12-24(13,2)25)11-17(27-4)21(29-6)23(19)31-8/h10-11,13,25H,9,12H2,1-8H3/t13-,24+/m0/s1	YEFOAORQXAOVJQ-RKNYENMMSA-N	(9R,10S)-3,4,5,14,15,16-hexamethoxy-9,10-dimethyltricyclo[10.4.0.02,7]hexadeca-1(16),2,4,6,12,14-hexaen-9-ol	4	Weak hydrophilicity
15095	C15H24	204.35	CC1=CC2C(=C(CCCC2(C)C)C)CC1	InChI=1S/C15H24/c1-11-7-8-13-12(2)6-5-9-15(3,4)14(13)10-11/h10,14H,5-9H2,1-4H3	LCOSCMLXPAQCLQ-UHFFFAOYSA-N	3,5,5,9-tetramethyl-1,2,4a,6,7,8-hexahydrobenzo[7]annulene	3.9	Weak hydrophilicity
634470	C23H28O7	416.5	CC1CC2=CC3=C(C(=C2C4=C(C(=C(C=C4CC1(C)O)OC)OC)OC)OC)OCO3	InChI=1S/C23H28O7/c1-12-7-13-8-16-20(30-11-29-16)22(28-6)17(13)18-14(10-23(12,2)24)9-15(25-3)19(26-4)21(18)27-5/h8-9,12,24H,7,10-11H2,1-6H3	ZWRRJEICIPUPHZ-UHFFFAOYSA-N	3,4,5,19-tetramethoxy-9,10-dimethyl-15,17-dioxatetracyclo[10.7.0.02,7.014,18]nonadeca-1(19),2,4,6,12,14(18)-hexaen-9-ol	3.9	Weak hydrophilicity
1268142	C15H22O	218.33	C[C@@H]1CC(=O)C=C2[C@]1(C[C@@H](CC2)C(=C)C)C	InChI=1S/C15H22O/c1-10(2)12-5-6-13-8-14(16)7-11(3)15(13,4)9-12/h8,11-12H,1,5-7,9H2,2-4H3/t11-,12-,15+/m1/s1	WTOYNNBCKUYIKC-JMSVASOKSA-N	(4R,4aS,6R)-4,4a-dimethyl-6-prop-1-en-2-yl-3,4,5,6,7,8-hexahydronaphthalen-2-one	3.9	Weak hydrophilicity
3001662	C23H28O7	416.5	C[C@H]1CC2=CC3=C(C(=C2C4=C(C(=C(C=C4C[C@]1(C)O)OC)OC)OC)OC)OCO3	InChI=1S/C23H28O7/c1-12-7-13-8-16-20(30-11-29-16)22(28-6)17(13)18-14(10-23(12,2)24)9-15(25-3)19(26-4)21(18)27-5/h8-9,12,24H,7,10-11H2,1-6H3/t12-,23-/m0/s1	ZWRRJEICIPUPHZ-MYODQAERSA-N	(9S,10S)-3,4,5,19-tetramethoxy-9,10-dimethyl-15,17-dioxatetracyclo[10.7.0.02,7.014,18]nonadeca-1(19),2,4,6,12,14(18)-hexaen-9-ol	3.9	Weak hydrophilicity
5316200	C15H22O	218.33	CC1=CC=C(C=C1)[C@@]2(CC[C@H](C2(C)C)O)C	InChI=1S/C15H22O/c1-11-5-7-12(8-6-11)15(4)10-9-13(16)14(15,2)3/h5-8,13,16H,9-10H2,1-4H3/t13-,15+/m1/s1	AFRLMSOCDMQZOR-HIFRSBDPSA-N	(1R,3S)-2,2,3-trimethyl-3-(4-methylphenyl)cyclopentan-1-ol	3.9	Weak hydrophilicity
11495015	C22H24O7	400.4	C[C@H]1CC2=CC3=C(C(=C2C4=C(C5=C(C=C4[C@@H]([C@H]1C)O)OCO5)OC)OC)OCO3	InChI=1S/C22H24O7/c1-10-5-12-6-14-19(28-8-26-14)21(24-3)16(12)17-13(18(23)11(10)2)7-15-20(22(17)25-4)29-9-27-15/h6-7,10-11,18,23H,5,8-9H2,1-4H3/t10-,11-,18+/m0/s1	HOPDFAWBFXSPSA-LDLUMPKVSA-N	(11R,12S,13S)-3,22-dimethoxy-12,13-dimethyl-5,7,18,20-tetraoxapentacyclo[13.7.0.02,10.04,8.017,21]docosa-1(22),2,4(8),9,15,17(21)-hexaen-11-ol	3.9	Weak hydrophilicity
11516888	C22H24O7	400.4	C[C@H]1CC2=CC3=C(C(=C2C4=C(C5=C(C=C4[C@H]([C@H]1C)O)OCO5)OC)OC)OCO3	InChI=1S/C22H24O7/c1-10-5-12-6-14-19(28-8-26-14)21(24-3)16(12)17-13(18(23)11(10)2)7-15-20(22(17)25-4)29-9-27-15/h6-7,10-11,18,23H,5,8-9H2,1-4H3/t10-,11-,18-/m0/s1	HOPDFAWBFXSPSA-FHGNATFXSA-N	(11S,12S,13S)-3,22-dimethoxy-12,13-dimethyl-5,7,18,20-tetraoxapentacyclo[13.7.0.02,10.04,8.017,21]docosa-1(22),2,4(8),9,15,17(21)-hexaen-11-ol	3.9	Weak hydrophilicity
15608605	C23H28O7	416.5	C[C@H]1CC2=CC3=C(C(=C2C4=C(C(=C(C=C4C[C@@]1(C)O)OC)OC)OC)OC)OCO3	InChI=1S/C23H28O7/c1-12-7-13-8-16-20(30-11-29-16)22(28-6)17(13)18-14(10-23(12,2)24)9-15(25-3)19(26-4)21(18)27-5/h8-9,12,24H,7,10-11H2,1-6H3/t12-,23+/m0/s1	ZWRRJEICIPUPHZ-DAOPMYJZSA-N	(9R,10S)-3,4,5,19-tetramethoxy-9,10-dimethyl-15,17-dioxatetracyclo[10.7.0.02,7.014,18]nonadeca-1(19),2,4,6,12,14(18)-hexaen-9-ol	3.9	Weak hydrophilicity
24798710	C15H24	204.35	CC1=C[C@@H]2C(=C(CCCC2(C)C)C)CC1	InChI=1S/C15H24/c1-11-7-8-13-12(2)6-5-9-15(3,4)14(13)10-11/h10,14H,5-9H2,1-4H3/t14-/m1/s1	LCOSCMLXPAQCLQ-CQSZACIVSA-N	(4aS)-3,5,5,9-tetramethyl-1,2,4a,6,7,8-hexahydrobenzo[7]annulene	3.9	Weak hydrophilicity
9017	C12H22O2	198.30	CC(CCC=C(C)C)CCOC(=O)C	InChI=1S/C12H22O2/c1-10(2)6-5-7-11(3)8-9-14-12(4)13/h6,11H,5,7-9H2,1-4H3	JOZKFWLRHCDGJA-UHFFFAOYSA-N	3,7-dimethyloct-6-enyl acetate	3.8	Weak hydrophilicity
10223	C15H24	204.35	CC1=CC2C(CCC(=C2CC1)C)C(C)C	InChI=1S/C15H24/c1-10(2)13-8-6-12(4)14-7-5-11(3)9-15(13)14/h9-10,13,15H,5-8H2,1-4H3	FUCYIEXQVQJBKY-UHFFFAOYSA-N	4,7-dimethyl-1-propan-2-yl-1,2,3,5,6,8a-hexahydronaphthalene	3.8	Weak hydrophilicity
10586	C15H26O	222.37	CC1=CCC(CC1)C(C)(CCC=C(C)C)O	InChI=1S/C15H26O/c1-12(2)6-5-11-15(4,16)14-9-7-13(3)8-10-14/h6-7,14,16H,5,8-11H2,1-4H3	RGZSQWQPBWRIAQ-UHFFFAOYSA-N	6-methyl-2-(4-methylcyclohex-3-en-1-yl)hept-5-en-2-ol	3.8	Weak hydrophilicity
14104	C11H16O	164.24	CC1=CC(=C(C=C1)C(C)C)OC	InChI=1S/C11H16O/c1-8(2)10-6-5-9(3)7-11(10)12-4/h5-8H,1-4H3	LSQXNMXDFRRDSJ-UHFFFAOYSA-N	2-methoxy-4-methyl-1-propan-2-ylbenzene	3.8	Weak hydrophilicity
196854	C20H30O3	318.4	C[C@@H]1C(=O)C[C@@H]2[C@@]([C@@]13CC[C@]4(O3)COC=C4)(CCCC2(C)C)C	InChI=1S/C20H30O3/c1-14-15(21)12-16-17(2,3)6-5-7-18(16,4)20(14)9-8-19(23-20)10-11-22-13-19/h10-11,14,16H,5-9,12-13H2,1-4H3/t14-,16+,18+,19-,20-/m1/s1	MFAYXOLUJJXHCN-IZHFEEFNSA-N		3.8	Weak hydrophilicity
441005	C15H24	204.35	CC1=C[C@H]2[C@@H](CCC(=C2CC1)C)C(C)C	InChI=1S/C15H24/c1-10(2)13-8-6-12(4)14-7-5-11(3)9-15(13)14/h9-10,13,15H,5-8H2,1-4H3/t13-,15-/m0/s1	FUCYIEXQVQJBKY-ZFWWWQNUSA-N	(1S,8aR)-4,7-dimethyl-1-propan-2-yl-1,2,3,5,6,8a-hexahydronaphthalene	3.8	Weak hydrophilicity
5369926	C15H22O	218.33	CC(=C)/C=C/C12C3CC3C(CC1(O2)C)(C)C	InChI=1S/C15H22O/c1-10(2)6-7-15-12-8-11(12)13(3,4)9-14(15,5)16-15/h6-7,11-12H,1,8-9H2,2-5H3/b7-6+	JEWBTTPLZBTNTA-VOTSOKGWSA-N	4,6,6-trimethyl-2-[(1E)-3-methylbuta-1,3-dienyl]-3-oxatricyclo[5.1.0.02,4]octane	3.8	Weak hydrophilicity
6999975	C12H22O2	198.30	C[C@@H](CCC=C(C)C)CCOC(=O)C	InChI=1S/C12H22O2/c1-10(2)6-5-7-11(3)8-9-14-12(4)13/h6,11H,5,7-9H2,1-4H3/t11-/m0/s1	JOZKFWLRHCDGJA-NSHDSACASA-N	[(3S)-3,7-dimethyloct-6-enyl] acetate	3.8	Weak hydrophilicity
14213995	C23H30O7	418.5	C[C@H]1CC2=CC(=C(C(=C2C3=C(C(=C(C=C3[C@H]([C@H]1C)O)OC)OC)OC)OC)OC)O	InChI=1S/C23H30O7/c1-11-8-13-9-15(24)20(27-4)22(29-6)17(13)18-14(19(25)12(11)2)10-16(26-3)21(28-5)23(18)30-7/h9-12,19,24-25H,8H2,1-7H3/t11-,12-,19-/m0/s1	FNANNZAGLCKFOL-ZKTNFTSUSA-N	(9S,10S,11S)-3,4,14,15,16-pentamethoxy-9,10-dimethyltricyclo[10.4.0.02,7]hexadeca-1(16),2,4,6,12,14-hexaene-5,11-diol	3.8	Weak hydrophilicity
14213996	C23H30O7	418.5	C[C@H]1CC2=CC(=C(C(=C2C3=C(C(=C(C=C3[C@@H]([C@H]1C)O)OC)OC)OC)OC)OC)O	InChI=1S/C23H30O7/c1-11-8-13-9-15(24)20(27-4)22(29-6)17(13)18-14(19(25)12(11)2)10-16(26-3)21(28-5)23(18)30-7/h9-12,19,24-25H,8H2,1-7H3/t11-,12-,19+/m0/s1	FNANNZAGLCKFOL-SYTFOFBDSA-N	(9S,10S,11R)-3,4,14,15,16-pentamethoxy-9,10-dimethyltricyclo[10.4.0.02,7]hexadeca-1(16),2,4,6,12,14-hexaene-5,11-diol	3.8	Weak hydrophilicity
5317803	C23H30O7	418.5	C[C@H]1CC2=CC(=C(C(=C2C3=C(C(=C(C=C3C[C@]1(C)O)OC)OC)OC)O)OC)OC	InChI=1S/C23H30O7/c1-12-8-13-9-15(26-3)20(28-5)19(24)17(13)18-14(11-23(12,2)25)10-16(27-4)21(29-6)22(18)30-7/h9-10,12,24-25H,8,11H2,1-7H3/t12-,23-/m0/s1	NLJJSPKWNBUDNS-MYODQAERSA-N	(9S,10S)-4,5,14,15,16-pentamethoxy-9,10-dimethyltricyclo[10.4.0.02,7]hexadeca-1(16),2,4,6,12,14-hexaene-3,10-diol	3.7	Weak hydrophilicity
5317812	C23H30O7	418.5	C[C@H]1CC2=CC(=C(C(=C2C3=C(C(=C(C=C3C[C@]1(C)O)OC)OC)OC)OC)OC)O	InChI=1S/C23H30O7/c1-12-8-13-9-15(24)19(27-4)21(29-6)17(13)18-14(11-23(12,2)25)10-16(26-3)20(28-5)22(18)30-7/h9-10,12,24-25H,8,11H2,1-7H3/t12-,23-/m0/s1	LZUYISWUVHJQPR-MYODQAERSA-N	(9S,10S)-3,4,14,15,16-pentamethoxy-9,10-dimethyltricyclo[10.4.0.02,7]hexadeca-1(16),2,4,6,12,14-hexaene-5,10-diol	3.7	Weak hydrophilicity
119831	C15H24O	220.35	CC1CCC2C13CC(C2(C)C)C(=C)C(C3)O	InChI=1S/C15H24O/c1-9-5-6-13-14(3,4)11-7-15(9,13)8-12(16)10(11)2/h9,11-13,16H,2,5-8H2,1,3-4H3	DJYWGTBEZVORGE-UHFFFAOYSA-N	2,6,6-trimethyl-8-methylidenetricyclo[5.3.1.01,5]undecan-9-ol	3.6	Weak hydrophilicity
165536	C15H22O	218.33	C[C@@H]1CCCC2=CC(=O)[C@@H]3[C@H]([C@@]12C)C3(C)C	InChI=1S/C15H22O/c1-9-6-5-7-10-8-11(16)12-13(14(12,2)3)15(9,10)4/h8-9,12-13H,5-7H2,1-4H3/t9-,12-,13+,15+/m1/s1	UGVIZCBJCSXBCJ-JWFUOXDNSA-N	(1aR,7R,7aR,7bS)-1,1,7,7a-tetramethyl-1a,4,5,6,7,7b-hexahydrocyclopropa[a]naphthalen-2-one	3.6	Weak hydrophilicity
238797	C15H20O2	232.32	CC(C)C1=CC(=O)C(=CC=C1CC=C(C)C)O	InChI=1S/C15H20O2/c1-10(2)5-6-12-7-8-14(16)15(17)9-13(12)11(3)4/h5,7-9,11H,6H2,1-4H3,(H,16,17)	MNMNTZYOZZLKSV-UHFFFAOYSA-N	2-hydroxy-5-(3-methylbut-2-enyl)-6-propan-2-ylcyclohepta-2,4,6-trien-1-one	3.6	Weak hydrophilicity
594235	C15H24O	220.35	CC1(CCC(C23C14C2CC(C4)C3(C)C)O)C	InChI=1S/C15H24O/c1-12(2)6-5-11(16)15-10-7-9(13(15,3)4)8-14(10,12)15/h9-11,16H,5-8H2,1-4H3	URRFLKHHGNPGCX-UHFFFAOYSA-N	5,5,11,11-tetramethyltetracyclo[6.2.1.01,6.06,10]undecan-2-ol	3.6	Weak hydrophilicity
5368770	C10H16	136.23	CC(C)/C=C\C#CC(C)C	InChI=1S/C10H16/c1-9(2)7-5-6-8-10(3)4/h5,7,9-10H,1-4H3/b7-5-	FGLNIYXXYPEICN-ALCCZGGFSA-N	(Z)-2,7-dimethyloct-3-en-5-yne	3.6	Weak hydrophilicity
12305213	C15H22O	218.33	C[C@H]1CCCC2=CC(=O)[C@H]3[C@@H]([C@]12C)C3(C)C	InChI=1S/C15H22O/c1-9-6-5-7-10-8-11(16)12-13(14(12,2)3)15(9,10)4/h8-9,12-13H,5-7H2,1-4H3/t9-,12-,13+,15+/m0/s1	UGVIZCBJCSXBCJ-GCVYGYKWSA-N	(1aS,7S,7aS,7bR)-1,1,7,7a-tetramethyl-1a,4,5,6,7,7b-hexahydrocyclopropa[a]naphthalen-2-one	3.6	Weak hydrophilicity
101117096	C15H22O	218.33	CC1=CC(=O)C2C3[C@@H]1[C@@]2(CCCC3(C)C)C	InChI=1S/C15H22O/c1-9-8-10(16)12-13-11(9)15(12,4)7-5-6-14(13,2)3/h8,11-13H,5-7H2,1-4H3/t11-,12?,13?,15+/m1/s1	KTPOZFYJWLGJGH-LPXQKFACSA-N	(1S,2S)-2,6,6,11-tetramethyltricyclo[5.4.0.02,8]undec-10-en-9-one	3.6	Weak hydrophilicity
10208	C15H10O4	254.24	CC1=CC2=C(C(=C1)O)C(=O)C3=C(C2=O)C=CC=C3O	InChI=1S/C15H10O4/c1-7-5-9-13(11(17)6-7)15(19)12-8(14(9)18)3-2-4-10(12)16/h2-6,16-17H,1H3	LQGUBLBATBMXHT-UHFFFAOYSA-N	1,8-dihydroxy-3-methylanthracene-9,10-dione	3.5	Weak hydrophilicity
30248	C12H20O2	196.29	CC1CCC(CC1OC(=O)C)C(=C)C	InChI=1S/C12H20O2/c1-8(2)11-6-5-9(3)12(7-11)14-10(4)13/h9,11-12H,1,5-7H2,2-4H3	TUSIZTVSUSBSQI-UHFFFAOYSA-N	(2-methyl-5-prop-1-en-2-ylcyclohexyl) acetate	3.5	Weak hydrophilicity
88792	C12H18O2	194.27	CC(C)(C)C1=C(C=CC(=C1)OC)OC	InChI=1S/C12H18O2/c1-12(2,3)10-8-9(13-4)6-7-11(10)14-5/h6-8H,1-5H3	ALVJDUNBMKMTDC-UHFFFAOYSA-N	2-tert-butyl-1,4-dimethoxybenzene	3.5	Weak hydrophilicity
155902	C11H18	150.26	CC1=CC2CCC1(C2(C)C)C	InChI=1S/C11H18/c1-8-7-9-5-6-11(8,4)10(9,2)3/h7,9H,5-6H2,1-4H3	ZLCRBFJQCPQSGZ-UHFFFAOYSA-N	1,2,7,7-tetramethylbicyclo[2.2.1]hept-2-ene	3.5	Weak hydrophilicity
1549026	C12H20O2	196.29	CC(=CCC/C(=C/COC(=O)C)/C)C	InChI=1S/C12H20O2/c1-10(2)6-5-7-11(3)8-9-14-12(4)13/h6,8H,5,7,9H2,1-4H3/b11-8+	HIGQPQRQIQDZMP-DHZHZOJOSA-N	[(2E)-3,7-dimethylocta-2,6-dienyl] acetate	3.5	Weak hydrophilicity
5317799	C28H34O10	530.6	C[C@H]1CC2=CC3=C(C4=C2C5=C(C(=C(C=C5[C@@H]([C@@]1(C)O)OC(=O)[C@]([C@@H](CO4)C)(C)O)OC)OC)OC)OCO3	InChI=1S/C28H34O10/c1-13-8-15-9-18-22(37-12-36-18)24-19(15)20-16(10-17(32-5)21(33-6)23(20)34-7)25(27(13,3)30)38-26(29)28(4,31)14(2)11-35-24/h9-10,13-14,25,30-31H,8,11-12H2,1-7H3/t13-,14+,25-,27-,28+/m0/s1	VLLFEMVDMFTBHG-KMIFWYFFSA-N	(11R,12R,15S,24S,25S)-12,25-dihydroxy-18,19,20-trimethoxy-11,12,24,25-tetramethyl-4,6,9,14-tetraoxapentacyclo[13.7.3.03,7.08,22.016,21]pentacosa-1,3(7),8(22),16,18,20-hexaen-13-one	3.5	Weak hydrophilicity
75130910	C28H34O10	530.6	CC1CC2=CC3=C(C4=C2C5=C(C(=C(C=C5C(C1(C)O)OC(=O)C(C(CO4)C)(C)O)OC)OC)OC)OCO3	InChI=1S/C28H34O10/c1-13-8-15-9-18-22(37-12-36-18)24-19(15)20-16(10-17(32-5)21(33-6)23(20)34-7)25(27(13,3)30)38-26(29)28(4,31)14(2)11-35-24/h9-10,13-14,25,30-31H,8,11-12H2,1-7H3	VLLFEMVDMFTBHG-UHFFFAOYSA-N	12,25-dihydroxy-18,19,20-trimethoxy-11,12,24,25-tetramethyl-4,6,9,14-tetraoxapentacyclo[13.7.3.03,7.08,22.016,21]pentacosa-1,3(7),8(22),16,18,20-hexaen-13-one	3.5	Weak hydrophilicity
10703	C10H14	134.22	CC1=CC=CC=C1C(C)C	InChI=1S/C10H14/c1-8(2)10-7-5-4-6-9(10)3/h4-8H,1-3H3	WWRCMNKATXZARA-UHFFFAOYSA-N	1-methyl-2-propan-2-ylbenzene	3.4	Weak hydrophilicity
11142	C10H16	136.23	CC(C)C1CCC(=C)C=C1	InChI=1S/C10H16/c1-8(2)10-6-4-9(3)5-7-10/h4,6,8,10H,3,5,7H2,1-2H3	LFJQCDVYDGGFCH-UHFFFAOYSA-N	3-methylidene-6-propan-2-ylcyclohexene	3.4	Weak hydrophilicity
22311	C10H16	136.23	CC1=CCC(CC1)C(=C)C	InChI=1S/C10H16/c1-8(2)10-6-4-9(3)5-7-10/h4,10H,1,5-7H2,2-3H3	XMGQYMWWDOXHJM-UHFFFAOYSA-N	1-methyl-4-prop-1-en-2-ylcyclohexene	3.4	Weak hydrophilicity
88900	C15H24O	220.35	C[C@@H]1CC[C@@H]2[C@]13CC=C([C@H](C3)C2(C)C)CO	InChI=1S/C15H24O/c1-10-4-5-13-14(2,3)12-8-15(10,13)7-6-11(12)9-16/h6,10,12-13,16H,4-5,7-9H2,1-3H3/t10-,12+,13+,15+/m1/s1	FUZABTYGEVJEPT-HTUGSXCWSA-N	[(1S,2R,5S,7R)-2,6,6-trimethyl-8-tricyclo[5.3.1.01,5]undec-8-enyl]methanol	3.4	Weak hydrophilicity
136417	C21H22O9	418.4	COC1=C(C=C(C=C1)C2=C(C(=O)C3=C(C(=C(C(=C3O2)OC)OC)OC)O)OC)OC	InChI=1S/C21H22O9/c1-24-11-8-7-10(9-12(11)25-2)16-18(26-3)14(22)13-15(23)19(27-4)21(29-6)20(28-5)17(13)30-16/h7-9,23H,1-6H3	JDVPHCLYMGBZLE-UHFFFAOYSA-N	2-(3,4-dimethoxyphenyl)-5-hydroxy-3,6,7,8-tetramethoxychromen-4-one	3.4	Weak hydrophilicity
440917	C10H16	136.23	CC1=CC[C@@H](CC1)C(=C)C	InChI=1S/C10H16/c1-8(2)10-6-4-9(3)5-7-10/h4,10H,1,5-7H2,2-3H3/t10-/m0/s1	XMGQYMWWDOXHJM-JTQLQIEISA-N	(4R)-1-methyl-4-prop-1-en-2-ylcyclohexene	3.4	Weak hydrophilicity
442484	C10H16	136.23	CC(C)[C@@H]1CCC(=C)C=C1	InChI=1S/C10H16/c1-8(2)10-6-4-9(3)5-7-10/h4,6,8,10H,3,5,7H2,1-2H3/t10-/m0/s1	LFJQCDVYDGGFCH-JTQLQIEISA-N	(6S)-3-methylidene-6-propan-2-ylcyclohexene	3.4	Weak hydrophilicity
560917	C13H18O	190.28	C1CCC#CCCOCCC#CCC1	InChI=1S/C13H18O/c1-2-4-6-8-10-12-14-13-11-9-7-5-3-1/h1-5,10-13H2	ISEQOSOYOGJYOG-UHFFFAOYSA-N	1-oxacyclotetradeca-4,11-diyne	3.4	Weak hydrophilicity
578236	C10H16	136.23	CC(=C1C2C1(CCC2)C)C	InChI=1S/C10H16/c1-7(2)9-8-5-4-6-10(8,9)3/h8H,4-6H2,1-3H3	CSIZHOMQBOGEAV-UHFFFAOYSA-N	1-methyl-6-propan-2-ylidenebicyclo[3.1.0]hexane	3.4	Weak hydrophilicity
618834	C14H11FO3	246.23	COC(=O)C1=CC(=C(C=C1)F)OC2=CC=CC=C2	InChI=1S/C14H11FO3/c1-17-14(16)10-7-8-12(15)13(9-10)18-11-5-3-2-4-6-11/h2-9H,1H3	JYKULQBXNKHHEF-UHFFFAOYSA-N	methyl 4-fluoro-3-phenoxybenzoate	3.4	Weak hydrophilicity
643733	C15H14O4	258.27	CC/C=C\C#CC(=O)C1=CC=C(O1)/C=C/C(=O)OC	InChI=1S/C15H14O4/c1-3-4-5-6-7-13(16)14-10-8-12(19-14)9-11-15(17)18-2/h4-5,8-11H,3H2,1-2H3/b5-4-,11-9+	NQZCQIDFBYCBAU-JHGYFVHDSA-N	methyl (E)-3-[5-[(Z)-hept-4-en-2-ynoyl]furan-2-yl]prop-2-enoate	3.4	Weak hydrophilicity
931	C10H8	128.17	C1=CC=C2C=CC=CC2=C1	InChI=1S/C10H8/c1-2-6-10-8-4-3-7-9(10)5-1/h1-8H	UFWIBTONFRDIAS-UHFFFAOYSA-N	naphthalene	3.3	Weak hydrophilicity
6616	C10H16	136.23	CC1(C2CCC(C2)C1=C)C	InChI=1S/C10H16/c1-7-8-4-5-9(6-8)10(7,2)3/h8-9H,1,4-6H2,2-3H3	CRPUJAZIXJMDBK-UHFFFAOYSA-N	2,2-dimethyl-3-methylidenebicyclo[2.2.1]heptane	3.3	Weak hydrophilicity
31289	C9H18O	142.24	CCCCCCCCC=O	InChI=1S/C9H18O/c1-2-3-4-5-6-7-8-9-10/h9H,2-8H2,1H3	GYHFUZHODSMOHU-UHFFFAOYSA-N	nonanal	3.3	Weak hydrophilicity
93009	C12H20O2	196.29	CC(=O)O[C@@H]1C[C@@H]2CC[C@]1(C2(C)C)C	InChI=1S/C12H20O2/c1-8(13)14-10-7-9-5-6-12(10,4)11(9,2)3/h9-10H,5-7H2,1-4H3/t9-,10+,12+/m0/s1	KGEKLUUHTZCSIP-HOSYDEDBSA-N	[(1S,2R,4S)-1,7,7-trimethyl-2-bicyclo[2.2.1]heptanyl] acetate	3.3	Weak hydrophilicity
440966	C10H16	136.23	CC1([C@H]2CC[C@H](C2)C1=C)C	InChI=1S/C10H16/c1-7-8-4-5-9(6-8)10(7,2)3/h8-9H,1,4-6H2,2-3H3/t8-,9+/m1/s1	CRPUJAZIXJMDBK-BDAKNGLRSA-N	(1S,4R)-2,2-dimethyl-3-methylidenebicyclo[2.2.1]heptane	3.3	Weak hydrophilicity
557869	C6H11Cl2P	185.03	C1CCC(CC1)P(Cl)Cl	InChI=1S/C6H11Cl2P/c7-9(8)6-4-2-1-3-5-6/h6H,1-5H2	MJEQIIGWDHUZJW-UHFFFAOYSA-N	dichloro(cyclohexyl)phosphane	3.3	Weak hydrophilicity
601765	C12H18O2	194.27	CC1=C(C(=C(C(=C1OC)C)C)OC)C	InChI=1S/C12H18O2/c1-7-8(2)12(14-6)10(4)9(3)11(7)13-5/h1-6H3	CPDNGRVWRPXTGS-UHFFFAOYSA-N	1,4-dimethoxy-2,3,5,6-tetramethylbenzene	3.3	Weak hydrophilicity
605048	C13H16O2	204.26	CCC1=CC2=C(C=C1)OC(=O)CC2(C)C	InChI=1S/C13H16O2/c1-4-9-5-6-11-10(7-9)13(2,3)8-12(14)15-11/h5-7H,4,8H2,1-3H3	GEZUEVJBQGETFG-UHFFFAOYSA-N	6-ethyl-4,4-dimethyl-3H-chromen-2-one	3.3	Weak hydrophilicity
637531	C12H20O2	196.29	CC(=O)O[C@@H]1C[C@H]2CC[C@@]1(C2(C)C)C	InChI=1S/C12H20O2/c1-8(13)14-10-7-9-5-6-12(10,4)11(9,2)3/h9-10H,5-7H2,1-4H3/t9-,10-,12+/m1/s1	KGEKLUUHTZCSIP-FOGDFJRCSA-N	[(1R,2R,4R)-1,7,7-trimethyl-2-bicyclo[2.2.1]heptanyl] acetate	3.3	Weak hydrophilicity
3084331	C15H26O	222.37	CC1=C[C@H]2[C@@H](CC[C@]([C@H]2CC1)(C)O)C(C)C	InChI=1S/C15H26O/c1-10(2)12-7-8-15(4,16)14-6-5-11(3)9-13(12)14/h9-10,12-14,16H,5-8H2,1-4H3/t12-,13-,14-,15-/m0/s1	LHYHMMRYTDARSZ-AJNGGQMLSA-N	(1S,4S,4aR,8aS)-1,6-dimethyl-4-propan-2-yl-3,4,4a,7,8,8a-hexahydro-2H-naphthalen-1-ol	3.3	Weak hydrophilicity
9950661	C19H18O7	358.3	COC1=C(C=C(C=C1)C2=CC(=O)C3=C(O2)C(=C(C=C3O)OC)OC)OC	InChI=1S/C19H18O7/c1-22-13-6-5-10(7-15(13)23-2)14-8-11(20)17-12(21)9-16(24-3)18(25-4)19(17)26-14/h5-9,21H,1-4H3	HIUKQMVQSJHRNC-UHFFFAOYSA-N	2-(3,4-dimethoxyphenyl)-5-hydroxy-7,8-dimethoxychromen-4-one	3.3	Weak hydrophilicity
8842	C10H20O	156.26	CC(CCC=C(C)C)CCO	InChI=1S/C10H20O/c1-9(2)5-4-6-10(3)7-8-11/h5,10-11H,4,6-8H2,1-3H3	QMVPMAAFGQKVCJ-UHFFFAOYSA-N	3,7-dimethyloct-6-en-1-ol	3.2	Weak hydrophilicity
79035	C10H16	136.23	CC1(C2CC3C1(C3C2)C)C	InChI=1S/C10H16/c1-9(2)6-4-7-8(5-6)10(7,9)3/h6-8H,4-5H2,1-3H3	RRBYUSWBLVXTQN-UHFFFAOYSA-N	1,7,7-trimethyltricyclo[2.2.1.02,6]heptane	3.2	Weak hydrophilicity
101977	C10H20O	156.26	C[C@H](CCC=C(C)C)CCO	InChI=1S/C10H20O/c1-9(2)5-4-6-10(3)7-8-11/h5,10-11H,4,6-8H2,1-3H3/t10-/m1/s1	QMVPMAAFGQKVCJ-SNVBAGLBSA-N	(3R)-3,7-dimethyloct-6-en-1-ol	3.2	Weak hydrophilicity
179519	C15H24O	220.35	CC(C)C1CCC2(C3C1C2C(=CC3)CO)C	InChI=1S/C15H24O/c1-9(2)11-6-7-15(3)12-5-4-10(8-16)14(15)13(11)12/h4,9,11-14,16H,5-8H2,1-3H3	JIXPRNKLOIEGFI-UHFFFAOYSA-N	(1-methyl-8-propan-2-yl-3-tricyclo[4.4.0.02,7]dec-3-enyl)methanol	3.2	Weak hydrophilicity
536461	C11H20O	168.28	CC(=CCCC(C)(CC=C)O)C	InChI=1S/C11H20O/c1-5-8-11(4,12)9-6-7-10(2)3/h5,7,12H,1,6,8-9H2,2-4H3	PWEXDCWJSFTGOP-UHFFFAOYSA-N	4,8-dimethylnona-1,7-dien-4-ol	3.2	Weak hydrophilicity
536567	C14H22O2	222.32	CC1(C2C1C3C(C3(C)C)C(C2)C(=O)OC)C	InChI=1S/C14H22O2/c1-13(2)8-6-7(12(15)16-5)9-11(10(8)13)14(9,3)4/h7-11H,6H2,1-5H3	DRVRUAVAIYEFIK-UHFFFAOYSA-N	methyl 3,3,8,8-tetramethyltricyclo[5.1.0.02,4]octane-5-carboxylate	3.2	Weak hydrophilicity
14896	C10H16	136.23	CC1(C2CCC(=C)C1C2)C	InChI=1S/C10H16/c1-7-4-5-8-6-9(7)10(8,2)3/h8-9H,1,4-6H2,2-3H3	WTARULDDTDQWMU-UHFFFAOYSA-N	6,6-dimethyl-2-methylidenebicyclo[3.1.1]heptane	3.1	Weak hydrophilicity
18818	C10H16	136.23	CC(C)C12CCC(=C)C1C2	InChI=1S/C10H16/c1-7(2)10-5-4-8(3)9(10)6-10/h7,9H,3-6H2,1-2H3	NDVASEGYNIMXJL-UHFFFAOYSA-N	4-methylidene-1-propan-2-ylbicyclo[3.1.0]hexane	3.1	Weak hydrophilicity
92231	C15H24O	220.35	C[C@@]1(CC[C@@H]2[C@@H]1[C@H]3[C@H](C3(C)C)CCC2=C)O	InChI=1S/C15H24O/c1-9-5-6-11-13(14(11,2)3)12-10(9)7-8-15(12,4)16/h10-13,16H,1,5-8H2,2-4H3/t10-,11+,12+,13+,15-/m0/s1	FRMCCTDTYSRUBE-BGPZULBFSA-N	(1aR,4aR,7S,7aR,7bR)-1,1,7-trimethyl-4-methylidene-1a,2,3,4a,5,6,7a,7b-octahydrocyclopropa[h]azulen-7-ol	3.1	Weak hydrophilicity
440967	C10H16	136.23	CC1([C@H]2CCC(=C)[C@@H]1C2)C	InChI=1S/C10H16/c1-7-4-5-8-6-9(7)10(8,2)3/h8-9H,1,4-6H2,2-3H3/t8-,9-/m0/s1	WTARULDDTDQWMU-IUCAKERBSA-N	(1S,5S)-6,6-dimethyl-2-methylidenebicyclo[3.1.1]heptane	3.1	Weak hydrophilicity
5367380	C7H10	94.15	C/C(=C\C=C)/C=C	InChI=1S/C7H10/c1-4-6-7(3)5-2/h4-6H,1-2H2,3H3/b7-6+	NEVFABBVOIJXHE-VOTSOKGWSA-N	(3E)-3-methylhexa-1,3,5-triene	3.1	Weak hydrophilicity
6427102	C12H20O2	196.29	CC(=O)O[C@@H]1C(C2CCC1(C2)C)(C)C	InChI=1S/C12H20O2/c1-8(13)14-10-11(2,3)9-5-6-12(10,4)7-9/h9-10H,5-7H2,1-4H3/t9?,10-,12?/m1/s1	JUWUWIGZUVEFQB-SQLBVSGCSA-N	[(2S)-1,3,3-trimethyl-2-bicyclo[2.2.1]heptanyl] acetate	3.1	Weak hydrophilicity
10290825	C10H16	136.23	CC1([C@@H]2CCC(=C)[C@H]1C2)C	InChI=1S/C10H16/c1-7-4-5-8-6-9(7)10(8,2)3/h8-9H,1,4-6H2,2-3H3/t8-,9-/m1/s1	WTARULDDTDQWMU-RKDXNWHRSA-N	(1R,5R)-6,6-dimethyl-2-methylidenebicyclo[3.1.1]heptane	3.1	Weak hydrophilicity
632135	C20H20O7	372.4	COC1=C(C=C(C=C1)C2=CC(=O)C3=C(O2)C(=C(C=C3OC)OC)OC)OC	InChI=1S/C20H20O7/c1-22-13-7-6-11(8-15(13)23-2)14-9-12(21)18-16(24-3)10-17(25-4)19(26-5)20(18)27-14/h6-10H,1-5H3	UYCWETIUOAGWIL-UHFFFAOYSA-N	2-(3,4-dimethoxyphenyl)-5,7,8-trimethoxychromen-4-one	3	Weak hydrophilicity
638011	C10H16O	152.23	CC(=CCC/C(=C/C=O)/C)C	InChI=1S/C10H16O/c1-9(2)5-4-6-10(3)7-8-11/h5,7-8H,4,6H2,1-3H3/b10-7+	WTEVQBCEXWBHNA-JXMROGBWSA-N	(2E)-3,7-dimethylocta-2,6-dienal	3	Weak hydrophilicity
5969616	C20H20N2O4	352.4	COC1=C(C=CC(=C1)/C=C/C(=O)NCCC2=CNC3=C2C=C(C=C3)O)O	InChI=1S/C20H20N2O4/c1-26-19-10-13(2-6-18(19)24)3-7-20(25)21-9-8-14-12-22-17-5-4-15(23)11-16(14)17/h2-7,10-12,22-24H,8-9H2,1H3,(H,21,25)/b7-3+	WGHKJYWENWLOMY-XVNBXDOJSA-N	(E)-N-[2-(5-hydroxy-1H-indol-3-yl)ethyl]-3-(4-hydroxy-3-methoxyphenyl)prop-2-enamide	3	Weak hydrophilicity
8079	C6H10	82.14	C1CCC=CC1	InChI=1S/C6H10/c1-2-4-6-5-3-1/h1-2H,3-6H2	HGCIXCUEYOPUTN-UHFFFAOYSA-N	cyclohexene	2.9	Weak hydrophilicity
95779	C10H14O2	166.22	CC1=CC(=C(C=C1O)C(C)C)O	InChI=1S/C10H14O2/c1-6(2)8-5-9(11)7(3)4-10(8)12/h4-6,11-12H,1-3H3	OQIOHYHRGZNZCW-UHFFFAOYSA-N	2-methyl-5-propan-2-ylbenzene-1,4-diol	2.9	Weak hydrophilicity
142131	C9H16	124.22	CCC=C=CCC(C)C	InChI=1S/C9H16/c1-4-5-6-7-8-9(2)3/h5,7,9H,4,8H2,1-3H3	GOFRIZQMGVLGIN-UHFFFAOYSA-N		2.9	Weak hydrophilicity
327096	C14H18O	202.29	C1CC2(CCC1(CC2)C3=CC=CC=C3)O	InChI=1S/C14H18O/c15-14-9-6-13(7-10-14,8-11-14)12-4-2-1-3-5-12/h1-5,15H,6-11H2	KKATZNUAUKDUIL-UHFFFAOYSA-N	4-phenylbicyclo[2.2.2]octan-1-ol	2.9	Weak hydrophilicity
637566	C10H18O	154.25	CC(=CCC/C(=C/CO)/C)C	InChI=1S/C10H18O/c1-9(2)5-4-6-10(3)7-8-11/h5,7,11H,4,6,8H2,1-3H3/b10-7+	GLZPCOQZEFWAFX-JXMROGBWSA-N	(2E)-3,7-dimethylocta-2,6-dien-1-ol	2.9	Weak hydrophilicity
6654	C10H16	136.23	CC1=CCC2CC1C2(C)C	InChI=1S/C10H16/c1-7-4-5-8-6-9(7)10(8,2)3/h4,8-9H,5-6H2,1-3H3	GRWFGVWFFZKLTI-UHFFFAOYSA-N	2,6,6-trimethylbicyclo[3.1.1]hept-2-ene	2.8	Weak hydrophilicity
7461	C10H16	136.23	CC1=CCC(=CC1)C(C)C	InChI=1S/C10H16/c1-8(2)10-6-4-9(3)5-7-10/h4,7-8H,5-6H2,1-3H3	YKFLAYDHMOASIY-UHFFFAOYSA-N	1-methyl-4-propan-2-ylcyclohexa-1,4-diene	2.8	Weak hydrophilicity
7462	C10H16	136.23	CC1=CC=C(CC1)C(C)C	InChI=1S/C10H16/c1-8(2)10-6-4-9(3)5-7-10/h4,6,8H,5,7H2,1-3H3	YHQGMYUVUMAZJR-UHFFFAOYSA-N	1-methyl-4-propan-2-ylcyclohexa-1,3-diene	2.8	Weak hydrophilicity
11463	C10H16	136.23	CC1=CCC(=C(C)C)CC1	InChI=1S/C10H16/c1-8(2)10-6-4-9(3)5-7-10/h4H,5-7H2,1-3H3	MOYAFQVGZZPNRA-UHFFFAOYSA-N	1-methyl-4-propan-2-ylidenecyclohexene	2.8	Weak hydrophilicity
17868	C10H16	136.23	CC1=CCC2(C1C2)C(C)C	InChI=1S/C10H16/c1-7(2)10-5-4-8(3)9(10)6-10/h4,7,9H,5-6H2,1-3H3	KQAZVFVOEIRWHN-UHFFFAOYSA-N	2-methyl-5-propan-2-ylbicyclo[3.1.0]hex-2-ene	2.8	Weak hydrophilicity
20960	C12H20O2	196.29	CC1=CCC(CC1)(C(C)C)OC(=O)C	InChI=1S/C12H20O2/c1-9(2)12(14-11(4)13)7-5-10(3)6-8-12/h5,9H,6-8H2,1-4H3	BFCBRSFYYLSTAA-UHFFFAOYSA-N	(4-methyl-1-propan-2-ylcyclohex-3-en-1-yl) acetate	2.8	Weak hydrophilicity
66841	C10H16	136.23	CC(C)C1=CCC(=C)CC1	InChI=1S/C10H16/c1-8(2)10-6-4-9(3)5-7-10/h6,8H,3-5,7H2,1-2H3	SCWPFSIZUZUCCE-UHFFFAOYSA-N	4-methylidene-1-propan-2-ylcyclohexene	2.8	Weak hydrophilicity
67108	C17H20N2O3	300.35	CCOC1=CC(=C(C=C1N)OCC)NC(=O)C2=CC=CC=C2	InChI=1S/C17H20N2O3/c1-3-21-15-11-14(16(22-4-2)10-13(15)18)19-17(20)12-8-6-5-7-9-12/h5-11H,3-4,18H2,1-2H3,(H,19,20)	CNXZLZNEIYFZGU-UHFFFAOYSA-N	N-(4-amino-2,5-diethoxyphenyl)benzamide	2.8	Weak hydrophilicity
79044	C10H16	136.23	CC1=CC2C(C2(C)C)CC1	InChI=1S/C10H16/c1-7-4-5-8-9(6-7)10(8,2)3/h6,8-9H,4-5H2,1-3H3	IBVJWOMJGCHRRW-UHFFFAOYSA-N	3,7,7-trimethylbicyclo[4.1.0]hept-2-ene	2.8	Weak hydrophilicity
440968	C10H16	136.23	CC1=CC[C@H]2C[C@@H]1C2(C)C	InChI=1S/C10H16/c1-7-4-5-8-6-9(7)10(8,2)3/h4,8-9H,5-6H2,1-3H3/t8-,9-/m0/s1	GRWFGVWFFZKLTI-IUCAKERBSA-N	(1S,5S)-2,6,6-trimethylbicyclo[3.1.1]hept-2-ene	2.8	Weak hydrophilicity
562366	C14H17NO3	247.29	CC1CC(C(C(C1=O)C)C2=CC=CC=C2)[N+](=O)[O-]	InChI=1S/C14H17NO3/c1-9-8-12(15(17)18)13(10(2)14(9)16)11-6-4-3-5-7-11/h3-7,9-10,12-13H,8H2,1-2H3	FCKXGTBPFNRWQX-UHFFFAOYSA-N	2,6-dimethyl-4-nitro-3-phenylcyclohexan-1-one	2.8	Weak hydrophilicity
326	C10H12O	148.20	CC(C)C1=CC=C(C=C1)C=O	InChI=1S/C10H12O/c1-8(2)10-5-3-9(7-11)4-6-10/h3-8H,1-2H3	WTWBUQJHJGUZCY-UHFFFAOYSA-N	4-propan-2-ylbenzaldehyde	2.7	Weak hydrophilicity
6549	C10H18O	154.25	CC(=CCCC(C)(C=C)O)C	InChI=1S/C10H18O/c1-5-10(4,11)8-6-7-9(2)3/h5,7,11H,1,6,8H2,2-4H3	CDOSHBSSFJOMGT-UHFFFAOYSA-N	3,7-dimethylocta-1,6-dien-3-ol	2.7	Weak hydrophilicity
443158	C10H18O	154.25	CC(=CCC[C@](C)(C=C)O)C	InChI=1S/C10H18O/c1-5-10(4,11)8-6-7-9(2)3/h5,7,11H,1,6,8H2,2-4H3/t10-/m0/s1	CDOSHBSSFJOMGT-JTQLQIEISA-N	(3R)-3,7-dimethylocta-1,6-dien-3-ol	2.7	Weak hydrophilicity
1201518	C10H18O	154.25	C[C@]12CC[C@H](C1(C)C)C[C@H]2O	InChI=1S/C10H18O/c1-9(2)7-4-5-10(9,3)8(11)6-7/h7-8,11H,4-6H2,1-3H3/t7-,8+,10+/m0/s1	DTGKSKDOIYIVQL-QXFUBDJGSA-N	(1S,2R,4S)-1,7,7-trimethylbicyclo[2.2.1]heptan-2-ol	2.7	Weak hydrophilicity
5318039	C21H26O6	374.4	COC1=C(C=CC(=C1)CCC(CC(=O)CCC2=CC(=C(C=C2)O)OC)O)O	InChI=1S/C21H26O6/c1-26-20-11-14(5-9-18(20)24)3-7-16(22)13-17(23)8-4-15-6-10-19(25)21(12-15)27-2/h5-6,9-12,16,22,24-25H,3-4,7-8,13H2,1-2H3	RSAHICAPUYTWHW-UHFFFAOYSA-N	5-hydroxy-1,7-bis(4-hydroxy-3-methoxyphenyl)heptan-3-one	2.7	Weak hydrophilicity
25763830	C21H26O6	374.4	COC1=C(C=CC(=C1)CC[C@H](CC(=O)CCC2=CC(=C(C=C2)O)OC)O)O	InChI=1S/C21H26O6/c1-26-20-11-14(5-9-18(20)24)3-7-16(22)13-17(23)8-4-15-6-10-19(25)21(12-15)27-2/h5-6,9-12,16,22,24-25H,3-4,7-8,13H2,1-2H3/t16-/m1/s1	RSAHICAPUYTWHW-MRXNPFEDSA-N	(5R)-5-hydroxy-1,7-bis(4-hydroxy-3-methoxyphenyl)heptan-3-one	2.7	Weak hydrophilicity
539857	C15H26O2	238.37	CC(C)C1CCC(C2C1C(CC2)C(=O)C)(C)O	InChI=1S/C15H26O2/c1-9(2)11-7-8-15(4,17)13-6-5-12(10(3)16)14(11)13/h9,11-14,17H,5-8H2,1-4H3	WLXJHVQYKOJBBN-UHFFFAOYSA-N	1-(4-hydroxy-4-methyl-7-propan-2-yl-1,2,3,3a,5,6,7,7a-octahydroinden-1-yl)ethanone	2.6	Weak hydrophilicity
5283324	C8H14O	126.20	CCCCC/C=C/C=O	InChI=1S/C8H14O/c1-2-3-4-5-6-7-8-9/h6-8H,2-5H2,1H3/b7-6+	LVBXEMGDVWVTGY-VOTSOKGWSA-N	(E)-oct-2-enal	2.6	Weak hydrophilicity
5317952	C17H18O6	318.32	CC(C)C(=O)C(C1=C(C=CC2=C1OC(=O)C=C2)OC)OC(=O)C	InChI=1S/C17H18O6/c1-9(2)15(20)17(22-10(3)18)14-12(21-4)7-5-11-6-8-13(19)23-16(11)14/h5-9,17H,1-4H3	VLHOVPZUSXEINR-UHFFFAOYSA-N	[1-(7-methoxy-2-oxochromen-8-yl)-3-methyl-2-oxobutyl] acetate	2.6	Weak hydrophilicity
12304610	C10H18O	154.25	C[C@@H]1[C@H]2C[C@]2(C[C@@H]1O)C(C)C	InChI=1S/C10H18O/c1-6(2)10-4-8(10)7(3)9(11)5-10/h6-9,11H,4-5H2,1-3H3/t7-,8-,9+,10+/m1/s1	DZVXRFMREAADPP-IMSYWVGJSA-N	(1S,3S,4R,5R)-4-methyl-1-propan-2-ylbicyclo[3.1.0]hexan-3-ol	2.6	Weak hydrophilicity
10248	C12H16O3	208.25	COC1=CC(=CC(=C1OC)OC)CC=C	InChI=1S/C12H16O3/c1-5-6-9-7-10(13-2)12(15-4)11(8-9)14-3/h5,7-8H,1,6H2,2-4H3	BPLQKQKXWHCZSS-UHFFFAOYSA-N	1,2,3-trimethoxy-5-prop-2-enylbenzene	2.5	Weak hydrophilicity
15612	C11H20O4	216.27	COC(=O)CCCCCCCC(=O)OC	InChI=1S/C11H20O4/c1-14-10(12)8-6-4-3-5-7-9-11(13)15-2/h3-9H2,1-2H3	DRUKNYVQGHETPO-UHFFFAOYSA-N	dimethyl nonanedioate	2.5	Weak hydrophilicity
138211	C10H12O	148.20	CC(=C)C(C1=CC=CC=C1)O	InChI=1S/C10H12O/c1-8(2)10(11)9-6-4-3-5-7-9/h3-7,10-11H,1H2,2H3	ZGYBYYJGIKPBFD-UHFFFAOYSA-N	2-methyl-1-phenylprop-2-en-1-ol	2.5	Weak hydrophilicity
62204	C5H8	68.12	C/C=C/C=C	InChI=1S/C5H8/c1-3-5-4-2/h3-5H,1H2,2H3/b5-4+	PMJHHCWVYXUKFD-SNAWJCMRSA-N	(3E)-penta-1,3-diene	2.4	Weak hydrophilicity
111037	C12H20O2	196.29	CC1=CCC(CC1)C(C)(C)OC(=O)C	InChI=1S/C12H20O2/c1-9-5-7-11(8-6-9)12(3,4)14-10(2)13/h5,11H,6-8H2,1-4H3	IGODOXYLBBXFDW-UHFFFAOYSA-N	2-(4-methylcyclohex-3-en-1-yl)propan-2-yl acetate	2.4	Weak hydrophilicity
11469649	C12H20O2	196.29	CC1=CC[C@@H](CC1)C(C)(C)OC(=O)C	InChI=1S/C12H20O2/c1-9-5-7-11(8-6-9)12(3,4)14-10(2)13/h5,11H,6-8H2,1-4H3/t11-/m0/s1	IGODOXYLBBXFDW-NSHDSACASA-N	2-[(1R)-4-methylcyclohex-3-en-1-yl]propan-2-yl acetate	2.4	Weak hydrophilicity
338	C7H6O3	138.12	C1=CC=C(C(=C1)C(=O)O)O	InChI=1S/C7H6O3/c8-6-4-2-1-3-5(6)7(9)10/h1-4,8H,(H,9,10)	YGSDEFSMJLZEOE-UHFFFAOYSA-N	2-hydroxybenzoic acid	2.3	Strong hydrophilicity
122484	C10H18O	154.25	CC(C)[C@@H]1CC[C@@](C=C1)(C)O	InChI=1S/C10H18O/c1-8(2)9-4-6-10(3,11)7-5-9/h4,6,8-9,11H,5,7H2,1-3H3/t9-,10-/m0/s1	IZXYHAXVIZHGJV-UWVGGRQHSA-N	(1R,4S)-1-methyl-4-propan-2-ylcyclohex-2-en-1-ol	2.3	Strong hydrophilicity
589741	C9H10N2	146.19	CC1=CC2=NNC(=C2C=C1)C	InChI=1S/C9H10N2/c1-6-3-4-8-7(2)10-11-9(8)5-6/h3-5H,1-2H3,(H,10,11)	YELUYTLFUPWAIQ-UHFFFAOYSA-N	3,6-dimethyl-2H-indazole	2.3	Strong hydrophilicity
5319562	C10H10O3	178.18	COC(=O)/C=C/C1=CC=C(C=C1)O	InChI=1S/C10H10O3/c1-13-10(12)7-4-8-2-5-9(11)6-3-8/h2-7,11H,1H3/b7-4+	NITWSHWHQAQBAW-QPJJXVBHSA-N	methyl (E)-3-(4-hydroxyphenyl)prop-2-enoate	2.3	Strong hydrophilicity
11230	C10H18O	154.25	CC1=CCC(CC1)(C(C)C)O	InChI=1S/C10H18O/c1-8(2)10(11)6-4-9(3)5-7-10/h4,8,11H,5-7H2,1-3H3	WRYLYDPHFGVWKC-UHFFFAOYSA-N	4-methyl-1-propan-2-ylcyclohex-3-en-1-ol	2.2	Strong hydrophilicity
86852	C8H14O2	142.20	CCCCC1CCOC1=O	InChI=1S/C8H14O2/c1-2-3-4-7-5-6-10-8(7)9/h7H,2-6H2,1H3	GNGUMAGSNTVFLB-UHFFFAOYSA-N	3-butyloxolan-2-one	2.2	Strong hydrophilicity
643731	C9H14O	138.21	CC/C=C\CC/C=C/C=O	InChI=1S/C9H14O/c1-2-3-4-5-6-7-8-9-10/h3-4,7-9H,2,5-6H2,1H3/b4-3-,8-7+	HZYHMHHBBBSGHB-ODYTWBPASA-N	(2E,6Z)-nona-2,6-dienal	2.2	Strong hydrophilicity
2724161	C10H18O	154.25	CC1=CC[C@@](CC1)(C(C)C)O	InChI=1S/C10H18O/c1-8(2)10(11)6-4-9(3)5-7-10/h4,8,11H,5-7H2,1-3H3/t10-/m1/s1	WRYLYDPHFGVWKC-SNVBAGLBSA-N	(1S)-4-methyl-1-propan-2-ylcyclohex-3-en-1-ol	2.2	Strong hydrophilicity
5365891	C8H14O	126.20	CCCCC(=O)/C=C/C	InChI=1S/C8H14O/c1-3-5-7-8(9)6-4-2/h4,6H,3,5,7H2,1-2H3/b6-4+	FMDLEUPBHMCPQV-GQCTYLIASA-N	(E)-oct-2-en-4-one	2.1	Strong hydrophilicity
4770	C10H13NO2	179.22	C1=CC=C(C=C1)CCCOC(=O)N	InChI=1S/C10H13NO2/c11-10(12)13-8-4-7-9-5-2-1-3-6-9/h1-3,5-6H,4,7-8H2,(H2,11,12)	CAMYKONBWHRPDD-UHFFFAOYSA-N	3-phenylpropyl carbamate	2	Strong hydrophilicity
10607	C22H22O8	414.4	COC1=CC(=CC(=C1OC)OC)[C@H]2[C@@H]3[C@H](COC3=O)[C@H](C4=CC5=C(C=C24)OCO5)O	InChI=1S/C22H22O8/c1-25-16-4-10(5-17(26-2)21(16)27-3)18-11-6-14-15(30-9-29-14)7-12(11)20(23)13-8-28-22(24)19(13)18/h4-7,13,18-20,23H,8-9H2,1-3H3/t13-,18+,19-,20-/m0/s1	YJGVMLPVUAXIQN-XVVDYKMHSA-N	(5R,5aR,8aR,9R)-5-hydroxy-9-(3,4,5-trimethoxyphenyl)-5a,6,8a,9-tetrahydro-5H-[2]benzofuro[5,6-f][1,3]benzodioxol-8-one	2	Strong hydrophilicity
556304	C7H10	94.15	C=C1C2C1CCC2	InChI=1S/C7H10/c1-5-6-3-2-4-7(5)6/h6-7H,1-4H2	WOMHOBHWESQOKV-UHFFFAOYSA-N	6-methylidenebicyclo[3.1.0]hexane	2	Strong hydrophilicity
243	C7H6O2	122.12	C1=CC=C(C=C1)C(=O)O	InChI=1S/C7H6O2/c8-7(9)6-4-2-1-3-5-6/h1-5H,(H,8,9)	WPYMKLBDIGXBTP-UHFFFAOYSA-N	benzoic acid	1.9	Strong hydrophilicity
2775	C11H10O4	206.19	COC1=CC2=C(C=CC(=O)O2)C(=C1)OC	InChI=1S/C11H10O4/c1-13-7-5-9(14-2)8-3-4-11(12)15-10(8)6-7/h3-6H,1-2H3	NXJCRELRQHZBQA-UHFFFAOYSA-N	5,7-dimethoxychromen-2-one	1.9	Strong hydrophilicity
8892	C6H12O2	116.16	CCCCCC(=O)O	InChI=1S/C6H12O2/c1-2-3-4-5-6(7)8/h2-5H2,1H3,(H,7,8)	FUZZWVXGSFPDMH-UHFFFAOYSA-N	hexanoic acid	1.9	Strong hydrophilicity
10869	C8H10O	122.16	COCC1=CC=CC=C1	InChI=1S/C8H10O/c1-9-7-8-5-3-2-4-6-8/h2-6H,7H2,1H3	GQKZBCPTCWJTAS-UHFFFAOYSA-N	methoxymethylbenzene	1.9	Strong hydrophilicity
31234	C9H12O	136.19	C1=CC=C(C=C1)CCCO	InChI=1S/C9H12O/c10-8-4-7-9-5-2-1-3-6-9/h1-3,5-6,10H,4,7-8H2	VAJVDSVGBWFCLW-UHFFFAOYSA-N	3-phenylpropan-1-ol	1.9	Strong hydrophilicity
77667	C10H16	136.23	CC1C(=C(C(=C1C)C)C)C	InChI=1S/C10H16/c1-6-7(2)9(4)10(5)8(6)3/h6H,1-5H3	WQIQNKQYEUMPBM-UHFFFAOYSA-N	1,2,3,4,5-pentamethylcyclopenta-1,3-diene	1.9	Strong hydrophilicity
81722	C10H18O	154.25	CC(C)(C1CCC(=C)CC1)O	InChI=1S/C10H18O/c1-8-4-6-9(7-5-8)10(2,3)11/h9,11H,1,4-7H2,2-3H3	SQIFACVGCPWBQZ-UHFFFAOYSA-N	2-(4-methylidenecyclohexyl)propan-2-ol	1.9	Strong hydrophilicity
88068	C8H8O3	152.15	COC(=O)C1=CC(=CC=C1)O	InChI=1S/C8H8O3/c1-11-8(10)6-3-2-4-7(9)5-6/h2-5,9H,1H3	YKUCHDXIBAQWSF-UHFFFAOYSA-N	methyl 3-hydroxybenzoate	1.9	Strong hydrophilicity
285342	C28H37NO8	515.6	CC(C)CC[C@@](CC(=O)OC)(C(=O)O[C@H]1[C@H]2C3=CC4=C(C=C3CCN5[C@@]2(CCC5)C=C1OC)OCO4)O	InChI=1S/C28H37NO8/c1-17(2)6-9-28(32,15-23(30)34-4)26(31)37-25-22(33-3)14-27-8-5-10-29(27)11-7-18-12-20-21(36-16-35-20)13-19(18)24(25)27/h12-14,17,24-25,32H,5-11,15-16H2,1-4H3/t24-,25-,27+,28-/m1/s1	WRCBXHDQHPUVHW-QKBZBAIHSA-N	1-O-[(2S,3S,6R)-4-methoxy-16,18-dioxa-10-azapentacyclo[11.7.0.02,6.06,10.015,19]icosa-1(20),4,13,15(19)-tetraen-3-yl] 4-O-methyl (2R)-2-hydroxy-2-(3-methylbutyl)butanedioate	1.9	Strong hydrophilicity
640199	C9H12O	136.19	CC[C@H](C1=CC=CC=C1)O	InChI=1S/C9H12O/c1-2-9(10)8-6-4-3-5-7-8/h3-7,9-10H,2H2,1H3/t9-/m1/s1	DYUQAZSOFZSPHD-SECBINFHSA-N	(1R)-1-phenylpropan-1-ol	1.9	Strong hydrophilicity
5281433	C19H24O6	348.4	C/C/1=C\C[C@H](/C(=C/[C@H]([C@H]2[C@H](C1)OC(=O)C2=C)OC(=O)C)/C)OC(=O)C	InChI=1S/C19H24O6/c1-10-6-7-15(23-13(4)20)11(2)9-17(24-14(5)21)18-12(3)19(22)25-16(18)8-10/h6,9,15-18H,3,7-8H2,1-2,4-5H3/b10-6+,11-9+/t15-,16+,17-,18-/m1/s1	DEBBYPCBXVYUCZ-WZLFHOKTSA-N	[(3aR,4R,5E,7R,9E,11aS)-4-acetyloxy-6,10-dimethyl-3-methylidene-2-oxo-3a,4,7,8,11,11a-hexahydrocyclodeca[b]furan-7-yl] acetate	1.9	Strong hydrophilicity
162947392	C28H37NO8	515.6	CC(C)CC[C@@](CC(=O)OC)(C(=O)O[C@H]1[C@H]2C3=CC4=C(C=C3CCN5[C@]2(CCC5)C=C1OC)OCO4)O	InChI=1S/C28H37NO8/c1-17(2)6-9-28(32,15-23(30)34-4)26(31)37-25-22(33-3)14-27-8-5-10-29(27)11-7-18-12-20-21(36-16-35-20)13-19(18)24(25)27/h12-14,17,24-25,32H,5-11,15-16H2,1-4H3/t24-,25-,27-,28-/m1/s1	WRCBXHDQHPUVHW-CDRKEARJSA-N	1-O-[(2S,3S,6S)-4-methoxy-16,18-dioxa-10-azapentacyclo[11.7.0.02,6.06,10.015,19]icosa-1(20),4,13,15(19)-tetraen-3-yl] 4-O-methyl (2R)-2-hydroxy-2-(3-methylbutyl)butanedioate	1.9	Strong hydrophilicity
162965539	C15H24O2	236.35	C[C@@H]1C=C(C(=C[C@H]2[C@H]1CC(C2)(C)C)CO)CO	InChI=1S/C15H24O2/c1-10-4-12(8-16)13(9-17)5-11-6-15(2,3)7-14(10)11/h4-5,10-11,14,16-17H,6-9H2,1-3H3/t10-,11-,14+/m1/s1	YFVJPBYYCUEIKS-GYSYKLTISA-N	[(3aS,4S,8aR)-7-(hydroxymethyl)-2,2,4-trimethyl-3,3a,4,8a-tetrahydro-1H-azulen-6-yl]methanol	1.9	Strong hydrophilicity
6184	C6H12O	100.16	CCCCCC=O	InChI=1S/C6H12O/c1-2-3-4-5-6-7/h6H,2-5H2,1H3	JARKCYVAAOWBJS-UHFFFAOYSA-N	hexanal	1.8	Strong hydrophilicity
17100	C10H18O	154.25	CC1=CCC(CC1)C(C)(C)O	InChI=1S/C10H18O/c1-8-4-6-9(7-5-8)10(2,3)11/h4,9,11H,5-7H2,1-3H3	WUOACPNHFRMFPN-UHFFFAOYSA-N	2-(4-methylcyclohex-3-en-1-yl)propan-2-ol	1.8	Strong hydrophilicity
19844	C9H10O4	182.17	COC1=C(C=CC(=C1)C(=O)OC)O	InChI=1S/C9H10O4/c1-12-8-5-6(9(11)13-2)3-4-7(8)10/h3-5,10H,1-2H3	BVWTXUYLKBHMOX-UHFFFAOYSA-N	methyl 4-hydroxy-3-methoxybenzoate	1.8	Strong hydrophilicity
27809	C9H12O	136.19	CC1=CC(=C(C=C1)CO)C	InChI=1S/C9H12O/c1-7-3-4-9(6-10)8(2)5-7/h3-5,10H,6H2,1-2H3	QUIMJTKRVOBTQN-UHFFFAOYSA-N	(2,4-dimethylphenyl)methanol	1.8	Strong hydrophilicity
33706	C9H12O	136.19	CC1=CC(=CC(=C1)CO)C	InChI=1S/C9H12O/c1-7-3-8(2)5-9(4-7)6-10/h3-5,10H,6H2,1-2H3	IQWWTJDRVBWBEL-UHFFFAOYSA-N	(3,5-dimethylphenyl)methanol	1.8	Strong hydrophilicity
443162	C10H18O	154.25	CC1=CC[C@H](CC1)C(C)(C)O	InChI=1S/C10H18O/c1-8-4-6-9(7-5-8)10(2,3)11/h4,9,11H,5-7H2,1-3H3/t9-/m1/s1	WUOACPNHFRMFPN-SECBINFHSA-N	2-[(1S)-4-methylcyclohex-3-en-1-yl]propan-2-ol	1.8	Strong hydrophilicity
5357283	C11H12O4	208.21	COC1=C(C=CC(=C1)/C=C/C(=O)OC)O	InChI=1S/C11H12O4/c1-14-10-7-8(3-5-9(10)12)4-6-11(13)15-2/h3-7,12H,1-2H3/b6-4+	AUJXJFHANFIVKH-GQCTYLIASA-N	methyl (E)-3-(4-hydroxy-3-methoxyphenyl)prop-2-enoate	1.8	Strong hydrophilicity
442391	C15H22O4	266.33	CC(C)[C@H]1CC[C@]2([C@@]13[C@H](C=C([C@H](C2)OO3)C=O)O)C	InChI=1S/C15H22O4/c1-9(2)11-4-5-14(3)7-12-10(8-16)6-13(17)15(11,14)19-18-12/h6,8-9,11-13,17H,4-5,7H2,1-3H3/t11-,12+,13+,14-,15+/m1/s1	NTVXLOKDTRVPSZ-FQKPHLNHSA-N	(1R,2R,5R,7S,10S)-10-hydroxy-5-methyl-2-propan-2-yl-11,12-dioxatricyclo[5.3.2.01,5]dodec-8-ene-8-carbaldehyde	1.7	Strong hydrophilicity
135	C7H6O3	138.12	C1=CC(=CC=C1C(=O)O)O	InChI=1S/C7H6O3/c8-6-3-1-5(2-4-6)7(9)10/h1-4,8H,(H,9,10)	FJKROLUGYXJWQN-UHFFFAOYSA-N	4-hydroxybenzoic acid	1.6	Strong hydrophilicity
3469	C7H6O4	154.12	C1=CC(=C(C=C1O)C(=O)O)O	InChI=1S/C7H6O4/c8-4-1-2-6(9)5(3-4)7(10)11/h1-3,8-9H,(H,10,11)	WXTMDXOMEHJXQO-UHFFFAOYSA-N	2,5-dihydroxybenzoic acid	1.6	Strong hydrophilicity
7166	C10H10O2	162.18	CC(=O)CC(=O)C1=CC=CC=C1	InChI=1S/C10H10O2/c1-8(11)7-10(12)9-5-3-2-4-6-9/h2-6H,7H2,1H3	CVBUKMMMRLOKQR-UHFFFAOYSA-N	1-phenylbutane-1,3-dione	1.6	Strong hydrophilicity
8554	C10H10O4	194.18	COC(=O)C1=CC=CC=C1C(=O)OC	InChI=1S/C10H10O4/c1-13-9(11)7-5-3-4-6-8(7)10(12)14-2/h3-6H,1-2H3	NIQCNGHVCWTJSM-UHFFFAOYSA-N	dimethyl benzene-1,2-dicarboxylate	1.6	Strong hydrophilicity
7057972	C8H14O2	142.20	CCCC[C@H]1CCC(=O)O1	InChI=1S/C8H14O2/c1-2-3-4-7-5-6-8(9)10-7/h7H,2-6H2,1H3/t7-/m0/s1	IPBFYZQJXZJBFQ-ZETCQYMHSA-N	(5S)-5-butyloxolan-2-one	1.6	Strong hydrophilicity
12080814	C29H34O9	526.6	C[C@@H]1[C@H]2[C@H]3[C@H]([C@H](C(=O)O3)C)O[C@]45[C@H]2[C@](C1=O)(CC[C@@]6(O4)C[C@]78[C@H](CC=C6C5=O)C(O[C@H]7CC(=O)O8)(C)C)C	InChI=1S/C29H34O9/c1-12-18-20-19(13(2)24(33)34-20)37-29-21(18)26(5,22(12)31)8-9-27(38-29)11-28-15(7-6-14(27)23(29)32)25(3,4)35-16(28)10-17(30)36-28/h6,12-13,15-16,18-21H,7-11H2,1-5H3/t12-,13-,15-,16+,18+,19+,20+,21-,26-,27-,28+,29-/m1/s1	WKRDQUNBIWYNSG-SPYPFQIRSA-N	(1R,3S,7S,10R,15R,17S,18R,21S,22R,23R,25R,29R)-9,9,18,23,25-pentamethyl-4,8,16,20,28-pentaoxaoctacyclo[13.12.1.115,22.01,13.03,7.03,10.017,21.025,29]nonacos-12-ene-5,14,19,24-tetrone	1.6	Strong hydrophilicity
75120	C6H10O2	114.14	CCC(=C)C(=O)OC	InChI=1S/C6H10O2/c1-4-5(2)6(7)8-3/h2,4H2,1,3H3	JKJJSJJGBZXUQV-UHFFFAOYSA-N	methyl 2-methylidenebutanoate	1.5	Strong hydrophilicity
637542	C9H8O3	164.16	C1=CC(=CC=C1/C=C/C(=O)O)O	InChI=1S/C9H8O3/c10-8-4-1-7(2-5-8)3-6-9(11)12/h1-6,10H,(H,11,12)/b6-3+	NGSWKAQJJWESNS-ZZXKWVIFSA-N	(E)-3-(4-hydroxyphenyl)prop-2-enoic acid	1.5	Strong hydrophilicity
5280343	C15H10O7	302.23	C1=CC(=C(C=C1C2=C(C(=O)C3=C(C=C(C=C3O2)O)O)O)O)O	InChI=1S/C15H10O7/c16-7-4-10(19)12-11(5-7)22-15(14(21)13(12)20)6-1-2-8(17)9(18)3-6/h1-5,16-19,21H	REFJWTPEDVJJIY-UHFFFAOYSA-N	2-(3,4-dihydroxyphenyl)-3,5,7-trihydroxychromen-4-one	1.5	Strong hydrophilicity
12303690	C17H19NO5	317.34	CN1CC[C@H]2[C@@H]1[C@H]3[C@H]([C@H](C2)O)OC(=O)C4=CC5=C(C=C34)OCO5	InChI=1S/C17H19NO5/c1-18-3-2-8-4-11(19)16-14(15(8)18)9-5-12-13(22-7-21-12)6-10(9)17(20)23-16/h5-6,8,11,14-16,19H,2-4,7H2,1H3/t8-,11+,14+,15-,16+/m1/s1	ATGABXDKTMWXAQ-GIFBOUKESA-N	(2S,3R,7R,9S,10R)-9-hydroxy-4-methyl-11,16,18-trioxa-4-azapentacyclo[11.7.0.02,10.03,7.015,19]icosa-1(20),13,15(19)-trien-12-one	1.5	Strong hydrophilicity
323	C9H6O2	146.14	C1=CC=C2C(=C1)C=CC(=O)O2	InChI=1S/C9H6O2/c10-9-6-5-7-3-1-2-4-8(7)11-9/h1-6H	ZYGHJZDHTFUPRJ-UHFFFAOYSA-N	chromen-2-one	1.4	Strong hydrophilicity
6054	C8H10O	122.16	C1=CC=C(C=C1)CCO	InChI=1S/C8H10O/c9-7-6-8-4-2-1-3-5-8/h1-5,9H,6-7H2	WRMNZCZEMHIOCP-UHFFFAOYSA-N	2-phenylethanol	1.4	Strong hydrophilicity
7678	C9H10O	134.17	CC(=O)CC1=CC=CC=C1	InChI=1S/C9H10O/c1-8(10)7-9-5-3-2-4-6-9/h2-6H,7H2,1H3	QCCDLTOVEPVEJK-UHFFFAOYSA-N	1-phenylpropan-2-one	1.4	Strong hydrophilicity
92222182	C10H18O2	170.25	CC1([C@H](O1)CC[C@](C)(C=C)O)C	InChI=1S/C10H18O2/c1-5-10(4,11)7-6-8-9(2,3)12-8/h5,8,11H,1,6-7H2,2-4H3/t8-,10+/m1/s1	SATQWIIUJKWZNO-SCZZXKLOSA-N	(3R)-5-[(2R)-3,3-dimethyloxiran-2-yl]-3-methylpent-1-en-3-ol	1.4	Strong hydrophilicity
102117144	C20H28O5	348.4	CC1(CCC[C@]23[C@@H]1[C@@H]([C@]([C@]45[C@H]2CC[C@H]([C@H]4O)C(=C)C5=O)(OC3)O)O)C	InChI=1S/C20H28O5/c1-10-11-5-6-12-18-8-4-7-17(2,3)13(18)16(23)20(24,25-9-18)19(12,14(10)21)15(11)22/h11-13,15-16,22-24H,1,4-9H2,2-3H3/t11-,12-,13+,15+,16-,18+,19-,20+/m0/s1	PSVHVXLCVSKJGM-MHRDNBEJSA-N	(1R,2S,5S,8R,9S,10S,11R,18R)-9,10,18-trihydroxy-12,12-dimethyl-6-methylidene-17-oxapentacyclo[7.6.2.15,8.01,11.02,8]octadecan-7-one	1.4	Strong hydrophilicity
6038	C9H7NO	145.16	C1=CC=C2C(=C1)C=CC(=O)N2	InChI=1S/C9H7NO/c11-9-6-5-7-3-1-2-4-8(7)10-9/h1-6H,(H,10,11)	LISFMEBWQUVKPJ-UHFFFAOYSA-N	1H-quinolin-2-one	1.3	Strong hydrophilicity
8768	C7H6O3	138.12	C1=CC(=C(C=C1C=O)O)O	InChI=1S/C7H6O3/c8-4-5-1-2-6(9)7(10)3-5/h1-4,9-10H	IBGBGRVKPALMCQ-UHFFFAOYSA-N	3,4-dihydroxybenzaldehyde	1.3	Strong hydrophilicity
98331	C15H20O5	280.32	CC1CCC2C(C(C13CCC(=O)O3)(C)O)OC(=O)C2=C	InChI=1S/C15H20O5/c1-8-4-5-10-9(2)13(17)19-12(10)14(3,18)15(8)7-6-11(16)20-15/h8,10,12,18H,2,4-7H2,1,3H3	IRPFOXRBPHCCTG-UHFFFAOYSA-N	8-hydroxy-6,8-dimethyl-3-methylidenespiro[4,5,6,8a-tetrahydro-3aH-cyclohepta[b]furan-7,5'-oxolane]-2,2'-dione	1.3	Strong hydrophilicity
5323652	C6H10O2	114.14	C/C=C(\C)/C(=O)OC	InChI=1S/C6H10O2/c1-4-5(2)6(7)8-3/h4H,1-3H3/b5-4+	YYJWBYNQJLBIGS-SNAWJCMRSA-N	methyl (E)-2-methylbut-2-enoate	1.3	Strong hydrophilicity
8314	C5H10O2	102.13	CCC(C)C(=O)O	InChI=1S/C5H10O2/c1-3-4(2)5(6)7/h4H,3H2,1-2H3,(H,6,7)	WLAMNBDJUVNPJU-UHFFFAOYSA-N	2-methylbutanoic acid	1.2	Strong hydrophilicity
72	C7H6O4	154.12	C1=CC(=C(C=C1C(=O)O)O)O	InChI=1S/C7H6O4/c8-5-2-1-4(7(10)11)3-6(5)9/h1-3,8-9H,(H,10,11)	YQUVCSBJEUQKSH-UHFFFAOYSA-N	3,4-dihydroxybenzoic acid	1.1	Strong hydrophilicity
10742	C9H10O5	198.17	COC1=CC(=CC(=C1O)OC)C(=O)O	InChI=1S/C9H10O5/c1-13-6-3-5(9(11)12)4-7(14-2)8(6)10/h3-4,10H,1-2H3,(H,11,12)	JMSVCTWVEWCHDZ-UHFFFAOYSA-N	4-hydroxy-3,5-dimethoxybenzoic acid	1	Strong hydrophilicity
163042453	C18H18O7	346.3	COC1=CC=C(C=C1)C2=C(C(=O)C3=C(O2)CC(=C([C@@H]3O)OC)O)OC	InChI=1S/C18H18O7/c1-22-10-6-4-9(5-7-10)16-18(24-3)15(21)13-12(25-16)8-11(19)17(23-2)14(13)20/h4-7,14,19-20H,8H2,1-3H3/t14-/m1/s1	QQLSQGGLMCHYTK-CQSZACIVSA-N	(5R)-5,7-dihydroxy-3,6-dimethoxy-2-(4-methoxyphenyl)-5,8-dihydrochromen-4-one	1	Strong hydrophilicity
163121824	C18H18N2O8	390.3	C\1[C@H](NC(=C/C1=C\CN2[C@@H](CC3=CC(=C(C=C32)O)O)C(=O)O)C(=O)O)C(=O)O	InChI=1S/C18H18N2O8/c21-14-6-9-5-13(18(27)28)20(12(9)7-15(14)22)2-1-8-3-10(16(23)24)19-11(4-8)17(25)26/h1,3,6-7,11,13,19,21-22H,2,4-5H2,(H,23,24)(H,25,26)(H,27,28)/b8-1+/t11-,13-/m0/s1	BUNWMOMNBAQEIL-FCYDPWPLSA-N	(2S,4Z)-4-[2-[(2S)-2-carboxy-5,6-dihydroxy-2,3-dihydroindol-1-yl]ethylidene]-2,3-dihydro-1H-pyridine-2,6-dicarboxylic acid	1	Strong hydrophilicity
76542	C8H11NO	137.18	CC1=C(C=CC(=C1C)O)N	InChI=1S/C8H11NO/c1-5-6(2)8(10)4-3-7(5)9/h3-4,10H,9H2,1-2H3	UBKPLLYABUUFCE-UHFFFAOYSA-N	4-amino-2,3-dimethylphenol	0.9	Strong hydrophilicity
54671424	C29H34O10	542.6	C[C@H]1[C@@H]2[C@@H]3[C@@H]([C@@H](C(=O)O3)C)O[C@@]45[C@@H]2[C@@](C1=O)(CC[C@]6(O4)C[C@@]78[C@@H](CC=C6C5=O)C(O[C@@]7(CC(=O)O8)O)(C)C)C	InChI=1S/C29H34O10/c1-12-17-19-18(13(2)23(33)35-19)37-29-20(17)25(5,21(12)31)8-9-26(39-29)11-27-15(7-6-14(26)22(29)32)24(3,4)38-28(27,34)10-16(30)36-27/h6,12-13,15,17-20,34H,7-11H2,1-5H3/t12-,13-,15-,17+,18+,19+,20-,25-,26-,27+,28+,29-/m0/s1	ZYMRAMDEHXCKFQ-NESYRFAASA-N	(1S,3R,7R,10S,15S,17R,18S,21R,22S,23S,25S,29S)-7-hydroxy-9,9,18,23,25-pentamethyl-4,8,16,20,28-pentaoxaoctacyclo[13.12.1.115,22.01,13.03,7.03,10.017,21.025,29]nonacos-12-ene-5,14,19,24-tetrone	0.9	Strong hydrophilicity
31211	C11H14O3	194.23	CC(=O)CCC1=CC(=C(C=C1)O)OC	InChI=1S/C11H14O3/c1-8(12)3-4-9-5-6-10(13)11(7-9)14-2/h5-7,13H,3-4H2,1-2H3	OJYLAHXKWMRDGS-UHFFFAOYSA-N	4-(4-hydroxy-3-methoxyphenyl)butan-2-one	0.8	Strong hydrophilicity
17756553	C6H6O3	126.11	COC1=C(OC=C1)C=O	InChI=1S/C6H6O3/c1-8-5-2-3-9-6(5)4-7/h2-4H,1H3	NEFRUHCNVKRDIP-UHFFFAOYSA-N	3-methoxyfuran-2-carbaldehyde	0.8	Strong hydrophilicity
101362630	C29H36O10	544.6	C[C@H]1[C@H]2[C@H]3[C@H]([C@H](C(=O)O3)C)O[C@]45[C@H]2[C@](C1=O)(CC[C@@]6(O4)C[C@]78[C@H](C[C@H]([C@H]6C5=O)O)C(O[C@H]7CC(=O)O8)(C)C)C	InChI=1S/C29H36O10/c1-11-17-20-19(12(2)24(34)35-20)38-29-21(17)26(5,22(11)32)6-7-27(39-29)10-28-14(8-13(30)18(27)23(29)33)25(3,4)36-15(28)9-16(31)37-28/h11-15,17-21,30H,6-10H2,1-5H3/t11-,12+,13+,14+,15-,17-,18-,19-,20-,21+,26+,27+,28-,29+/m0/s1	CWFGQJNQESAHDH-BUGLGOSQSA-N	(1R,3S,7S,10R,12R,13R,15R,17S,18R,21S,22R,23S,25R,29R)-12-hydroxy-9,9,18,23,25-pentamethyl-4,8,16,20,28-pentaoxaoctacyclo[13.12.1.115,22.01,13.03,7.03,10.017,21.025,29]nonacosane-5,14,19,24-tetrone	0.8	Strong hydrophilicity
12097	C6H6O2	110.11	CC1=CC=C(O1)C=O	InChI=1S/C6H6O2/c1-5-2-3-6(4-7)8-5/h2-4H,1H3	OUDFNZMQXZILJD-UHFFFAOYSA-N	5-methylfuran-2-carbaldehyde	0.7	Strong hydrophilicity
5271565	C6H8O4	144.12	COC(=O)/C=C\C(=O)OC	InChI=1S/C6H8O4/c1-9-5(7)3-4-6(8)10-2/h3-4H,1-2H3/b4-3-	LDCRTTXIJACKKU-ARJAWSKDSA-N	dimethyl (Z)-but-2-enedioate	0.7	Strong hydrophilicity
137347353	C29H34O10	542.6	C[C@H]1[C@@H]2[C@@H]([C@@H]3[C@H]4[C@](CC[C@]56C[C@@]78[C@@H](CC=C5C(=O)[C@@]4(O2)O6)C(OC7CC(=O)O8)(C)C)(C(=O)[C@]3(C)O)C)OC1=O	InChI=1S/C29H34O10/c1-12-18-19(35-22(12)32)17-20-25(4,23(33)26(17,5)34)8-9-27-11-28-14(24(2,3)36-15(28)10-16(30)37-28)7-6-13(27)21(31)29(20,38-18)39-27/h6,12,14-15,17-20,34H,7-11H2,1-5H3/t12-,14-,15?,17+,18+,19+,20-,25-,26+,27-,28+,29-/m0/s1	OQVDYQZQKJDATC-TUXHHIMFSA-N	(1S,3R,10S,15S,17R,18S,21R,22S,23R,25S,29S)-23-hydroxy-9,9,18,23,25-pentamethyl-4,8,16,20,28-pentaoxaoctacyclo[13.12.1.115,22.01,13.03,7.03,10.017,21.025,29]nonacos-12-ene-5,14,19,24-tetrone	0.7	Strong hydrophilicity
162925215	C16H24O7	328.36	CC1=CC(=C(C=C1O[C@@H]2[C@H]([C@@H]([C@H]([C@@H](O2)CO)O)O)O)C(C)C)O	InChI=1S/C16H24O7/c1-7(2)9-5-11(8(3)4-10(9)18)22-16-15(21)14(20)13(19)12(6-17)23-16/h4-5,7,12-21H,6H2,1-3H3/t12-,13-,14+,15-,16-/m0/s1	XFPSRAYOBUHKRV-QMHWVQJVSA-N	(2S,3R,4R,5S,6R)-2-(hydroxymethyl)-6-(4-hydroxy-2-methyl-5-propan-2-ylphenoxy)oxane-3,4,5-triol	0.7	Strong hydrophilicity
10351	C5H4O2	96.08	C1=COC=C1C=O	InChI=1S/C5H4O2/c6-3-5-1-2-7-4-5/h1-4H	AZVSIHIBYRHSLB-UHFFFAOYSA-N	furan-3-carbaldehyde	0.5	Strong hydrophilicity
69240	C7H10O4	158.15	COC(=O)CC(=C)C(=O)OC	InChI=1S/C7H10O4/c1-5(7(9)11-3)4-6(8)10-2/h1,4H2,2-3H3	ZWWQRMFIZFPUAA-UHFFFAOYSA-N	dimethyl 2-methylidenebutanedioate	0.5	Strong hydrophilicity
5318663	C22H22O12	478.4	COC1=C(C=CC(=C1)C2=CC(=O)C3=C(O2)C=C(C(=C3O)O[C@H]4[C@@H]([C@H]([C@@H]([C@H](O4)CO)O)O)O)O)O	InChI=1S/C22H22O12/c1-31-13-4-8(2-3-9(13)24)12-5-10(25)16-14(32-12)6-11(26)21(18(16)28)34-22-20(30)19(29)17(27)15(7-23)33-22/h2-6,15,17,19-20,22-24,26-30H,7H2,1H3/t15-,17-,19+,20-,22+/m1/s1	HXITYQTUNBGSOA-GSVZXUNASA-N	5,7-dihydroxy-2-(4-hydroxy-3-methoxyphenyl)-6-[(2S,3R,4S,5S,6R)-3,4,5-trihydroxy-6-(hydroxymethyl)oxan-2-yl]oxychromen-4-one	0.5	Strong hydrophilicity
7362	C5H4O2	96.08	C1=COC(=C1)C=O	InChI=1S/C5H4O2/c6-4-5-2-1-3-7-5/h1-4H	HYBBIBNJHNGZAN-UHFFFAOYSA-N	furan-2-carbaldehyde	0.4	Strong hydrophilicity
7820	C6H10O4	146.14	COC(=O)CCC(=O)OC	InChI=1S/C6H10O4/c1-9-5(7)3-4-6(8)10-2/h3-4H2,1-2H3	MUXOBHXGJLMRAB-UHFFFAOYSA-N	dimethyl butanedioate	0.4	Strong hydrophilicity
15350	C7H12O4	160.17	CC(CC(=O)OC)C(=O)OC	InChI=1S/C7H12O4/c1-5(7(9)11-3)4-6(8)10-2/h5H,4H2,1-3H3	NFOQJNGQQXICBY-UHFFFAOYSA-N	dimethyl 2-methylbutanedioate	0.4	Strong hydrophilicity
5280804	C21H20O12	464.4	C1=CC(=C(C=C1C2=C(C(=O)C3=C(C=C(C=C3O2)O)O)O[C@H]4[C@@H]([C@H]([C@@H]([C@H](O4)CO)O)O)O)O)O	InChI=1S/C21H20O12/c22-6-13-15(27)17(29)18(30)21(32-13)33-20-16(28)14-11(26)4-8(23)5-12(14)31-19(20)7-1-2-9(24)10(25)3-7/h1-5,13,15,17-18,21-27,29-30H,6H2/t13-,15-,17+,18-,21+/m1/s1	OVSQVDMCBVZWGM-QSOFNFLRSA-N	2-(3,4-dihydroxyphenyl)-5,7-dihydroxy-3-[(2S,3R,4S,5S,6R)-3,4,5-trihydroxy-6-(hydroxymethyl)oxan-2-yl]oxychromen-4-one	0.4	Strong hydrophilicity
5281643	C21H20O12	464.4	C1=CC(=C(C=C1C2=C(C(=O)C3=C(C=C(C=C3O2)O)O)O[C@H]4[C@@H]([C@H]([C@H]([C@H](O4)CO)O)O)O)O)O	InChI=1S/C21H20O12/c22-6-13-15(27)17(29)18(30)21(32-13)33-20-16(28)14-11(26)4-8(23)5-12(14)31-19(20)7-1-2-9(24)10(25)3-7/h1-5,13,15,17-18,21-27,29-30H,6H2/t13-,15+,17+,18-,21+/m1/s1	OVSQVDMCBVZWGM-DTGCRPNFSA-N	2-(3,4-dihydroxyphenyl)-5,7-dihydroxy-3-[(2S,3R,4S,5R,6R)-3,4,5-trihydroxy-6-(hydroxymethyl)oxan-2-yl]oxychromen-4-one	0.4	Strong hydrophilicity
162882520	C16H26O7	330.37	C[C@H]1CC[C@@H](C(=O)C1)/C(=C/O[C@@H]2[C@H]([C@@H]([C@H]([C@@H](O2)CO)O)O)O)/C	InChI=1S/C16H26O7/c1-8-3-4-10(11(18)5-8)9(2)7-22-16-15(21)14(20)13(19)12(6-17)23-16/h7-8,10,12-17,19-21H,3-6H2,1-2H3/b9-7+/t8-,10+,12-,13-,14+,15-,16-/m0/s1	CMULNSPKSRFQAF-BDMIYPFCSA-N	(2R,5S)-5-methyl-2-[(E)-1-[(2S,3S,4R,5R,6S)-3,4,5-trihydroxy-6-(hydroxymethyl)oxan-2-yl]oxyprop-1-en-2-yl]cyclohexan-1-one	0.3	Strong hydrophilicity
12012	C5H4O3	112.08	CC1=CC(=O)OC1=O	InChI=1S/C5H4O3/c1-3-2-4(6)8-5(3)7/h2H,1H3	AYKYXWQEBUNJCN-UHFFFAOYSA-N	3-methylfuran-2,5-dione	0.2	Strong hydrophilicity
75110	C5H4O3	112.08	C=C1CC(=O)OC1=O	InChI=1S/C5H4O3/c1-3-2-4(6)8-5(3)7/h1-2H2	OFNISBHGPNMTMS-UHFFFAOYSA-N	3-methylideneoxolane-2,5-dione	0.2	Strong hydrophilicity
442611	C22H22O11	462.4	COC1=C(C=CC(=C1)C2=CC(=O)C3=C(O2)C=C(C(=C3O)[C@H]4[C@@H]([C@H]([C@@H]([C@H](O4)CO)O)O)O)O)O	InChI=1S/C22H22O11/c1-31-13-4-8(2-3-9(13)24)12-5-10(25)16-14(32-12)6-11(26)17(19(16)28)22-21(30)20(29)18(27)15(7-23)33-22/h2-6,15,18,20-24,26-30H,7H2,1H3/t15-,18-,20+,21-,22+/m1/s1	KOMUHHCFAXYRPO-DGHBBABESA-N	5,7-dihydroxy-2-(4-hydroxy-3-methoxyphenyl)-6-[(2S,3R,4R,5S,6R)-3,4,5-trihydroxy-6-(hydroxymethyl)oxan-2-yl]chromen-4-one	0.2	Strong hydrophilicity
5358902	C6H8O4	144.12	CCOC(=O)/C=C/C(=O)O	InChI=1S/C6H8O4/c1-2-10-6(9)4-3-5(7)8/h3-4H,2H2,1H3,(H,7,8)/b4-3+	XLYMOEINVGRTEX-ONEGZZNKSA-N	(E)-4-ethoxy-4-oxobut-2-enoic acid	0.2	Strong hydrophilicity
7943	C5H8O4	132.11	COC(=O)CC(=O)OC	InChI=1S/C5H8O4/c1-8-4(6)3-5(7)9-2/h3H2,1-2H3	BEPAFCGSDWSTEL-UHFFFAOYSA-N	dimethyl propanedioate	0	Strong hydrophilicity
74591	C7H10O5	174.15	COC(=O)CC(=O)CC(=O)OC	InChI=1S/C7H10O5/c1-11-6(9)3-5(8)4-7(10)12-2/h3-4H2,1-2H3	RNJOKCPFLQMDEC-UHFFFAOYSA-N	dimethyl 3-oxopentanedioate	0	Strong hydrophilicity
5356860	C9H12O6	216.19	COC(=O)C/C(=C/C(=O)OC)/C(=O)OC	InChI=1S/C9H12O6/c1-13-7(10)4-6(9(12)15-3)5-8(11)14-2/h4H,5H2,1-3H3/b6-4-	DZAIBGWGBBQGPZ-XQRVVYSFSA-N	trimethyl (Z)-prop-1-ene-1,2,3-tricarboxylate	0	Strong hydrophilicity
11040	C4H8O3	104.10	CC(C(=O)OC)O	InChI=1S/C4H8O3/c1-3(5)4(6)7-2/h3,5H,1-2H3	LPEKGGXMPWTOCB-UHFFFAOYSA-N	methyl 2-hydroxypropanoate	-0.1	Strong hydrophilicity
69354	C6H10O3	130.14	CC(=O)CCC(=O)OC	InChI=1S/C6H10O3/c1-5(7)3-4-6(8)9-2/h3-4H2,1-2H3	UAGJVSRUFNSIHR-UHFFFAOYSA-N	methyl 4-oxopentanoate	-0.1	Strong hydrophilicity
11120	C4H6O4	118.09	COC(=O)C(=O)OC	InChI=1S/C4H6O4/c1-7-3(5)4(6)8-2/h1-2H3	LOMVENUNSWAXEN-UHFFFAOYSA-N	dimethyl oxalate	-0.2	Strong hydrophilicity
521751	C8H14O5	190.19	CC(C(CC(=O)OC)O)C(=O)OC	InChI=1S/C8H14O5/c1-5(8(11)13-3)6(9)4-7(10)12-2/h5-6,9H,4H2,1-3H3	DHANSUDTKPPSJZ-UHFFFAOYSA-N	dimethyl 3-hydroxy-2-methylpentanedioate	-0.2	Strong hydrophilicity
101740771	C29H36O11	560.6	C[C@@H]1[C@H]2[C@@H]([C@H]3[C@H]4[C@@](CC[C@@]56C[C@]78[C@H](C[C@H]([C@@H]5C(=O)[C@]4(O2)O6)O)C(O[C@H]7CC(=O)O8)(C)C)(C(=O)[C@@]3(C)O)C)OC1=O	InChI=1S/C29H36O11/c1-11-18-19(36-22(11)33)17-20-25(4,23(34)26(17,5)35)6-7-27-10-28-13(24(2,3)37-14(28)9-15(31)38-28)8-12(30)16(27)21(32)29(20,39-18)40-27/h11-14,16-20,30,35H,6-10H2,1-5H3/t11-,12-,13-,14+,16-,17+,18+,19-,20+,25-,26+,27-,28+,29-/m1/s1	ZFXZLDAKWUSRFA-STSPJNODSA-N	(1R,3S,7S,10R,12R,13S,15R,17S,18R,21R,22R,23S,25R,29S)-12,23-dihydroxy-9,9,18,23,25-pentamethyl-4,8,16,20,28-pentaoxaoctacyclo[13.12.1.115,22.01,13.03,7.03,10.017,21.025,29]nonacosane-5,14,19,24-tetrone	-0.2	Strong hydrophilicity
1794427	C16H18O9	354.31	C1[C@H]([C@H]([C@@H](C[C@@]1(C(=O)O)O)OC(=O)/C=C/C2=CC(=C(C=C2)O)O)O)O	InChI=1S/C16H18O9/c17-9-3-1-8(5-10(9)18)2-4-13(20)25-12-7-16(24,15(22)23)6-11(19)14(12)21/h1-5,11-12,14,17-19,21,24H,6-7H2,(H,22,23)/b4-2+/t11-,12-,14-,16+/m1/s1	CWVRJTMFETXNAD-JUHZACGLSA-N	(1S,3R,4R,5R)-3-[(E)-3-(3,4-dihydroxyphenyl)prop-2-enoyl]oxy-1,4,5-trihydroxycyclohexane-1-carboxylic acid	-0.4	Strong hydrophilicity
137346929	C29H34O11	558.6	C[C@H]1[C@@H]2[C@@H]([C@@]3([C@H]4[C@](CC[C@]56C[C@@]78[C@@H](CC=C5C(=O)[C@@]4(O2)O6)C(O[C@@H]7CC(=O)O8)(C)C)(C(=O)[C@]3(C)O)C)O)OC1=O	InChI=1S/C29H34O11/c1-12-17-19(36-20(12)32)28(35)21-24(4,22(33)25(28,5)34)8-9-26-11-27-14(23(2,3)37-15(27)10-16(30)38-27)7-6-13(26)18(31)29(21,39-17)40-26/h6,12,14-15,17,19,21,34-35H,7-11H2,1-5H3/t12-,14-,15+,17+,19-,21+,24-,25-,26-,27+,28-,29+/m0/s1	IYDZDFROMNTTBD-DEDSSRKUSA-N	(1S,3R,7R,10S,15S,17R,18S,21S,22R,23R,25S,29R)-22,23-dihydroxy-9,9,18,23,25-pentamethyl-4,8,16,20,28-pentaoxaoctacyclo[13.12.1.115,22.01,13.03,7.03,10.017,21.025,29]nonacos-12-ene-5,14,19,24-tetrone	-0.4	Strong hydrophilicity
237332	C6H6O3	126.11	C1=C(OC(=C1)C=O)CO	InChI=1S/C6H6O3/c7-3-5-1-2-6(4-8)9-5/h1-3,8H,4H2	NOEGNKMFWQHSLB-UHFFFAOYSA-N	5-(hydroxymethyl)furan-2-carbaldehyde	-0.6	Strong hydrophilicity
568526	C6H10O5	162.14	CC(=O)OC(CC(=O)OC)O	InChI=1S/C6H10O5/c1-4(7)11-6(9)3-5(8)10-2/h6,9H,3H2,1-2H3	LFAVKKKLQAGYNZ-UHFFFAOYSA-N	methyl 3-acetyloxy-3-hydroxypropanoate	-0.6	Strong hydrophilicity
57350689	C8H11O7-	219.17	COC(=O)CC(CC(=O)OC)(C(=O)[O-])O	InChI=1S/C8H12O7/c1-14-5(9)3-8(13,7(11)12)4-6(10)15-2/h13H,3-4H2,1-2H3,(H,11,12)/p-1	XLYPVOJLUJUWKA-UHFFFAOYSA-M	2-hydroxy-4-methoxy-2-(2-methoxy-2-oxoethyl)-4-oxobutanoate	-0.7	Strong hydrophilicity
163147403	C24H28N2O13	552.5	C\1[C@H](NC(=C/C1=C\CN2[C@@H](CC3=CC(=C(C=C32)O[C@H]4[C@@H]([C@H]([C@@H]([C@H](O4)CO)O)O)O)O)C(=O)O)C(=O)O)C(=O)O	InChI=1S/C24H28N2O13/c27-8-17-18(29)19(30)20(31)24(39-17)38-16-7-13-10(6-15(16)28)5-14(23(36)37)26(13)2-1-9-3-11(21(32)33)25-12(4-9)22(34)35/h1,3,6-7,12,14,17-20,24-25,27-31H,2,4-5,8H2,(H,32,33)(H,34,35)(H,36,37)/b9-1+/t12-,14-,17+,18+,19-,20+,24+/m0/s1	YJNJBSPQGZKLJJ-QKLRNBKISA-N	(2S,4Z)-4-[2-[(2S)-2-carboxy-5-hydroxy-6-[(2S,3R,4S,5S,6R)-3,4,5-trihydroxy-6-(hydroxymethyl)oxan-2-yl]oxy-2,3-dihydroindol-1-yl]ethylidene]-2,3-dihydro-1H-pyridine-2,6-dicarboxylic acid	-0.8	Strong hydrophilicity
262	C4H10O2	90.12	CC(C(C)O)O	InChI=1S/C4H10O2/c1-3(5)4(2)6/h3-6H,1-2H3	OWBTYPJTUOEWEK-UHFFFAOYSA-N	butane-2,3-diol	-0.9	Strong hydrophilicity
74112	C9H14O7	234.20	COC(=O)CC(CC(=O)OC)(C(=O)OC)O	InChI=1S/C9H14O7/c1-14-6(10)4-9(13,8(12)16-3)5-7(11)15-2/h13H,4-5H2,1-3H3	HDDLVZWGOPWKFW-UHFFFAOYSA-N	trimethyl 2-hydroxypropane-1,2,3-tricarboxylate	-1	Strong hydrophilicity
54679076	C6H7O6-	175.12	C([C@@H]([C@@H]1C(=C(C(=O)O1)[O-])O)O)O	InChI=1S/C6H8O6/c7-1-2(8)5-3(9)4(10)6(11)12-5/h2,5,7-10H,1H2/p-1/t2-,5+/m0/s1	CIWBSHSKHKDKBQ-JLAZNSOCSA-M	(2R)-2-[(1S)-1,2-dihydroxyethyl]-3-hydroxy-5-oxo-2H-furan-4-olate	-1	Strong hydrophilicity
525	C4H6O5	134.09	C(C(C(=O)O)O)C(=O)O	InChI=1S/C4H6O5/c5-2(4(8)9)1-3(6)7/h2,5H,1H2,(H,6,7)(H,8,9)	BJEPYKJPYRNKOW-UHFFFAOYSA-N	2-hydroxybutanedioic acid	-1.3	Strong hydrophilicity
5280805	C27H30O16	610.5	C[C@H]1[C@@H]([C@H]([C@H]([C@@H](O1)OC[C@@H]2[C@H]([C@@H]([C@H]([C@@H](O2)OC3=C(OC4=CC(=CC(=C4C3=O)O)O)C5=CC(=C(C=C5)O)O)O)O)O)O)O)O	InChI=1S/C27H30O16/c1-8-17(32)20(35)22(37)26(40-8)39-7-15-18(33)21(36)23(38)27(42-15)43-25-19(34)16-13(31)5-10(28)6-14(16)41-24(25)9-2-3-11(29)12(30)4-9/h2-6,8,15,17-18,20-23,26-33,35-38H,7H2,1H3/t8-,15+,17-,18+,20+,21-,22+,23+,26+,27-/m0/s1	IKGXIBQEEMLURG-NVPNHPEKSA-N	2-(3,4-dihydroxyphenyl)-5,7-dihydroxy-3-[(2S,3R,4S,5S,6R)-3,4,5-trihydroxy-6-[[(2R,3R,4R,5R,6S)-3,4,5-trihydroxy-6-methyloxan-2-yl]oxymethyl]oxan-2-yl]oxychromen-4-one	-1.3	Strong hydrophilicity
5318040	C20H32O6	368.5	CC1=C2[C@H]([C@@H]([C@@]3(CC[C@@H](C(=C)[C@H]3[C@@H]([C@@](C2(C)C)(C[C@@H]1O)O)O)O)C)O)O	InChI=1S/C20H32O6/c1-9-11(21)6-7-19(5)14(9)16(24)20(26)8-12(22)10(2)13(18(20,3)4)15(23)17(19)25/h11-12,14-17,21-26H,1,6-8H2,2-5H3/t11-,12-,14-,15+,16-,17-,19+,20+/m0/s1	RRAFCTVSIHVYHJ-AULKTIENSA-N	(1S,2S,3R,5S,8R,9R,10R,13S)-8,12,15,15-tetramethyl-4-methylidenetricyclo[9.3.1.03,8]pentadec-11-ene-1,2,5,9,10,13-hexol	-1.3	Strong hydrophilicity
24832108	C27H30O16	610.5	C[C@H]1[C@@H]([C@H]([C@H]([C@H](O1)OC[C@@H]2[C@H]([C@@H]([C@H]([C@@H](O2)OC3=C(OC4=CC(=CC(=C4C3=O)O)O)C5=CC(=C(C=C5)O)O)O)O)O)O)O)O	InChI=1S/C27H30O16/c1-8-17(32)20(35)22(37)26(40-8)39-7-15-18(33)21(36)23(38)27(42-15)43-25-19(34)16-13(31)5-10(28)6-14(16)41-24(25)9-2-3-11(29)12(30)4-9/h2-6,8,15,17-18,20-23,26-33,35-38H,7H2,1H3/t8-,15+,17-,18+,20+,21-,22+,23+,26-,27-/m0/s1	IKGXIBQEEMLURG-JFNZIVIESA-N	2-(3,4-dihydroxyphenyl)-5,7-dihydroxy-3-[(2S,3R,4S,5S,6R)-3,4,5-trihydroxy-6-[[(2S,3R,4R,5R,6S)-3,4,5-trihydroxy-6-methyloxan-2-yl]oxymethyl]oxan-2-yl]oxychromen-4-one	-1.3	Strong hydrophilicity
90658633	C24H26N2O13	550.5	C1[C@H](N=C(C=C1/C=C/N2[C@@H](CC3=CC(=C(C=C32)O[C@H]4[C@@H]([C@H]([C@@H]([C@H](O4)CO)O)O)O)O)C(=O)O)C(=O)O)C(=O)O	InChI=1S/C24H26N2O13/c27-8-17-18(29)19(30)20(31)24(39-17)38-16-7-13-10(6-15(16)28)5-14(23(36)37)26(13)2-1-9-3-11(21(32)33)25-12(4-9)22(34)35/h1-3,6-7,12,14,17-20,24,27-31H,4-5,8H2,(H,32,33)(H,34,35)(H,36,37)/b2-1+/t12-,14-,17+,18+,19-,20+,24+/m0/s1	IKCBLEDGTPAJDE-FTNGGYTGSA-N	(2S)-4-[(E)-2-[(2S)-2-carboxy-5-hydroxy-6-[(2S,3R,4S,5S,6R)-3,4,5-trihydroxy-6-(hydroxymethyl)oxan-2-yl]oxy-2,3-dihydroindol-1-yl]ethenyl]-2,3-dihydropyridine-2,6-dicarboxylic acid	-1.3	Strong hydrophilicity
12566215	C7H10O7	206.15	COC(=O)C(CC(=O)O)(CC(=O)O)O	InChI=1S/C7H10O7/c1-14-6(12)7(13,2-4(8)9)3-5(10)11/h13H,2-3H2,1H3,(H,8,9)(H,10,11)	HCVBQXINVUFVCE-UHFFFAOYSA-N	3-hydroxy-3-methoxycarbonylpentanedioic acid	-1.4	Strong hydrophilicity
311	C6H8O7	192.12	C(C(=O)O)C(CC(=O)O)(C(=O)O)O	InChI=1S/C6H8O7/c7-3(8)1-6(13,5(11)12)2-4(9)10/h13H,1-2H2,(H,7,8)(H,9,10)(H,11,12)	KRKNYBCHXYNGOX-UHFFFAOYSA-N	2-hydroxypropane-1,2,3-tricarboxylic acid	-1.7	Strong hydrophilicity
791	C6H13NO2	131.17	CCC(C)C(C(=O)O)N	InChI=1S/C6H13NO2/c1-3-4(2)5(7)6(8)9/h4-5H,3,7H2,1-2H3,(H,8,9)	AGPKZVBTJJNPAG-UHFFFAOYSA-N	2-amino-3-methylpentanoic acid	-1.7	Strong hydrophilicity
8742	C7H10O5	174.15	C1[C@H]([C@@H]([C@@H](C=C1C(=O)O)O)O)O	InChI=1S/C7H10O5/c8-4-1-3(7(11)12)2-5(9)6(4)10/h1,4-6,8-10H,2H2,(H,11,12)/t4-,5-,6-/m1/s1	JXOHGGNKMLTUBP-HSUXUTPPSA-N	(3R,4S,5R)-3,4,5-trihydroxycyclohexene-1-carboxylic acid	-1.7	Strong hydrophilicity
875	C4H6O6	150.09	C(C(C(=O)O)O)(C(=O)O)O	InChI=1S/C4H6O6/c5-1(3(7)8)2(6)4(9)10/h1-2,5-6H,(H,7,8)(H,9,10)	FEWJPZIEWOKRBE-UHFFFAOYSA-N	2,3-dihydroxybutanedioic acid	-1.9	Strong hydrophilicity
1153	C9H11NO3	181.19	C1=CC(=CC=C1CC(C(=O)O)N)O	InChI=1S/C9H11NO3/c10-8(9(12)13)5-6-1-3-7(11)4-2-6/h1-4,8,11H,5,10H2,(H,12,13)	OUYCCCASQSFEME-UHFFFAOYSA-N	2-amino-3-(4-hydroxyphenyl)propanoic acid	-2.3	Strong hydrophilicity
11972301	C19H28O11	432.4	C1=CC=C(C=C1)CO[C@H]2[C@@H]([C@H]([C@@H]([C@H](O2)CO)O)O)O[C@H]3[C@@H]([C@H]([C@@H]([C@H](O3)CO)O)O)O	InChI=1S/C19H28O11/c20-6-10-12(22)14(24)16(26)18(28-10)30-17-15(25)13(23)11(7-21)29-19(17)27-8-9-4-2-1-3-5-9/h1-5,10-26H,6-8H2/t10-,11-,12-,13-,14+,15+,16-,17-,18+,19-/m1/s1	WKXRKKUZTXIFJY-UELUTJGDSA-N	(2S,3R,4S,5S,6R)-2-[(2R,3R,4S,5S,6R)-4,5-dihydroxy-6-(hydroxymethyl)-2-phenylmethoxyoxan-3-yl]oxy-6-(hydroxymethyl)oxane-3,4,5-triol	-2.3	Strong hydrophilicity
6508	C7H12O6	192.17	C1[C@H](C([C@@H](CC1(C(=O)O)O)O)O)O	InChI=1S/C7H12O6/c8-3-1-7(13,6(11)12)2-4(9)5(3)10/h3-5,8-10,13H,1-2H2,(H,11,12)/t3-,4-,5?,7?/m1/s1	AAWZDTNXLSGCEK-LNVDRNJUSA-N	(3R,5R)-1,3,4,5-tetrahydroxycyclohexane-1-carboxylic acid	-2.4	Strong hydrophilicity
6453389	C19H28O11	432.4	C1=CC=C(C=C1)CO[C@H]2[C@@H]([C@H]([C@@H]([C@H](O2)CO[C@H]3[C@@H]([C@H]([C@@H]([C@H](O3)CO)O)O)O)O)O)O	InChI=1S/C19H28O11/c20-6-10-12(21)14(23)16(25)19(29-10)28-8-11-13(22)15(24)17(26)18(30-11)27-7-9-4-2-1-3-5-9/h1-5,10-26H,6-8H2/t10-,11-,12-,13-,14+,15+,16-,17-,18-,19-/m1/s1	LLEMMFPELBNINR-SKYGPZSASA-N	(2R,3S,4S,5R,6R)-2-(hydroxymethyl)-6-[[(2R,3S,4S,5R,6R)-3,4,5-trihydroxy-6-phenylmethoxyoxan-2-yl]methoxy]oxane-3,4,5-triol	-2.8	Strong hydrophilicity
440185	C24H42O21	666.6	C([C@@H]1[C@@H]([C@@H]([C@H]([C@H](O1)OC[C@@H]2[C@H]([C@@H]([C@H]([C@H](O2)O[C@]3([C@H]([C@@H]([C@H](O3)CO)O)O[C@@H]4[C@@H]([C@H]([C@H]([C@H](O4)CO)O)O)O)CO)O)O)O)O)O)O)O	InChI=1S/C24H42O21/c25-1-6-10(29)14(33)17(36)21(40-6)39-4-9-12(31)16(35)19(38)23(42-9)45-24(5-28)20(13(32)8(3-27)44-24)43-22-18(37)15(34)11(30)7(2-26)41-22/h6-23,25-38H,1-5H2/t6-,7-,8-,9-,10+,11+,12-,13-,14+,15+,16+,17-,18-,19-,20+,21+,22-,23-,24+/m1/s1	ZJTKROCMWYBRPX-DFMCVVGJSA-N	(2R,3R,4S,5R,6S)-2-(hydroxymethyl)-6-[[(2R,3S,4S,5R,6R)-3,4,5-trihydroxy-6-[(2S,3S,4R,5R)-4-hydroxy-2,5-bis(hydroxymethyl)-3-[(2R,3R,4S,5R,6R)-3,4,5-trihydroxy-6-(hydroxymethyl)oxan-2-yl]oxyoxolan-2-yl]oxyoxan-2-yl]methoxy]oxane-3,4,5-triol	-8	Strong hydrophilicity
