# Supplementary material for: Multi-Bioinformatics Approach Reveals COX5B-Mediated Modulation of Oxidative Phosphorylation and ROS Levels by Water and Ethanol Extracts of Schisandrae Fructus in SW1783 Cells
Source: Antioxidants (Basel). 2026 Jun 9;15(6):728. doi: 10.3390/antiox15060728 (PMC13295596; doi:10.3390/antiox15060728)
Supplement: Supplementary file 1 [file antioxidants-15-00728-s001.zip › Supplementary Table S5_OXPHOS PPI network.xlsx]

## Sheet: Sheet1
	source	target	weight
0	COX15	UQCRFS1	978
1	COX15	MT-CO2	991
2	COX15	CYC1	961
3	COX15	COX10	999
4	COX15	COX6B1	931
5	COX15	MT-CO3	994
6	COX15	MT-CO1	992
7	COX15	COX5A	941
8	COX15	COX11	931
9	UQCRFS1	NDUFB4	980
10	UQCRFS1	UQCRC1	999
11	UQCRFS1	ATP5F1D	968
12	UQCRFS1	NDUFB7	996
13	UQCRFS1	COX6A1	986
14	UQCRFS1	NDUFS7	993
15	UQCRFS1	NDUFA2	998
16	UQCRFS1	NDUFA10	971
17	UQCRFS1	COX5B	999
18	UQCRFS1	NDUFB5	979
19	UQCRFS1	ATP5F1B	914
20	UQCRFS1	NDUFS3	999
21	UQCRFS1	SDHA	993
22	UQCRFS1	NDUFA9	999
23	UQCRFS1	UQCRC2	999
24	UQCRFS1	NDUFB10	989
25	UQCRFS1	NDUFS6	999
26	UQCRFS1	NDUFB11	932
27	UQCRFS1	NDUFB9	999
28	UQCRFS1	NDUFC2	970
29	UQCRFS1	ATP5MC3	972
30	UQCRFS1	COX6A2	996
31	UQCRFS1	ATP5PO	938
32	UQCRFS1	COX7A1	985
33	UQCRFS1	NDUFS4	999
34	UQCRFS1	NDUFB8	997
35	UQCRFS1	NDUFA7	929
36	UQCRFS1	NDUFC1	903
37	UQCRFS1	COX6B2	951
38	UQCRFS1	NDUFB3	980
39	UQCRFS1	MT-CYB	999
40	UQCRFS1	NDUFAB1	995
41	UQCRFS1	NDUFS1	999
42	UQCRFS1	NDUFV2	999
43	UQCRFS1	COX5A	999
44	UQCRFS1	UQCRQ	999
45	UQCRFS1	MT-CO1	999
46	UQCRFS1	COX7B	976
47	UQCRFS1	UQCRHL	984
48	UQCRFS1	MT-ND3	997
49	UQCRFS1	MT-ND4	997
50	UQCRFS1	NDUFA4	976
51	UQCRFS1	NDUFA13	999
52	UQCRFS1	SDHC	951
53	UQCRFS1	NDUFA12	999
54	UQCRFS1	UQCRB	999
55	UQCRFS1	NDUFA6	999
56	UQCRFS1	SDHB	998
57	UQCRFS1	MT-ND5	993
58	UQCRFS1	ATP5PB	969
59	UQCRFS1	NDUFA5	999
60	UQCRFS1	COX6C	978
61	UQCRFS1	MT-CO2	999
62	UQCRFS1	NDUFA1	911
63	UQCRFS1	NDUFA11	999
64	UQCRFS1	COX4I2	993
65	UQCRFS1	MT-ATP6	911
66	UQCRFS1	CYC1	999
67	UQCRFS1	COX4I1	999
68	UQCRFS1	MT-ND1	997
69	UQCRFS1	MT-ND4L	979
70	UQCRFS1	NDUFV1	999
71	UQCRFS1	NDUFA3	927
72	UQCRFS1	ATP5F1A	950
73	UQCRFS1	MT-ND2	992
74	UQCRFS1	UQCRH	999
75	UQCRFS1	NDUFV3	915
76	UQCRFS1	ATP5MC2	949
77	UQCRFS1	ATP5MC1	953
78	UQCRFS1	COX6B1	997
79	UQCRFS1	NDUFA8	997
80	UQCRFS1	MT-CO3	999
81	UQCRFS1	UQCR10	999
82	UQCRFS1	NDUFS2	999
83	UQCRFS1	NDUFS5	999
84	UQCRFS1	COX7A2L	928
85	UQCRFS1	UQCR11	999
86	UQCRFS1	NDUFB6	985
87	UQCRFS1	NDUFS8	999
88	UQCRFS1	SDHD	952
89	UQCRFS1	NDUFB1	925
90	UQCRFS1	COX7C	999
91	MT-CO2	UQCRC1	979
92	MT-CO2	COX6A1	999
93	MT-CO2	NDUFS7	917
94	MT-CO2	COX5B	999
95	MT-CO2	COX10	991
96	MT-CO2	NDUFS3	987
97	MT-CO2	SDHA	958
98	MT-CO2	UQCRC2	999
99	MT-CO2	COX6A2	992
100	MT-CO2	COX7A1	984
101	MT-CO2	NDUFB8	938
102	MT-CO2	COX11	979
103	MT-CO2	UQCRH	956
104	MT-CO2	NDUFS8	972
105	MT-CO2	CYC1	998
106	MT-CO2	COX5A	999
107	MT-CO2	COX8A	982
108	MT-CO2	NDUFV2	973
109	MT-CO2	UQCR10	986
110	MT-CO2	NDUFA4	996
111	MT-CO2	MT-CO1	999
112	MT-CO2	MT-CYB	999
113	MT-CO2	MT-ATP6	999
114	MT-CO2	MT-ND6	991
115	MT-CO2	MT-ND1	999
116	MT-CO2	MT-ND4L	995
117	MT-CO2	MT-ND5	999
118	MT-CO2	SDHB	980
119	MT-CO2	SDHC	972
120	MT-CO2	UQCRB	992
121	MT-CO2	COX7B	996
122	MT-CO2	UQCRQ	990
123	MT-CO2	MT-ATP8	938
124	MT-CO2	MT-ND4	999
125	MT-CO2	MT-ND3	998
126	MT-CO2	UQCRHL	940
127	MT-CO2	NDUFS1	976
128	MT-CO2	COX6B2	944
129	MT-CO2	COX7C	999
130	MT-CO2	COX7A2	999
131	MT-CO2	UQCR11	957
132	MT-CO2	COX7A2L	945
133	MT-CO2	NDUFS2	985
134	MT-CO2	MT-CO3	999
135	MT-CO2	COX6B1	999
136	MT-CO2	NDUFV1	972
137	MT-CO2	MT-ND2	999
138	MT-CO2	COX6C	999
139	MT-CO2	COX4I1	999
140	MT-CO2	COX4I2	964
141	CYC1	NDUFB4	928
142	CYC1	UQCRC1	999
143	CYC1	ATP5F1D	991
144	CYC1	NDUFB7	996
145	CYC1	COX6A1	985
146	CYC1	NDUFS7	998
147	CYC1	NDUFA2	994
148	CYC1	NDUFA10	980
149	CYC1	COX5B	999
150	CYC1	NDUFB5	939
151	CYC1	ATP5F1B	976
152	CYC1	NDUFS3	999
153	CYC1	SDHA	966
154	CYC1	NDUFA9	998
155	CYC1	UQCRC2	999
156	CYC1	NDUFB10	995
157	CYC1	NDUFS6	998
158	CYC1	NDUFB11	961
159	CYC1	NDUFB9	997
160	CYC1	NDUFC2	943
161	CYC1	COX6A2	996
162	CYC1	ATP5PO	921
163	CYC1	COX7A1	983
164	CYC1	NDUFS4	999
165	CYC1	NDUFB8	994
166	CYC1	NDUFA7	936
167	CYC1	UQCRH	999
168	CYC1	NDUFS8	999
169	CYC1	COX7C	997
170	CYC1	NDUFB1	903
171	CYC1	NDUFB6	973
172	CYC1	UQCR11	999
173	CYC1	COX7A2L	911
174	CYC1	UQCR10	999
175	CYC1	NDUFS5	933
176	CYC1	NDUFS2	999
177	CYC1	MT-CO3	999
178	CYC1	COX6B1	994
179	CYC1	NDUFA8	998
180	CYC1	ATP5MC1	947
181	CYC1	MT-ND2	989
182	CYC1	ATP5F1A	991
183	CYC1	NDUFA3	901
184	CYC1	NDUFV1	999
185	CYC1	MT-ND4L	969
186	CYC1	MT-ND1	995
187	CYC1	COX4I1	999
188	CYC1	NDUFA11	960
189	CYC1	COX4I2	993
190	CYC1	COX6C	962
191	CYC1	NDUFA5	997
192	CYC1	ATP5PB	914
193	CYC1	MT-ND5	990
194	CYC1	SDHB	975
195	CYC1	NDUFA6	996
196	CYC1	UQCRB	999
197	CYC1	NDUFA12	998
198	CYC1	SDHC	923
199	CYC1	NDUFA13	994
200	CYC1	MT-ND4	996
201	CYC1	MT-ND3	995
202	CYC1	UQCRHL	987
203	CYC1	MT-ND6	918
204	CYC1	COX7B	973
205	CYC1	MT-CO1	999
206	CYC1	UQCRQ	999
207	CYC1	COX5A	999
208	CYC1	NDUFAB1	985
209	CYC1	NDUFS1	999
210	CYC1	NDUFV2	999
211	CYC1	MT-CYB	999
212	CYC1	COX6B2	944
213	CYC1	NDUFB3	930
214	COX10	MT-CO1	996
215	COX10	COX11	982
216	COX10	COX6B1	952
217	COX10	MT-CO3	998
218	COX6B1	NDUFB4	956
219	COX6B1	UQCRC1	989
220	COX6B1	NDUFB7	972
221	COX6B1	COX6A1	999
222	COX6B1	NDUFS7	936
223	COX6B1	NDUFA2	982
224	COX6B1	NDUFA10	948
225	COX6B1	COX5B	999
226	COX6B1	NDUFB5	948
227	COX6B1	NDUFS3	952
228	COX6B1	NDUFA9	931
229	COX6B1	UQCRC2	997
230	COX6B1	NDUFB10	944
231	COX6B1	NDUFS6	954
232	COX6B1	NDUFB11	952
233	COX6B1	NDUFB9	987
234	COX6B1	NDUFC2	952
235	COX6B1	COX6A2	999
236	COX6B1	COX7A1	998
237	COX6B1	NDUFS4	958
238	COX6B1	NDUFB8	983
239	COX6B1	NDUFA7	955
240	COX6B1	UQCRH	992
241	COX6B1	NDUFS8	960
242	COX6B1	COX5A	999
243	COX6B1	COX8A	998
244	COX6B1	NDUFV2	972
245	COX6B1	NDUFA12	976
246	COX6B1	UQCR10	999
247	COX6B1	NDUFA4	999
248	COX6B1	NDUFV3	911
249	COX6B1	MT-CO1	998
250	COX6B1	MT-CYB	975
251	COX6B1	MT-ND4	910
252	COX6B1	MT-CO3	999
253	COX6B1	MT-ND2	917
254	COX6B1	NDUFS2	951
255	COX6B1	COX7A2	998
256	COX6B1	NDUFA1	979
257	COX6B1	NDUFS5	952
258	COX6B1	NDUFA8	971
259	COX6B1	COX4I2	981
260	COX6B1	COX7A2L	951
261	COX6B1	UQCRQ	999
262	COX6B1	NDUFB6	964
263	COX6B1	COX7B2	916
264	COX6B1	NDUFA11	945
265	COX6B1	NDUFS1	971
266	COX6B1	NDUFB3	952
267	COX6B1	NDUFA5	968
268	COX6B1	NDUFA3	974
269	COX6B1	NDUFA13	957
270	COX6B1	COX7C	999
271	COX6B1	COX6C	999
272	COX6B1	UQCRB	999
273	COX6B1	NDUFC1	910
274	COX6B1	COX4I1	999
275	COX6B1	NDUFAB1	951
276	COX6B1	UQCRHL	902
277	COX6B1	COX7B	996
278	COX6B1	COX6B2	906
279	COX6B1	NDUFA6	971
280	COX6B1	NDUFV1	960
281	COX6B1	NDUFB1	944
282	COX6B1	UQCR11	997
283	MT-CO3	UQCRC1	990
284	MT-CO3	COX6A1	999
285	MT-CO3	NDUFS7	972
286	MT-CO3	NDUFA2	911
287	MT-CO3	COX5B	999
288	MT-CO3	NDUFS3	990
289	MT-CO3	SDHA	976
290	MT-CO3	NDUFA9	940
291	MT-CO3	UQCRC2	999
292	MT-CO3	COX6A2	996
293	MT-CO3	COX7A1	979
294	MT-CO3	NDUFS4	930
295	MT-CO3	COX11	977
296	MT-CO3	UQCRH	986
297	MT-CO3	NDUFS8	988
298	MT-CO3	COX5A	999
299	MT-CO3	COX8A	978
300	MT-CO3	NDUFV2	983
301	MT-CO3	UQCR10	996
302	MT-CO3	NDUFA4	993
303	MT-CO3	MT-CO1	999
304	MT-CO3	MT-CYB	999
305	MT-CO3	MT-ATP6	999
306	MT-CO3	MT-ND6	996
307	MT-CO3	MT-ND1	999
308	MT-CO3	MT-ND4L	996
309	MT-CO3	MT-ND5	999
310	MT-CO3	MT-ND4	999
311	MT-CO3	COX7A2L	967
312	MT-CO3	UQCR11	967
313	MT-CO3	NDUFS2	986
314	MT-CO3	NDUFA8	901
315	MT-CO3	COX7C	999
316	MT-CO3	COX7A2	968
317	MT-CO3	COX4I1	999
318	MT-CO3	COX4I2	976
319	MT-CO3	COX6C	995
320	MT-CO3	MT-ND2	999
321	MT-CO3	NDUFV1	989
322	MT-CO3	UQCRB	993
323	MT-CO3	SDHC	926
324	MT-CO3	SDHB	982
325	MT-CO3	NDUFS1	990
326	MT-CO3	COX6B2	942
327	MT-CO3	MT-ATP8	957
328	MT-CO3	MT-ND3	999
329	MT-CO3	UQCRHL	925
330	MT-CO3	COX7B	987
331	MT-CO3	UQCRQ	996
332	MT-CO1	UQCRC1	995
333	MT-CO1	COX6A1	999
334	MT-CO1	NDUFS7	977
335	MT-CO1	NDUFA10	909
336	MT-CO1	COX5B	999
337	MT-CO1	NDUFS3	993
338	MT-CO1	SDHA	982
339	MT-CO1	NDUFA9	984
340	MT-CO1	UQCRC2	999
341	MT-CO1	COX6A2	992
342	MT-CO1	COX7A1	979
343	MT-CO1	NDUFS4	931
344	MT-CO1	NDUFB8	986
345	MT-CO1	COX11	964
346	MT-CO1	UQCRH	988
347	MT-CO1	NDUFS8	986
348	MT-CO1	COX5A	999
349	MT-CO1	COX8A	990
350	MT-CO1	NDUFV2	987
351	MT-CO1	UQCR10	993
352	MT-CO1	NDUFA4	993
353	MT-CO1	COX7B	995
354	MT-CO1	MT-ND6	995
355	MT-CO1	UQCRQ	996
356	MT-CO1	UQCRHL	928
357	MT-CO1	MT-ND4	999
358	MT-CO1	MT-ND3	998
359	MT-CO1	NDUFS1	988
360	MT-CO1	MT-CYB	999
361	MT-CO1	COX6B2	940
362	MT-CO1	SDHB	991
363	MT-CO1	MT-ND5	999
364	MT-CO1	SDHC	951
365	MT-CO1	UQCRB	995
366	MT-CO1	ATP5F1A	928
367	MT-CO1	MT-ND1	999
368	MT-CO1	NDUFV1	990
369	MT-CO1	MT-ND4L	992
370	MT-CO1	MT-ND2	999
371	MT-CO1	COX6C	998
372	MT-CO1	MT-ATP6	998
373	MT-CO1	COX4I1	999
374	MT-CO1	COX4I2	961
375	MT-CO1	NDUFB6	909
376	MT-CO1	COX7C	999
377	MT-CO1	COX7A2	968
378	MT-CO1	NDUFS2	990
379	MT-CO1	UQCR11	973
380	MT-CO1	COX7A2L	969
381	COX5A	NDUFB4	988
382	COX5A	UQCRC1	999
383	COX5A	ATP5F1D	980
384	COX5A	NDUFB7	985
385	COX5A	COX6A1	999
386	COX5A	NDUFS7	984
387	COX5A	NDUFA2	972
388	COX5A	NDUFA10	981
389	COX5A	COX5B	999
390	COX5A	NDUFB5	992
391	COX5A	ATP5F1B	952
392	COX5A	NDUFS3	996
393	COX5A	NDUFA9	991
394	COX5A	UQCRC2	999
395	COX5A	NDUFB10	993
396	COX5A	NDUFS6	987
397	COX5A	NDUFB11	982
398	COX5A	NDUFB9	996
399	COX5A	NDUFC2	976
400	COX5A	ATP5MC3	939
401	COX5A	COX6A2	999
402	COX5A	ATP5PO	944
403	COX5A	COX7A1	994
404	COX5A	NDUFS4	988
405	COX5A	NDUFB8	996
406	COX5A	ATP5MG	912
407	COX5A	NDUFA7	959
408	COX5A	ATP5PD	994
409	COX5A	ATP5ME	935
410	COX5A	UQCRH	995
411	COX5A	NDUFS8	994
412	COX5A	NDUFV1	987
413	COX5A	MT-ND1	907
414	COX5A	NDUFA3	911
415	COX5A	ATP5F1A	979
416	COX5A	COX6C	999
417	COX5A	NDUFA11	921
418	COX5A	COX4I2	999
419	COX5A	NDUFA1	934
420	COX5A	COX4I1	999
421	COX5A	NDUFB6	994
422	COX5A	NDUFB1	916
423	COX5A	COX7A2	991
424	COX5A	SDHD	917
425	COX5A	COX7C	999
426	COX5A	ATP5PF	946
427	COX5A	NDUFV3	926
428	COX5A	NDUFA8	989
429	COX5A	COX7A2L	969
430	COX5A	COX8A	996
431	COX5A	UQCR11	998
432	COX5A	UQCR10	999
433	COX5A	NDUFS2	981
434	COX5A	NDUFS5	950
435	COX5A	UQCRQ	999
436	COX5A	COX7B	995
437	COX5A	NDUFA4	997
438	COX5A	UQCRHL	907
439	COX5A	NDUFA13	986
440	COX5A	NDUFC1	916
441	COX5A	COX6B2	988
442	COX5A	NDUFB3	947
443	COX5A	MT-CYB	988
444	COX5A	NDUFAB1	986
445	COX5A	NDUFS1	951
446	COX5A	NDUFV2	994
447	COX5A	NDUFA6	987
448	COX5A	SDHB	946
449	COX5A	ATP5PB	978
450	COX5A	NDUFA5	985
451	COX5A	NDUFA12	997
452	COX5A	UQCRB	999
453	COX11	COX17	939
454	NDUFB4	MT-ND4	999
455	NDUFB4	NDUFA4	993
456	NDUFB4	MT-ND3	997
457	NDUFB4	NDUFB5	999
458	NDUFB4	NDUFA13	999
459	NDUFB4	NDUFC2	999
460	NDUFB4	UQCRQ	997
461	NDUFB4	COX7B	927
462	NDUFB4	MT-ND6	987
463	NDUFB4	NDUFB3	999
464	NDUFB4	ATP5ME	936
465	NDUFB4	NDUFAB1	999
466	NDUFB4	NDUFS1	999
467	NDUFB4	NDUFV2	999
468	NDUFB4	NDUFC1	999
469	NDUFB4	MT-ND5	999
470	NDUFB4	NDUFA9	999
471	NDUFB4	NDUFA5	999
472	NDUFB4	NDUFB8	999
473	NDUFB4	NDUFC2-KCTD14	973
474	NDUFB4	COX6A2	930
475	NDUFB4	NDUFB11	999
476	NDUFB4	NDUFA6	999
477	NDUFB4	NDUFS6	999
478	NDUFB4	UQCRB	995
479	NDUFB4	NDUFB2	999
480	NDUFB4	NDUFA12	999
481	NDUFB4	UQCRC1	967
482	NDUFB4	MT-ND2	998
483	NDUFB4	MT-ND1	996
484	NDUFB4	NDUFS3	999
485	NDUFB4	NDUFV1	999
486	NDUFB4	MT-ND4L	988
487	NDUFB4	COX5B	984
488	NDUFB4	NDUFA3	999
489	NDUFB4	NDUFB9	999
490	NDUFB4	NDUFA1	999
491	NDUFB4	NDUFA11	999
492	NDUFB4	NDUFB7	999
493	NDUFB4	UQCRC2	951
494	NDUFB4	COX4I1	942
495	NDUFB4	NDUFS4	999
496	NDUFB4	COX6C	985
497	NDUFB4	NDUFA7	999
498	NDUFB4	NDUFB1	999
499	NDUFB4	NDUFS7	999
500	NDUFB4	COX7A1	941
501	NDUFB4	COX7C	984
502	NDUFB4	NDUFB6	999
503	NDUFB4	NDUFA10	999
504	NDUFB4	NDUFS8	999
505	NDUFB4	NDUFA8	999
506	NDUFB4	NDUFA2	999
507	NDUFB4	UQCR10	994
508	NDUFB4	NDUFS5	999
509	NDUFB4	NDUFS2	999
510	NDUFB4	UQCR11	975
511	NDUFB4	NDUFB10	999
512	NDUFB4	UQCRH	952
513	NDUFB4	NDUFV3	999
514	MT-ND4	UQCRC1	971
515	MT-ND4	NDUFB7	999
516	MT-ND4	NDUFS7	999
517	MT-ND4	NDUFA2	999
518	MT-ND4	NDUFA10	999
519	MT-ND4	COX5B	904
520	MT-ND4	NDUFB5	999
521	MT-ND4	NDUFS3	999
522	MT-ND4	SDHA	922
523	MT-ND4	NDUFA9	999
524	MT-ND4	UQCRC2	953
525	MT-ND4	NDUFB10	999
526	MT-ND4	NDUFS6	999
527	MT-ND4	NDUFB11	999
528	MT-ND4	NDUFB9	999
529	MT-ND4	NDUFC2	999
530	MT-ND4	NDUFS4	999
531	MT-ND4	NDUFB8	999
532	MT-ND4	NDUFA7	998
533	MT-ND4	UQCRH	969
534	MT-ND4	NDUFS8	999
535	MT-ND4	NDUFV2	999
536	MT-ND4	NDUFA12	999
537	MT-ND4	UQCR10	978
538	MT-ND4	NDUFA4	961
539	MT-ND4	NDUFV3	998
540	MT-ND4	MT-CYB	999
541	MT-ND4	MT-ATP6	999
542	MT-ND4	MT-ND6	999
543	MT-ND4	MT-ND1	999
544	MT-ND4	MT-ND4L	999
545	MT-ND4	MT-ND5	999
546	MT-ND4	NDUFC1	995
547	MT-ND4	NDUFB3	999
548	MT-ND4	NDUFS1	999
549	MT-ND4	NDUFAB1	999
550	MT-ND4	UQCRQ	948
551	MT-ND4	MT-ND3	999
552	MT-ND4	NDUFA13	999
553	MT-ND4	MT-ATP8	970
554	MT-ND4	NDUFB2	994
555	MT-ND4	UQCRB	975
556	MT-ND4	NDUFA6	999
557	MT-ND4	SDHB	958
558	MT-ND4	NDUFA5	999
559	MT-ND4	NDUFA11	999
560	MT-ND4	NDUFA1	999
561	MT-ND4	COX4I1	918
562	MT-ND4	NDUFV1	999
563	MT-ND4	NDUFA3	997
564	MT-ND4	MT-ND2	999
565	MT-ND4	NDUFA8	999
566	MT-ND4	NDUFS5	999
567	MT-ND4	NDUFS2	999
568	MT-ND4	NDUFB6	999
569	MT-ND4	NDUFB1	999
570	NDUFA4	NDUFB7	982
571	NDUFA4	COX6A1	998
572	NDUFA4	NDUFS7	983
573	NDUFA4	NDUFA2	999
574	NDUFA4	NDUFA10	988
575	NDUFA4	COX5B	995
576	NDUFA4	NDUFB5	996
577	NDUFA4	NDUFS3	989
578	NDUFA4	NDUFA9	988
579	NDUFA4	UQCRC2	980
580	NDUFA4	NDUFB10	989
581	NDUFA4	NDUFS6	988
582	NDUFA4	NDUFB11	987
583	NDUFA4	NDUFB9	995
584	NDUFA4	NDUFC2	988
585	NDUFA4	COX6A2	941
586	NDUFA4	NDUFS4	990
587	NDUFA4	NDUFB8	996
588	NDUFA4	NDUFA7	993
589	NDUFA4	UQCRH	926
590	NDUFA4	NDUFS8	989
591	NDUFA4	COX8A	989
592	NDUFA4	NDUFV2	991
593	NDUFA4	NDUFA12	999
594	NDUFA4	UQCR10	961
595	NDUFA4	COX6C	999
596	NDUFA4	COX4I1	990
597	NDUFA4	NDUFA1	995
598	NDUFA4	NDUFA11	980
599	NDUFA4	NDUFA3	986
600	NDUFA4	MT-ND1	964
601	NDUFA4	NDUFV1	988
602	NDUFA4	MT-ND2	949
603	NDUFA4	NDUFV3	979
604	NDUFA4	ATP5PF	963
605	NDUFA4	NDUFS2	988
606	NDUFA4	NDUFS5	982
607	NDUFA4	COX7A2L	938
608	NDUFA4	UQCR11	958
609	NDUFA4	NDUFA8	989
610	NDUFA4	NDUFB6	991
611	NDUFA4	COX7C	999
612	NDUFA4	COX7A2	997
613	NDUFA4	NDUFB1	984
614	NDUFA4	NDUFC1	982
615	NDUFA4	NDUFAB1	990
616	NDUFA4	NDUFS1	983
617	NDUFA4	NDUFB3	994
618	NDUFA4	COX7B	997
619	NDUFA4	UQCRQ	980
620	NDUFA4	NDUFA13	989
621	NDUFA4	MT-ND3	961
622	NDUFA4	NDUFB2	990
623	NDUFA4	UQCRB	941
624	NDUFA4	NDUFA6	999
625	NDUFA4	NDUFA4L2	904
626	NDUFA4	NDUFA5	995
627	NDUFA4	MT-ND5	948
628	MT-ND3	UQCRC1	962
629	MT-ND3	NDUFB7	999
630	MT-ND3	NDUFS7	999
631	MT-ND3	NDUFA2	999
632	MT-ND3	NDUFA10	999
633	MT-ND3	NDUFB5	997
634	MT-ND3	NDUFS3	999
635	MT-ND3	SDHA	937
636	MT-ND3	NDUFA9	999
637	MT-ND3	UQCRC2	930
638	MT-ND3	NDUFB10	999
639	MT-ND3	NDUFS6	999
640	MT-ND3	NDUFB11	997
641	MT-ND3	NDUFB9	999
642	MT-ND3	NDUFC2	996
643	MT-ND3	NDUFS4	999
644	MT-ND3	NDUFB8	999
645	MT-ND3	NDUFA7	997
646	MT-ND3	UQCRH	956
647	MT-ND3	NDUFS8	999
648	MT-ND3	NDUFV2	999
649	MT-ND3	NDUFA12	999
650	MT-ND3	UQCR10	976
651	MT-ND3	NDUFV3	997
652	MT-ND3	MT-CYB	999
653	MT-ND3	MT-ATP6	995
654	MT-ND3	MT-ND6	999
655	MT-ND3	MT-ND1	999
656	MT-ND3	MT-ND4L	999
657	MT-ND3	MT-ND5	999
658	MT-ND3	MT-ND2	999
659	MT-ND3	NDUFS5	996
660	MT-ND3	NDUFS2	999
661	MT-ND3	NDUFA8	999
662	MT-ND3	UQCRB	968
663	MT-ND3	NDUFB2	994
664	MT-ND3	NDUFA5	999
665	MT-ND3	NDUFB1	991
666	MT-ND3	SDHB	920
667	MT-ND3	NDUFB6	997
668	MT-ND3	NDUFA6	999
669	MT-ND3	NDUFAB1	999
670	MT-ND3	NDUFS1	999
671	MT-ND3	NDUFB3	999
672	MT-ND3	NDUFA1	998
673	MT-ND3	NDUFA11	998
674	MT-ND3	NDUFC1	997
675	MT-ND3	NDUFA13	999
676	MT-ND3	MT-ATP8	974
677	MT-ND3	NDUFA3	999
678	MT-ND3	UQCRQ	908
679	MT-ND3	NDUFV1	999
680	NDUFB5	UQCRC1	967
681	NDUFB5	ATP5F1D	901
682	NDUFB5	NDUFB7	999
683	NDUFB5	NDUFS7	999
684	NDUFB5	NDUFA2	999
685	NDUFB5	NDUFA10	999
686	NDUFB5	COX5B	991
687	NDUFB5	NDUFA8	999
688	NDUFB5	UQCR11	958
689	NDUFB5	NDUFS5	999
690	NDUFB5	NDUFS2	999
691	NDUFB5	UQCR10	987
692	NDUFB5	UQCRH	978
693	NDUFB5	ATP5PF	909
694	NDUFB5	NDUFB10	999
695	NDUFB5	NDUFV3	999
696	NDUFB5	NDUFB1	999
697	NDUFB5	SDHD	934
698	NDUFB5	COX7C	975
699	NDUFB5	NDUFB6	999
700	NDUFB5	NDUFS8	999
701	NDUFB5	NDUFA11	999
702	NDUFB5	NDUFA1	999
703	NDUFB5	COX4I1	949
704	NDUFB5	UQCRC2	976
705	NDUFB5	COX6C	982
706	NDUFB5	NDUFS4	999
707	NDUFB5	ATP5PD	955
708	NDUFB5	NDUFA7	999
709	NDUFB5	MT-ND2	999
710	NDUFB5	MT-ND4L	991
711	NDUFB5	NDUFV1	999
712	NDUFB5	NDUFS3	999
713	NDUFB5	MT-ND1	997
714	NDUFB5	NDUFB9	999
715	NDUFB5	NDUFA3	999
716	NDUFB5	UQCRB	985
717	NDUFB5	NDUFB2	998
718	NDUFB5	NDUFA12	999
719	NDUFB5	NDUFA9	999
720	NDUFB5	ATP5PB	954
721	NDUFB5	MT-ND5	999
722	NDUFB5	NDUFA5	999
723	NDUFB5	NDUFS6	999
724	NDUFB5	NDUFA6	999
725	NDUFB5	NDUFB11	999
726	NDUFB5	COX6A2	933
727	NDUFB5	NDUFC2-KCTD14	976
728	NDUFB5	NDUFB8	999
729	NDUFB5	ATP5ME	956
730	NDUFB5	NDUFB3	999
731	NDUFB5	NDUFV2	999
732	NDUFB5	NDUFS1	999
733	NDUFB5	NDUFAB1	999
734	NDUFB5	NDUFC1	999
735	NDUFB5	NDUFA13	999
736	NDUFB5	NDUFC2	999
737	NDUFB5	UQCRQ	983
738	NDUFB5	MT-ND6	996
739	NDUFB5	COX7B	974
740	NDUFA13	UQCRC1	982
741	NDUFA13	ATP5F1D	934
742	NDUFA13	NDUFB7	999
743	NDUFA13	NDUFS7	999
744	NDUFA13	NDUFA2	999
745	NDUFA13	NDUFA10	999
746	NDUFA13	COX5B	995
747	NDUFA13	NDUFS3	999
748	NDUFA13	NDUFA9	999
749	NDUFA13	UQCRC2	955
750	NDUFA13	NDUFB10	999
751	NDUFA13	NDUFS6	999
752	NDUFA13	NDUFB11	999
753	NDUFA13	NDUFB9	999
754	NDUFA13	NDUFC2	999
755	NDUFA13	COX6A2	938
756	NDUFA13	NDUFS4	999
757	NDUFA13	NDUFB8	999
758	NDUFA13	NDUFA7	999
759	NDUFA13	ATP5PD	918
760	NDUFA13	ATP5ME	959
761	NDUFA13	UQCRH	991
762	NDUFA13	NDUFS8	999
763	NDUFA13	NDUFV2	999
764	NDUFA13	NDUFA12	999
765	NDUFA13	UQCR10	995
766	NDUFA13	NDUFV3	999
767	NDUFA13	MT-CYB	922
768	NDUFA13	MT-ND6	993
769	NDUFA13	MT-ND1	999
770	NDUFA13	MT-ND4L	998
771	NDUFA13	MT-ND5	999
772	NDUFA13	MT-ND2	999
773	NDUFA13	NDUFS2	999
774	NDUFA13	NDUFA1	999
775	NDUFA13	NDUFS5	999
776	NDUFA13	NDUFA8	999
777	NDUFA13	COX4I2	909
778	NDUFA13	UQCRQ	995
779	NDUFA13	NDUFB6	999
780	NDUFA13	NDUFA11	999
781	NDUFA13	ATP5PF	921
782	NDUFA13	NDUFS1	999
783	NDUFA13	NDUFB3	999
784	NDUFA13	NDUFA5	999
785	NDUFA13	NDUFA3	999
786	NDUFA13	NDUFB2	997
787	NDUFA13	NDUFV1	999
788	NDUFA13	COX6C	925
789	NDUFA13	COX4I1	995
790	NDUFA13	NDUFB1	998
791	NDUFA13	COX7C	961
792	NDUFA13	UQCR11	995
793	NDUFA13	COX7B	948
794	NDUFA13	NDUFC1	997
795	NDUFA13	NDUFAB1	999
796	NDUFA13	NDUFC2-KCTD14	955
797	NDUFA13	NDUFA6	999
798	NDUFA13	UQCRB	989
799	NDUFC2	UQCRC1	944
800	NDUFC2	NDUFB7	999
801	NDUFC2	NDUFS7	999
802	NDUFC2	NDUFA2	999
803	NDUFC2	NDUFA10	999
804	NDUFC2	COX5B	972
805	NDUFC2	NDUFS3	999
806	NDUFC2	NDUFA9	999
807	NDUFC2	UQCRC2	936
808	NDUFC2	NDUFB10	999
809	NDUFC2	NDUFS6	999
810	NDUFC2	NDUFB11	999
811	NDUFC2	NDUFB9	999
812	NDUFC2	MT-ND5	998
813	NDUFC2	NDUFA5	999
814	NDUFC2	NDUFB8	999
815	NDUFC2	COX6A2	920
816	NDUFC2	NDUFA6	999
817	NDUFC2	UQCRB	971
818	NDUFC2	NDUFB2	996
819	NDUFC2	NDUFA12	999
820	NDUFC2	UQCRQ	987
821	NDUFC2	COX7B	917
822	NDUFC2	MT-ND6	989
823	NDUFC2	NDUFB3	999
824	NDUFC2	NDUFS1	997
825	NDUFC2	NDUFAB1	999
826	NDUFC2	NDUFV2	999
827	NDUFC2	NDUFC1	999
828	NDUFC2	NDUFB1	999
829	NDUFC2	COX7C	962
830	NDUFC2	NDUFB6	999
831	NDUFC2	NDUFS8	999
832	NDUFC2	NDUFA8	999
833	NDUFC2	UQCR10	975
834	NDUFC2	NDUFS5	999
835	NDUFC2	NDUFS2	999
836	NDUFC2	UQCR11	987
837	NDUFC2	UQCRH	961
838	NDUFC2	NDUFV3	998
839	NDUFC2	MT-ND2	999
840	NDUFC2	MT-ND1	995
841	NDUFC2	NDUFV1	999
842	NDUFC2	MT-ND4L	985
843	NDUFC2	NDUFA3	998
844	NDUFC2	NDUFA1	998
845	NDUFC2	NDUFA11	998
846	NDUFC2	COX4I1	958
847	NDUFC2	NDUFS4	999
848	NDUFC2	COX6C	913
849	NDUFC2	NDUFA7	999
850	UQCRQ	UQCRC1	999
851	UQCRQ	ATP5F1D	943
852	UQCRQ	NDUFB7	999
853	UQCRQ	COX6A1	996
854	UQCRQ	NDUFS7	992
855	UQCRQ	NDUFA2	998
856	UQCRQ	NDUFA10	953
857	UQCRQ	COX5B	999
858	UQCRQ	NDUFS3	985
859	UQCRQ	NDUFA9	985
860	UQCRQ	UQCRC2	999
861	UQCRQ	NDUFB10	974
862	UQCRQ	NDUFS6	997
863	UQCRQ	NDUFB11	979
864	UQCRQ	NDUFB9	997
865	UQCRQ	COX6A2	997
866	UQCRQ	COX7A1	988
867	UQCRQ	NDUFS4	989
868	UQCRQ	NDUFB8	997
869	UQCRQ	ATP5MG	958
870	UQCRQ	NDUFA7	977
871	UQCRQ	ATP5PD	967
872	UQCRQ	ATP5ME	979
873	UQCRQ	UQCRH	999
874	UQCRQ	NDUFS8	998
875	UQCRQ	NDUFV2	995
876	UQCRQ	NDUFA12	996
877	UQCRQ	UQCR10	999
878	UQCRQ	NDUFV3	904
879	UQCRQ	MT-CYB	999
880	UQCRQ	MT-ND1	915
881	UQCRQ	MT-ND5	931
882	UQCRQ	MT-ND2	913
883	UQCRQ	SDHC	953
884	UQCRQ	NDUFS2	992
885	UQCRQ	COX7A2	973
886	UQCRQ	NDUFA1	982
887	UQCRQ	NDUFS5	993
888	UQCRQ	NDUFA8	995
889	UQCRQ	SDHD	946
890	UQCRQ	COX4I2	992
891	UQCRQ	COX7A2L	941
892	UQCRQ	COX6C	998
893	UQCRQ	COX4I1	999
894	UQCRQ	NDUFA11	997
895	UQCRQ	NDUFA3	971
896	UQCRQ	NDUFV1	992
897	UQCRQ	ATP5PF	904
898	UQCRQ	UQCR11	999
899	UQCRQ	NDUFB6	988
900	UQCRQ	COX7C	999
901	UQCRQ	NDUFB1	940
902	UQCRQ	NDUFC1	964
903	UQCRQ	NDUFAB1	972
904	UQCRQ	NDUFS1	961
905	UQCRQ	COX6B2	959
906	UQCRQ	NDUFB3	985
907	UQCRQ	COX7B2	943
908	UQCRQ	COX7B	991
909	UQCRQ	UQCRHL	998
910	UQCRQ	NDUFB2	956
911	UQCRQ	UQCRB	999
912	UQCRQ	NDUFA6	997
913	UQCRQ	NDUFA5	994
914	COX7B	UQCRC1	974
915	COX7B	NDUFB7	923
916	COX7B	COX6A1	996
917	COX7B	NDUFS7	905
918	COX7B	NDUFA2	949
919	COX7B	NDUFA10	912
920	COX7B	COX5B	999
921	COX7B	NDUFS3	909
922	COX7B	UQCRC2	977
923	COX7B	NDUFB10	928
924	COX7B	NDUFS6	918
925	COX7B	NDUFB11	959
926	COX7B	NDUFB9	977
927	COX7B	COX6A2	990
928	COX7B	COX7A1	977
929	COX7B	NDUFS4	946
930	COX7B	NDUFB8	905
931	COX7B	NDUFA7	936
932	COX7B	UQCRH	990
933	COX7B	COX8A	997
934	COX7B	NDUFV2	927
935	COX7B	NDUFA12	934
936	COX7B	UQCR10	992
937	COX7B	NDUFV3	911
938	COX7B	MT-CYB	963
939	COX7B	NDUFS2	907
940	COX7B	COX7A2	991
941	COX7B	NDUFA1	983
942	COX7B	NDUFS5	929
943	COX7B	NDUFA8	913
944	COX7B	COX4I2	915
945	COX7B	COX7A2L	934
946	COX7B	NDUFB6	935
947	COX7B	COX7B2	901
948	COX7B	NDUFA11	956
949	COX7B	NDUFS1	936
950	COX7B	NDUFB3	967
951	COX7B	NDUFA5	941
952	COX7B	NDUFA3	930
953	COX7B	NDUFB2	938
954	COX7B	COX7C	999
955	COX7B	COX6C	999
956	COX7B	UQCRB	984
957	COX7B	NDUFC1	959
958	COX7B	COX4I1	997
959	COX7B	NDUFAB1	924
960	COX7B	UQCR11	990
961	COX7B	NDUFA6	964
962	COX7B	NDUFB1	956
963	COX7B	NDUFV1	913
964	MT-ND6	NDUFB7	987
965	MT-ND6	NDUFS7	998
966	MT-ND6	NDUFA2	993
967	MT-ND6	NDUFA10	997
968	MT-ND6	NDUFS3	999
969	MT-ND6	NDUFA9	995
970	MT-ND6	UQCRC2	934
971	MT-ND6	NDUFB10	988
972	MT-ND6	NDUFS6	988
973	MT-ND6	NDUFB11	988
974	MT-ND6	NDUFB9	988
975	MT-ND6	NDUFS4	995
976	MT-ND6	NDUFB8	991
977	MT-ND6	NDUFA7	984
978	MT-ND6	NDUFS8	997
979	MT-ND6	NDUFV2	995
980	MT-ND6	NDUFA12	988
981	MT-ND6	NDUFV3	991
982	MT-ND6	MT-CYB	997
983	MT-ND6	MT-ATP6	995
984	MT-ND6	COX4I1	903
985	MT-ND6	NDUFS5	999
986	MT-ND6	NDUFS2	995
987	MT-ND6	NDUFAB1	998
988	MT-ND6	NDUFS1	995
989	MT-ND6	NDUFA11	993
990	MT-ND6	NDUFA8	992
991	MT-ND6	NDUFB3	986
992	MT-ND6	NDUFA1	997
993	MT-ND6	NDUFC1	987
994	MT-ND6	NDUFB2	974
995	MT-ND6	MT-ATP8	950
996	MT-ND6	NDUFA5	989
997	MT-ND6	NDUFB1	976
998	MT-ND6	MT-ND2	999
999	MT-ND6	MT-ND5	999
1000	MT-ND6	NDUFA3	997
1001	MT-ND6	NDUFV1	998
1002	MT-ND6	MT-ND4L	999
1003	MT-ND6	NDUFB6	995
1004	MT-ND6	NDUFA6	987
1005	MT-ND6	MT-ND1	999
1006	NDUFB3	UQCRC1	940
1007	NDUFB3	NDUFB7	999
1008	NDUFB3	NDUFS7	999
1009	NDUFB3	NDUFA2	999
1010	NDUFB3	NDUFA10	999
1011	NDUFB3	COX5B	977
1012	NDUFB3	NDUFS3	999
1013	NDUFB3	NDUFA9	999
1014	NDUFB3	UQCRC2	960
1015	NDUFB3	NDUFB10	999
1016	NDUFB3	NDUFS6	999
1017	NDUFB3	NDUFB11	999
1018	NDUFB3	NDUFB9	999
1019	NDUFB3	COX7A1	904
1020	NDUFB3	NDUFS4	999
1021	NDUFB3	NDUFB8	999
1022	NDUFB3	NDUFA7	999
1023	NDUFB3	ATP5PD	931
1024	NDUFB3	ATP5ME	908
1025	NDUFB3	UQCRH	974
1026	NDUFB3	NDUFS8	999
1027	NDUFB3	NDUFV2	999
1028	NDUFB3	NDUFA12	999
1029	NDUFB3	UQCR10	980
1030	NDUFB3	NDUFV3	999
1031	NDUFB3	MT-ND1	999
1032	NDUFB3	MT-ND4L	986
1033	NDUFB3	MT-ND5	999
1034	NDUFB3	MT-ND2	999
1035	NDUFB3	NDUFS2	999
1036	NDUFB3	NDUFA1	999
1037	NDUFB3	NDUFS5	999
1038	NDUFB3	NDUFA8	999
1039	NDUFB3	NDUFB6	999
1040	NDUFB3	NDUFA11	999
1041	NDUFB3	ATP5PF	945
1042	NDUFB3	NDUFS1	999
1043	NDUFB3	NDUFA5	999
1044	NDUFB3	NDUFC2-KCTD14	936
1045	NDUFB3	NDUFA6	999
1046	NDUFB3	UQCRB	981
1047	NDUFB3	NDUFB2	999
1048	NDUFB3	NDUFAB1	999
1049	NDUFB3	NDUFC1	999
1050	NDUFB3	COX7C	980
1051	NDUFB3	NDUFB1	999
1052	NDUFB3	UQCR11	959
1053	NDUFB3	NDUFA3	999
1054	NDUFB3	NDUFV1	999
1055	NDUFB3	COX4I1	936
1056	NDUFB3	COX6C	968
1057	ATP5ME	ATP5F1D	999
1058	ATP5ME	NDUFB7	948
1059	ATP5ME	ATP5F1E	999
1060	ATP5ME	COX5B	916
1061	ATP5ME	ATP5F1B	999
1062	ATP5ME	NDUFS6	928
1063	ATP5ME	NDUFB9	963
1064	ATP5ME	ATP5MC3	992
1065	ATP5ME	ATP5PO	999
1066	ATP5ME	ATP5MF	999
1067	ATP5ME	ATP5MG	999
1068	ATP5ME	ATP5PD	999
1069	ATP5ME	ATP5PB	999
1070	ATP5ME	NDUFA5	944
1071	ATP5ME	COX7C	968
1072	ATP5ME	NDUFA6	946
1073	ATP5ME	NDUFS8	915
1074	ATP5ME	UQCR10	929
1075	ATP5ME	NDUFS5	968
1076	ATP5ME	UQCR11	933
1077	ATP5ME	ATP5PF	999
1078	ATP5ME	ATP5MC2	991
1079	ATP5ME	ATP5MC1	998
1080	ATP5ME	MT-ATP8	999
1081	ATP5ME	ATP5F1A	999
1082	ATP5ME	NDUFA1	922
1083	ATP5ME	MT-ATP6	999
1084	ATP5ME	COX6C	959
1085	NDUFAB1	UQCRC1	983
1086	NDUFAB1	ATP5F1D	924
1087	NDUFAB1	NDUFB7	999
1088	NDUFAB1	NDUFS7	999
1089	NDUFAB1	NDUFA2	999
1090	NDUFAB1	NDUFA10	999
1091	NDUFAB1	COX5B	944
1092	NDUFAB1	NDUFS3	999
1093	NDUFAB1	NDUFA9	999
1094	NDUFAB1	UQCRC2	971
1095	NDUFAB1	NDUFB10	999
1096	NDUFAB1	NDUFS6	999
1097	NDUFAB1	NDUFB11	999
1098	NDUFAB1	NDUFB9	999
1099	NDUFAB1	COX6A2	926
1100	NDUFAB1	NDUFS4	999
1101	NDUFAB1	NDUFB8	999
1102	NDUFAB1	NDUFA7	999
1103	NDUFAB1	UQCRH	976
1104	NDUFAB1	NDUFS8	999
1105	NDUFAB1	NDUFV2	999
1106	NDUFAB1	NDUFA12	999
1107	NDUFAB1	UQCR10	981
1108	NDUFAB1	NDUFV3	999
1109	NDUFAB1	MT-CYB	925
1110	NDUFAB1	MT-ND1	999
1111	NDUFAB1	MT-ND4L	999
1112	NDUFAB1	MT-ND5	999
1113	NDUFAB1	MT-ND2	999
1114	NDUFAB1	NDUFS2	999
1115	NDUFAB1	NDUFA1	999
1116	NDUFAB1	NDUFS5	999
1117	NDUFAB1	NDUFA8	999
1118	NDUFAB1	NDUFB6	999
1119	NDUFAB1	NDUFA11	999
1120	NDUFAB1	NDUFS1	999
1121	NDUFAB1	NDUFA5	999
1122	NDUFAB1	NDUFA3	999
1123	NDUFAB1	NDUFB2	999
1124	NDUFAB1	COX7C	928
1125	NDUFAB1	UQCRB	975
1126	NDUFAB1	NDUFC1	999
1127	NDUFAB1	COX4I1	936
1128	NDUFAB1	NDUFC2-KCTD14	984
1129	NDUFAB1	NDUFA6	999
1130	NDUFAB1	NDUFV1	999
1131	NDUFAB1	UQCR11	929
1132	NDUFAB1	NDUFB1	999
1133	NDUFS1	UQCRC1	998
1134	NDUFS1	NDUFB7	999
1135	NDUFS1	NDUFS7	999
1136	NDUFS1	NDUFA2	999
1137	NDUFS1	NDUFA10	999
1138	NDUFS1	COX5B	960
1139	NDUFS1	ATP5F1B	977
1140	NDUFS1	NDUFS3	999
1141	NDUFS1	SDHA	995
1142	NDUFS1	NDUFA9	999
1143	NDUFS1	UQCRC2	998
1144	NDUFS1	NDUFB10	999
1145	NDUFS1	NDUFS6	999
1146	NDUFS1	NDUFB11	999
1147	NDUFS1	NDUFB9	999
1148	NDUFS1	COX6A2	907
1149	NDUFS1	NDUFS4	999
1150	NDUFS1	NDUFB8	999
1151	NDUFS1	NDUFA7	999
1152	NDUFS1	UQCRH	993
1153	NDUFS1	NDUFS8	999
1154	NDUFS1	NDUFV2	999
1155	NDUFS1	NDUFA12	999
1156	NDUFS1	UQCR10	990
1157	NDUFS1	NDUFV3	999
1158	NDUFS1	MT-CYB	986
1159	NDUFS1	MT-ND1	999
1160	NDUFS1	MT-ND4L	998
1161	NDUFS1	MT-ND5	999
1162	NDUFS1	MT-ND2	999
1163	NDUFS1	SDHC	923
1164	NDUFS1	NDUFS2	999
1165	NDUFS1	NDUFA1	999
1166	NDUFS1	NDUFS5	999
1167	NDUFS1	NDUFA8	999
1168	NDUFS1	SDHB	996
1169	NDUFS1	SDHD	911
1170	NDUFS1	NDUFB6	999
1171	NDUFS1	ATP5F1A	961
1172	NDUFS1	NDUFA11	999
1173	NDUFS1	COX4I1	965
1174	NDUFS1	NDUFV1	999
1175	NDUFS1	NDUFA3	999
1176	NDUFS1	UQCR11	934
1177	NDUFS1	NDUFB1	996
1178	NDUFS1	COX7C	905
1179	NDUFS1	NDUFC1	998
1180	NDUFS1	UQCRHL	935
1181	NDUFS1	NDUFB2	995
1182	NDUFS1	UQCRB	998
1183	NDUFS1	NDUFA6	999
1184	NDUFS1	NDUFA5	999
1185	NDUFV2	UQCRC1	996
1186	NDUFV2	ATP5F1D	944
1187	NDUFV2	NDUFB7	999
1188	NDUFV2	NDUFS7	999
1189	NDUFV2	NDUFA2	999
1190	NDUFV2	NDUFA10	999
1191	NDUFV2	COX5B	987
1192	NDUFV2	NDUFS3	999
1193	NDUFV2	SDHA	984
1194	NDUFV2	NDUFA9	999
1195	NDUFV2	UQCRC2	996
1196	NDUFV2	NDUFB10	999
1197	NDUFV2	NDUFS6	999
1198	NDUFV2	NDUFB11	999
1199	NDUFV2	NDUFB9	999
1200	NDUFV2	COX6A2	933
1201	NDUFV2	ATP5PO	924
1202	NDUFV2	NDUFS4	999
1203	NDUFV2	NDUFB8	999
1204	NDUFV2	NDUFA7	999
1205	NDUFV2	UQCRH	994
1206	NDUFV2	NDUFS8	999
1207	NDUFV2	NDUFB1	998
1208	NDUFV2	SDHD	956
1209	NDUFV2	COX7C	967
1210	NDUFV2	NDUFB6	999
1211	NDUFV2	NDUFA8	999
1212	NDUFV2	UQCR11	923
1213	NDUFV2	NDUFS5	999
1214	NDUFV2	NDUFS2	999
1215	NDUFV2	UQCR10	997
1216	NDUFV2	ATP5PF	903
1217	NDUFV2	NDUFV3	999
1218	NDUFV2	MT-ND2	999
1219	NDUFV2	NDUFV1	999
1220	NDUFV2	MT-ND4L	998
1221	NDUFV2	MT-ND1	999
1222	NDUFV2	NDUFA3	999
1223	NDUFV2	NDUFA11	999
1224	NDUFV2	NDUFA1	999
1225	NDUFV2	COX4I1	974
1226	NDUFV2	ATP5PB	930
1227	NDUFV2	MT-ND5	999
1228	NDUFV2	NDUFA5	999
1229	NDUFV2	NDUFA6	999
1230	NDUFV2	NDUFC2-KCTD14	950
1231	NDUFV2	SDHB	999
1232	NDUFV2	UQCRB	999
1233	NDUFV2	NDUFB2	997
1234	NDUFV2	SDHC	982
1235	NDUFV2	NDUFA12	999
1236	NDUFV2	UQCRHL	939
1237	NDUFV2	MT-CYB	985
1238	NDUFV2	NDUFC1	999
1239	NDUFC1	NDUFB7	998
1240	NDUFC1	NDUFS7	997
1241	NDUFC1	NDUFA2	999
1242	NDUFC1	NDUFA10	998
1243	NDUFC1	COX5B	933
1244	NDUFC1	NDUFS3	997
1245	NDUFC1	NDUFA9	993
1246	NDUFC1	NDUFB10	997
1247	NDUFC1	NDUFS6	999
1248	NDUFC1	NDUFB11	997
1249	NDUFC1	NDUFB9	998
1250	NDUFC1	NDUFS4	997
1251	NDUFC1	NDUFB8	998
1252	NDUFC1	NDUFA7	999
1253	NDUFC1	UQCRH	926
1254	NDUFC1	NDUFS8	997
1255	NDUFC1	NDUFA12	999
1256	NDUFC1	UQCR10	961
1257	NDUFC1	NDUFV3	999
1258	NDUFC1	MT-ND1	995
1259	NDUFC1	MT-ND4L	987
1260	NDUFC1	MT-ND5	995
1261	NDUFC1	MT-ND2	997
1262	NDUFC1	NDUFS2	997
1263	NDUFC1	NDUFA1	998
1264	NDUFC1	NDUFS5	995
1265	NDUFC1	NDUFA8	998
1266	NDUFC1	NDUFB6	998
1267	NDUFC1	NDUFA11	997
1268	NDUFC1	NDUFA5	999
1269	NDUFC1	NDUFA3	999
1270	NDUFC1	NDUFB2	998
1271	NDUFC1	COX7C	970
1272	NDUFC1	UQCR11	972
1273	NDUFC1	NDUFA6	999
1274	NDUFC1	NDUFB1	995
1275	NDUFC1	NDUFV1	998
1276	MT-ND5	UQCRC1	942
1277	MT-ND5	NDUFB7	999
1278	MT-ND5	NDUFS7	999
1279	MT-ND5	NDUFA2	999
1280	MT-ND5	NDUFA10	997
1281	MT-ND5	NDUFS3	999
1282	MT-ND5	NDUFA9	999
1283	MT-ND5	UQCRC2	946
1284	MT-ND5	NDUFB10	999
1285	MT-ND5	NDUFS6	999
1286	MT-ND5	NDUFB11	999
1287	MT-ND5	NDUFB9	999
1288	MT-ND5	COX7A1	920
1289	MT-ND5	NDUFS4	999
1290	MT-ND5	NDUFB8	999
1291	MT-ND5	NDUFA7	998
1292	MT-ND5	UQCRH	944
1293	MT-ND5	NDUFS8	999
1294	MT-ND5	NDUFA12	999
1295	MT-ND5	UQCR10	956
1296	MT-ND5	NDUFV3	998
1297	MT-ND5	MT-CYB	999
1298	MT-ND5	MT-ATP6	999
1299	MT-ND5	MT-ND1	999
1300	MT-ND5	MT-ND4L	999
1301	MT-ND5	NDUFA5	999
1302	MT-ND5	NDUFA6	999
1303	MT-ND5	SDHB	928
1304	MT-ND5	UQCRB	947
1305	MT-ND5	NDUFB2	997
1306	MT-ND5	MT-ATP8	971
1307	MT-ND5	NDUFB1	992
1308	MT-ND5	COX7C	954
1309	MT-ND5	NDUFB6	999
1310	MT-ND5	NDUFA8	999
1311	MT-ND5	NDUFS5	999
1312	MT-ND5	NDUFS2	999
1313	MT-ND5	MT-ND2	999
1314	MT-ND5	NDUFV1	999
1315	MT-ND5	NDUFA3	998
1316	MT-ND5	NDUFA11	999
1317	MT-ND5	NDUFA1	999
1318	MT-ND5	COX4I1	915
1319	NDUFA9	UQCRC1	998
1320	NDUFA9	NDUFB7	999
1321	NDUFA9	NDUFS7	999
1322	NDUFA9	NDUFA2	999
1323	NDUFA9	NDUFA10	999
1324	NDUFA9	COX5B	987
1325	NDUFA9	ATP5F1B	950
1326	NDUFA9	NDUFS3	999
1327	NDUFA9	SDHA	982
1328	NDUFA9	NDUFV3	999
1329	NDUFA9	UQCRH	971
1330	NDUFA9	NDUFB10	999
1331	NDUFA9	NDUFS2	999
1332	NDUFA9	NDUFS5	999
1333	NDUFA9	UQCR10	999
1334	NDUFA9	UQCR11	939
1335	NDUFA9	NDUFA8	999
1336	NDUFA9	NDUFS8	999
1337	NDUFA9	NDUFB6	999
1338	NDUFA9	COX7A1	920
1339	NDUFA9	COX7C	946
1340	NDUFA9	NDUFB1	999
1341	NDUFA9	NDUFA7	999
1342	NDUFA9	NDUFS4	999
1343	NDUFA9	UQCRC2	997
1344	NDUFA9	COX4I1	995
1345	NDUFA9	NDUFA1	998
1346	NDUFA9	COX4I2	907
1347	NDUFA9	NDUFA11	999
1348	NDUFA9	ATP5F1A	947
1349	NDUFA9	NDUFB9	999
1350	NDUFA9	NDUFA3	999
1351	NDUFA9	MT-ND1	999
1352	NDUFA9	NDUFV1	999
1353	NDUFA9	MT-ND4L	993
1354	NDUFA9	MT-ND2	999
1355	NDUFA9	NDUFA12	999
1356	NDUFA9	SDHC	902
1357	NDUFA9	NDUFB2	995
1358	NDUFA9	UQCRB	989
1359	NDUFA9	SDHB	965
1360	NDUFA9	NDUFB8	999
1361	NDUFA9	NDUFB11	999
1362	NDUFA9	COX6A2	938
1363	NDUFA9	NDUFS6	999
1364	NDUFA9	NDUFA6	999
1365	NDUFA9	NDUFA5	999
1366	NDUFA9	MT-CYB	981
1367	NDUFA5	UQCRC1	992
1368	NDUFA5	NDUFB7	999
1369	NDUFA5	NDUFS7	999
1370	NDUFA5	NDUFA2	999
1371	NDUFA5	NDUFA10	999
1372	NDUFA5	COX5B	986
1373	NDUFA5	NDUFS3	999
1374	NDUFA5	UQCRC2	990
1375	NDUFA5	NDUFB10	999
1376	NDUFA5	NDUFS6	999
1377	NDUFA5	NDUFB11	999
1378	NDUFA5	NDUFB9	999
1379	NDUFA5	COX6A2	956
1380	NDUFA5	COX7A1	901
1381	NDUFA5	NDUFS4	999
1382	NDUFA5	NDUFB8	999
1383	NDUFA5	NDUFA7	999
1384	NDUFA5	ATP5PD	951
1385	NDUFA5	UQCRH	999
1386	NDUFA5	NDUFS8	999
1387	NDUFA5	NDUFA12	999
1388	NDUFA5	UQCR10	999
1389	NDUFA5	NDUFV3	999
1390	NDUFA5	MT-CYB	935
1391	NDUFA5	MT-ND1	999
1392	NDUFA5	MT-ND4L	999
1393	NDUFA5	MT-ND2	999
1394	NDUFA5	SDHC	902
1395	NDUFA5	NDUFS2	999
1396	NDUFA5	NDUFA1	999
1397	NDUFA5	NDUFS5	999
1398	NDUFA5	NDUFA8	999
1399	NDUFA5	NDUFB6	999
1400	NDUFA5	NDUFA11	999
1401	NDUFA5	ATP5PF	981
1402	NDUFA5	UQCR11	981
1403	NDUFA5	COX7C	989
1404	NDUFA5	NDUFB1	998
1405	NDUFA5	COX6C	938
1406	NDUFA5	COX4I1	962
1407	NDUFA5	NDUFA3	999
1408	NDUFA5	NDUFV1	999
1409	NDUFA5	NDUFB2	998
1410	NDUFA5	UQCRB	999
1411	NDUFA5	NDUFA6	999
1412	NDUFA5	NDUFC2-KCTD14	951
1413	NDUFA5	UQCRHL	987
1414	NDUFB8	UQCRC1	982
1415	NDUFB8	ATP5F1D	935
1416	NDUFB8	NDUFB7	999
1417	NDUFB8	NDUFS7	999
1418	NDUFB8	NDUFA2	999
1419	NDUFB8	NDUFA10	999
1420	NDUFB8	COX5B	991
1421	NDUFB8	NDUFS3	999
1422	NDUFB8	SDHA	964
1423	NDUFB8	UQCRC2	998
1424	NDUFB8	NDUFB10	999
1425	NDUFB8	NDUFS6	999
1426	NDUFB8	NDUFB11	999
1427	NDUFB8	NDUFB9	999
1428	NDUFB8	COX6A2	948
1429	NDUFB8	COX7A1	927
1430	NDUFB8	NDUFS4	999
1431	NDUFB8	MT-CYB	923
1432	NDUFB8	UQCRHL	908
1433	NDUFB8	NDUFB2	999
1434	NDUFB8	SDHC	952
1435	NDUFB8	NDUFA12	999
1436	NDUFB8	UQCRB	992
1437	NDUFB8	NDUFA6	999
1438	NDUFB8	NDUFC2-KCTD14	975
1439	NDUFB8	SDHB	997
1440	NDUFB8	COX6C	927
1441	NDUFB8	ATP5PD	929
1442	NDUFB8	NDUFA7	999
1443	NDUFB8	NDUFA11	999
1444	NDUFB8	NDUFA1	999
1445	NDUFB8	COX4I1	990
1446	NDUFB8	NDUFV1	999
1447	NDUFB8	MT-ND4L	989
1448	NDUFB8	MT-ND1	999
1449	NDUFB8	ATP5F1A	943
1450	NDUFB8	NDUFA3	999
1451	NDUFB8	MT-ND2	999
1452	NDUFB8	UQCRH	989
1453	NDUFB8	ATP5MC1	910
1454	NDUFB8	NDUFV3	999
1455	NDUFB8	NDUFA8	999
1456	NDUFB8	UQCR11	990
1457	NDUFB8	UQCR10	996
1458	NDUFB8	NDUFS2	999
1459	NDUFB8	NDUFS5	999
1460	NDUFB8	NDUFB6	999
1461	NDUFB8	NDUFS8	999
1462	NDUFB8	NDUFB1	995
1463	NDUFB8	SDHD	984
1464	NDUFB8	COX7C	977
1465	NDUFC2-KCTD14	NDUFB7	920
1466	NDUFC2-KCTD14	NDUFA2	956
1467	NDUFC2-KCTD14	NDUFA10	917
1468	NDUFC2-KCTD14	NDUFS3	941
1469	NDUFC2-KCTD14	NDUFB10	967
1470	NDUFC2-KCTD14	NDUFS6	934
1471	NDUFC2-KCTD14	NDUFB11	968
1472	NDUFC2-KCTD14	NDUFB9	972
1473	NDUFC2-KCTD14	NDUFS4	975
1474	NDUFC2-KCTD14	NDUFA7	935
1475	NDUFC2-KCTD14	NDUFS8	932
1476	NDUFC2-KCTD14	NDUFA12	966
1477	NDUFC2-KCTD14	NDUFS2	919
1478	NDUFC2-KCTD14	NDUFA1	919
1479	NDUFC2-KCTD14	NDUFS5	903
1480	NDUFC2-KCTD14	NDUFA8	952
1481	NDUFC2-KCTD14	NDUFB6	963
1482	NDUFC2-KCTD14	NDUFA6	926
1483	NDUFC2-KCTD14	NDUFV1	902
1484	COX6A2	UQCRC1	994
1485	COX6A2	NDUFB7	961
1486	COX6A2	COX6A1	936
1487	COX6A2	NDUFS7	941
1488	COX6A2	NDUFA2	944
1489	COX6A2	NDUFA10	923
1490	COX6A2	COX5B	999
1491	COX6A2	NDUFS3	927
1492	COX6A2	UQCRC2	995
1493	COX6A2	NDUFB10	946
1494	COX6A2	NDUFS6	960
1495	COX6A2	NDUFB11	922
1496	COX6A2	NDUFB9	962
1497	COX6A2	UQCRHL	919
1498	COX6A2	NDUFV1	931
1499	COX6A2	NDUFA3	905
1500	COX6A2	MT-CYB	983
1501	COX6A2	COX6B2	976
1502	COX6A2	NDUFA1	915
1503	COX6A2	NDUFA11	913
1504	COX6A2	COX4I2	990
1505	COX6A2	COX4I1	998
1506	COX6A2	NDUFS4	944
1507	COX6A2	COX6C	995
1508	COX6A2	NDUFA7	912
1509	COX6A2	COX7A1	996
1510	COX6A2	COX7C	999
1511	COX6A2	NDUFA6	954
1512	COX6A2	NDUFB6	939
1513	COX6A2	NDUFS8	927
1514	COX6A2	NDUFA8	954
1515	COX6A2	UQCRB	998
1516	COX6A2	UQCR10	998
1517	COX6A2	NDUFS5	944
1518	COX6A2	NDUFS2	919
1519	COX6A2	UQCR11	992
1520	COX6A2	COX8A	905
1521	COX6A2	UQCRH	988
1522	COX6A2	NDUFA12	957
1523	NDUFB11	UQCRC1	940
1524	NDUFB11	ATP5F1D	936
1525	NDUFB11	NDUFB7	999
1526	NDUFB11	NDUFS7	999
1527	NDUFB11	NDUFA2	999
1528	NDUFB11	NDUFA10	999
1529	NDUFB11	COX5B	988
1530	NDUFB11	NDUFS3	999
1531	NDUFB11	UQCRC2	922
1532	NDUFB11	NDUFB10	999
1533	NDUFB11	NDUFS6	999
1534	NDUFB11	COX7C	965
1535	NDUFB11	NDUFB1	999
1536	NDUFB11	NDUFS8	999
1537	NDUFB11	NDUFB6	999
1538	NDUFB11	UQCR11	981
1539	NDUFB11	UQCR10	974
1540	NDUFB11	NDUFS2	999
1541	NDUFB11	NDUFS5	999
1542	NDUFB11	NDUFA8	999
1543	NDUFB11	NDUFV3	999
1544	NDUFB11	UQCRH	960
1545	NDUFB11	MT-ND2	999
1546	NDUFB11	NDUFA3	999
1547	NDUFB11	NDUFB9	999
1548	NDUFB11	NDUFV1	999
1549	NDUFB11	MT-ND4L	988
1550	NDUFB11	MT-ND1	999
1551	NDUFB11	COX4I1	977
1552	NDUFB11	NDUFA11	999
1553	NDUFB11	NDUFA1	999
1554	NDUFB11	ATP5PD	940
1555	NDUFB11	NDUFA7	999
1556	NDUFB11	NDUFS4	999
1557	NDUFB11	NDUFA6	999
1558	NDUFB11	UQCRB	953
1559	NDUFB11	NDUFA12	999
1560	NDUFB11	NDUFB2	997
1561	NDUFA6	UQCRC1	987
1562	NDUFA6	NDUFB7	999
1563	NDUFA6	NDUFS7	999
1564	NDUFA6	NDUFA2	999
1565	NDUFA6	NDUFA10	999
1566	NDUFA6	COX5B	984
1567	NDUFA6	NDUFS3	999
1568	NDUFA6	UQCRC2	970
1569	NDUFA6	NDUFB10	999
1570	NDUFA6	NDUFS6	999
1571	NDUFA6	NDUFB9	999
1572	NDUFA6	NDUFS4	999
1573	NDUFA6	ATP5MG	921
1574	NDUFA6	NDUFA7	999
1575	NDUFA6	ATP5PD	947
1576	NDUFA6	UQCRH	998
1577	NDUFA6	NDUFS8	999
1578	NDUFA6	NDUFA12	999
1579	NDUFA6	UQCR10	999
1580	NDUFA6	NDUFV3	999
1581	NDUFA6	MT-CYB	920
1582	NDUFA6	MT-ND1	999
1583	NDUFA6	MT-ND4L	998
1584	NDUFA6	MT-ND2	999
1585	NDUFA6	NDUFS2	999
1586	NDUFA6	NDUFA1	999
1587	NDUFA6	NDUFS5	999
1588	NDUFA6	NDUFA8	999
1589	NDUFA6	SDHD	930
1590	NDUFA6	NDUFB6	999
1591	NDUFA6	NDUFA11	999
1592	NDUFA6	ATP5PF	966
1593	NDUFA6	NDUFA3	999
1594	NDUFA6	NDUFB2	999
1595	NDUFA6	COX7C	988
1596	NDUFA6	COX6C	937
1597	NDUFA6	UQCRB	999
1598	NDUFA6	COX4I1	949
1599	NDUFA6	UQCR11	991
1600	NDUFA6	NDUFV1	999
1601	NDUFA6	NDUFB1	999
1602	NDUFA6	UQCRHL	978
1603	NDUFS6	UQCRC1	990
1604	NDUFS6	ATP5F1D	915
1605	NDUFS6	NDUFB7	999
1606	NDUFS6	NDUFS7	999
1607	NDUFS6	NDUFA2	999
1608	NDUFS6	NDUFA10	999
1609	NDUFS6	COX5B	995
1610	NDUFS6	NDUFS3	999
1611	NDUFS6	UQCRC2	964
1612	NDUFS6	NDUFB10	999
1613	NDUFS6	UQCRB	996
1614	NDUFS6	NDUFB2	997
1615	NDUFS6	NDUFA12	999
1616	NDUFS6	MT-CYB	947
1617	NDUFS6	UQCRHL	965
1618	NDUFS6	NDUFA8	999
1619	NDUFS6	UQCR10	999
1620	NDUFS6	NDUFS5	999
1621	NDUFS6	NDUFS2	999
1622	NDUFS6	UQCR11	986
1623	NDUFS6	UQCRH	995
1624	NDUFS6	NDUFV3	999
1625	NDUFS6	SDHD	941
1626	NDUFS6	NDUFB1	998
1627	NDUFS6	COX7C	989
1628	NDUFS6	NDUFB6	999
1629	NDUFS6	NDUFS8	999
1630	NDUFS6	NDUFA1	999
1631	NDUFS6	NDUFA11	999
1632	NDUFS6	COX4I1	969
1633	NDUFS6	NDUFS4	999
1634	NDUFS6	COX6C	907
1635	NDUFS6	NDUFA7	999
1636	NDUFS6	ATP5PD	901
1637	NDUFS6	MT-ND2	999
1638	NDUFS6	MT-ND1	999
1639	NDUFS6	NDUFV1	999
1640	NDUFS6	MT-ND4L	998
1641	NDUFS6	NDUFA3	999
1642	NDUFS6	NDUFB9	999
1643	UQCRB	UQCRC1	999
1644	UQCRB	ATP5F1D	927
1645	UQCRB	NDUFB7	994
1646	UQCRB	COX6A1	997
1647	UQCRB	NDUFS7	978
1648	UQCRB	NDUFA2	997
1649	UQCRB	NDUFA10	956
1650	UQCRB	COX5B	999
1651	UQCRB	NDUFS3	997
1652	UQCRB	UQCRC2	999
1653	UQCRB	NDUFB10	994
1654	UQCRB	NDUFB9	998
1655	UQCRB	ATP5PO	940
1656	UQCRB	COX7A1	994
1657	UQCRB	NDUFS4	999
1658	UQCRB	ATP5MG	929
1659	UQCRB	NDUFA7	957
1660	UQCRB	ATP5PD	976
1661	UQCRB	UQCRH	999
1662	UQCRB	NDUFS8	998
1663	UQCRB	NDUFA12	999
1664	UQCRB	UQCR10	999
1665	UQCRB	MT-CYB	999
1666	UQCRB	MT-ND1	962
1667	UQCRB	MT-ND4L	959
1668	UQCRB	MT-ND2	936
1669	UQCRB	SDHC	909
1670	UQCRB	NDUFS2	997
1671	UQCRB	ATP5PB	969
1672	UQCRB	NDUFA1	948
1673	UQCRB	NDUFS5	964
1674	UQCRB	NDUFA8	999
1675	UQCRB	SDHB	957
1676	UQCRB	SDHD	930
1677	UQCRB	COX4I2	982
1678	UQCRB	COX7A2L	949
1679	UQCRB	NDUFB6	988
1680	UQCRB	NDUFA11	977
1681	UQCRB	ATP5PF	925
1682	UQCRB	NDUFA3	906
1683	UQCRB	NDUFB2	913
1684	UQCRB	COX7C	999
1685	UQCRB	COX6C	991
1686	UQCRB	UQCRHL	998
1687	UQCRB	COX6B2	983
1688	UQCRB	NDUFV1	999
1689	UQCRB	COX4I1	998
1690	UQCRB	NDUFB1	960
1691	UQCRB	UQCR11	999
1692	NDUFB2	NDUFB7	999
1693	NDUFB2	NDUFS7	996
1694	NDUFB2	NDUFA2	999
1695	NDUFB2	NDUFA10	999
1696	NDUFB2	COX5B	969
1697	NDUFB2	NDUFS3	996
1698	NDUFB2	NDUFB10	999
1699	NDUFB2	NDUFB9	999
1700	NDUFB2	NDUFS4	996
1701	NDUFB2	NDUFA7	999
1702	NDUFB2	UQCRH	905
1703	NDUFB2	NDUFS8	996
1704	NDUFB2	NDUFA12	996
1705	NDUFB2	UQCR10	925
1706	NDUFB2	NDUFV3	998
1707	NDUFB2	MT-ND1	994
1708	NDUFB2	MT-ND4L	975
1709	NDUFB2	MT-ND2	994
1710	NDUFB2	NDUFS2	996
1711	NDUFB2	NDUFA1	999
1712	NDUFB2	NDUFS5	995
1713	NDUFB2	NDUFA8	997
1714	NDUFB2	NDUFB6	997
1715	NDUFB2	NDUFA11	996
1716	NDUFB2	NDUFA3	996
1717	NDUFB2	UQCR11	937
1718	NDUFB2	NDUFB1	998
1719	NDUFB2	COX7C	944
1720	NDUFB2	NDUFV1	996
1721	NDUFA12	UQCRC1	999
1722	NDUFA12	NDUFB7	999
1723	NDUFA12	NDUFS7	999
1724	NDUFA12	NDUFA2	999
1725	NDUFA12	NDUFA10	999
1726	NDUFA12	COX5B	989
1727	NDUFA12	NDUFS3	999
1728	NDUFA12	UQCRC2	983
1729	NDUFA12	NDUFB10	999
1730	NDUFA12	NDUFB9	999
1731	NDUFA12	ATP5PO	917
1732	NDUFA12	NDUFS4	999
1733	NDUFA12	NDUFA7	999
1734	NDUFA12	ATP5PD	966
1735	NDUFA12	UQCRH	997
1736	NDUFA12	NDUFS8	999
1737	NDUFA12	UQCRHL	943
1738	NDUFA12	MT-CYB	918
1739	NDUFA12	ATP5PB	945
1740	NDUFA12	NDUFA4L2	917
1741	NDUFA12	SDHB	931
1742	NDUFA12	SDHC	951
1743	NDUFA12	MT-ND2	999
1744	NDUFA12	MT-ND1	999
1745	NDUFA12	NDUFV1	999
1746	NDUFA12	MT-ND4L	998
1747	NDUFA12	NDUFA3	999
1748	NDUFA12	NDUFA1	999
1749	NDUFA12	NDUFA11	999
1750	NDUFA12	COX4I1	971
1751	NDUFA12	COX6C	969
1752	NDUFA12	SDHD	931
1753	NDUFA12	NDUFB1	997
1754	NDUFA12	COX7C	977
1755	NDUFA12	NDUFB6	999
1756	NDUFA12	NDUFA8	999
1757	NDUFA12	UQCR10	999
1758	NDUFA12	NDUFS2	999
1759	NDUFA12	NDUFS5	999
1760	NDUFA12	UQCR11	994
1761	NDUFA12	ATP5PF	982
1762	NDUFA12	NDUFV3	999
1763	UQCRC1	NDUFS7	997
1764	UQCRC1	COX7A1	998
1765	UQCRC1	COX7C	994
1766	UQCRC1	NDUFB6	945
1767	UQCRC1	NDUFA10	996
1768	UQCRC1	NDUFS8	998
1769	UQCRC1	NDUFA8	992
1770	UQCRC1	NDUFA2	992
1771	UQCRC1	UQCR10	999
1772	UQCRC1	NDUFS5	999
1773	UQCRC1	NDUFS2	999
1774	UQCRC1	UQCR11	999
1775	UQCRC1	COX7A2L	926
1776	UQCRC1	NDUFB10	986
1777	UQCRC1	UQCRH	999
1778	UQCRC1	NDUFV3	938
1779	UQCRC1	MT-ND2	933
1780	UQCRC1	MT-ND1	955
1781	UQCRC1	NDUFS3	995
1782	UQCRC1	NDUFV1	999
1783	UQCRC1	MT-ND4L	964
1784	UQCRC1	ATP5F1A	970
1785	UQCRC1	COX5B	999
1786	UQCRC1	NDUFA3	939
1787	UQCRC1	NDUFB9	996
1788	UQCRC1	NDUFA1	922
1789	UQCRC1	NDUFB7	991
1790	UQCRC1	NDUFA11	969
1791	UQCRC1	COX6A1	989
1792	UQCRC1	COX4I2	968
1793	UQCRC1	UQCRC2	999
1794	UQCRC1	COX4I1	998
1795	UQCRC1	NDUFS4	993
1796	UQCRC1	COX6C	965
1797	UQCRC1	NDUFA7	950
1798	UQCRC1	ATP5PB	903
1799	UQCRC1	ATP5F1D	968
1800	UQCRC1	SDHA	968
1801	UQCRC1	SDHB	938
1802	UQCRC1	UQCRHL	988
1803	UQCRC1	ATP5F1B	969
1804	UQCRC1	MT-CYB	999
1805	MT-ND2	NDUFB7	999
1806	MT-ND2	NDUFS7	999
1807	MT-ND2	NDUFA2	999
1808	MT-ND2	NDUFA10	999
1809	MT-ND2	NDUFS3	999
1810	MT-ND2	UQCRC2	939
1811	MT-ND2	NDUFB10	999
1812	MT-ND2	NDUFB9	999
1813	MT-ND2	NDUFS4	999
1814	MT-ND2	NDUFA7	998
1815	MT-ND2	UQCRH	932
1816	MT-ND2	NDUFS8	999
1817	MT-ND2	UQCR10	951
1818	MT-ND2	NDUFV3	998
1819	MT-ND2	MT-CYB	999
1820	MT-ND2	MT-ATP6	999
1821	MT-ND2	MT-ND1	999
1822	MT-ND2	MT-ND4L	999
1823	MT-ND2	NDUFB6	998
1824	MT-ND2	NDUFB1	997
1825	MT-ND2	NDUFS2	999
1826	MT-ND2	NDUFS5	997
1827	MT-ND2	NDUFA8	999
1828	MT-ND2	NDUFA3	997
1829	MT-ND2	NDUFV1	999
1830	MT-ND2	COX4I1	909
1831	MT-ND2	NDUFA11	999
1832	MT-ND2	NDUFA1	997
1833	MT-ND2	MT-ATP8	950
1834	MT-ND1	NDUFB7	999
1835	MT-ND1	NDUFS7	999
1836	MT-ND1	NDUFA2	999
1837	MT-ND1	NDUFA10	997
1838	MT-ND1	COX5B	918
1839	MT-ND1	NDUFS3	999
1840	MT-ND1	SDHA	949
1841	MT-ND1	UQCRC2	957
1842	MT-ND1	NDUFB10	999
1843	MT-ND1	NDUFB9	999
1844	MT-ND1	NDUFS4	999
1845	MT-ND1	NDUFA7	998
1846	MT-ND1	UQCRH	965
1847	MT-ND1	NDUFS8	999
1848	MT-ND1	UQCR10	974
1849	MT-ND1	NDUFV3	998
1850	MT-ND1	MT-CYB	999
1851	MT-ND1	MT-ATP6	999
1852	MT-ND1	SDHB	971
1853	MT-ND1	MT-ATP8	925
1854	MT-ND1	NDUFB6	998
1855	MT-ND1	NDUFB1	988
1856	MT-ND1	NDUFS5	999
1857	MT-ND1	NDUFS2	999
1858	MT-ND1	NDUFA8	999
1859	MT-ND1	NDUFA3	998
1860	MT-ND1	NDUFV1	999
1861	MT-ND1	MT-ND4L	999
1862	MT-ND1	COX4I1	944
1863	MT-ND1	NDUFA11	998
1864	MT-ND1	NDUFA1	999
1865	NDUFS3	ATP5F1D	957
1866	NDUFS3	NDUFB7	999
1867	NDUFS3	NDUFS7	999
1868	NDUFS3	NDUFA2	999
1869	NDUFS3	NDUFA10	999
1870	NDUFS3	COX5B	985
1871	NDUFS3	NDUFV1	999
1872	NDUFS3	MT-ND4L	999
1873	NDUFS3	ATP5F1A	932
1874	NDUFS3	NDUFA3	999
1875	NDUFS3	NDUFB9	999
1876	NDUFS3	NDUFA1	999
1877	NDUFS3	NDUFA11	999
1878	NDUFS3	UQCRC2	995
1879	NDUFS3	COX4I1	993
1880	NDUFS3	NDUFS4	999
1881	NDUFS3	NDUFA7	999
1882	NDUFS3	ATP5PD	954
1883	NDUFS3	SDHD	931
1884	NDUFS3	NDUFB1	998
1885	NDUFS3	COX7C	948
1886	NDUFS3	NDUFB6	999
1887	NDUFS3	NDUFS8	999
1888	NDUFS3	NDUFA8	999
1889	NDUFS3	UQCR10	994
1890	NDUFS3	NDUFS5	999
1891	NDUFS3	NDUFS2	999
1892	NDUFS3	UQCR11	926
1893	NDUFS3	NDUFB10	999
1894	NDUFS3	ATP5PF	904
1895	NDUFS3	UQCRH	988
1896	NDUFS3	NDUFV3	999
1897	NDUFS3	MT-CYB	987
1898	NDUFS3	ATP5PO	958
1899	NDUFS3	SDHA	992
1900	NDUFS3	SDHB	996
1901	NDUFS3	SDHC	920
1902	NDUFV1	ATP5F1D	980
1903	NDUFV1	NDUFB7	999
1904	NDUFV1	NDUFS7	999
1905	NDUFV1	NDUFA2	999
1906	NDUFV1	NDUFA10	999
1907	NDUFV1	COX5B	981
1908	NDUFV1	SDHA	999
1909	NDUFV1	UQCRC2	998
1910	NDUFV1	NDUFB10	999
1911	NDUFV1	NDUFB9	999
1912	NDUFV1	NDUFS4	999
1913	NDUFV1	NDUFA7	999
1914	NDUFV1	UQCRH	991
1915	NDUFV1	NDUFS8	999
1916	NDUFV1	UQCR10	995
1917	NDUFV1	NDUFV3	999
1918	NDUFV1	MT-CYB	985
1919	NDUFV1	MT-ND4L	999
1920	NDUFV1	NDUFS2	999
1921	NDUFV1	NDUFA1	999
1922	NDUFV1	NDUFS5	999
1923	NDUFV1	NDUFA8	999
1924	NDUFV1	SDHB	993
1925	NDUFV1	NDUFB6	999
1926	NDUFV1	ATP5F1A	958
1927	NDUFV1	NDUFA11	999
1928	NDUFV1	NDUFA3	999
1929	NDUFV1	COX7C	927
1930	NDUFV1	COX4I1	976
1931	NDUFV1	UQCR11	992
1932	NDUFV1	NDUFB1	995
1933	NDUFV1	UQCRHL	917
1934	MT-ND4L	NDUFB7	998
1935	MT-ND4L	NDUFS7	997
1936	MT-ND4L	NDUFA2	998
1937	MT-ND4L	NDUFA10	990
1938	MT-ND4L	UQCRC2	931
1939	MT-ND4L	NDUFB10	998
1940	MT-ND4L	NDUFB9	998
1941	MT-ND4L	NDUFS4	998
1942	MT-ND4L	NDUFA7	982
1943	MT-ND4L	UQCRH	959
1944	MT-ND4L	NDUFS8	999
1945	MT-ND4L	UQCR10	971
1946	MT-ND4L	NDUFV3	987
1947	MT-ND4L	MT-CYB	999
1948	MT-ND4L	MT-ATP6	999
1949	MT-ND4L	NDUFB6	996
1950	MT-ND4L	NDUFB1	960
1951	MT-ND4L	NDUFA8	998
1952	MT-ND4L	NDUFS5	985
1953	MT-ND4L	NDUFS2	999
1954	MT-ND4L	NDUFA3	988
1955	MT-ND4L	MT-ATP8	990
1956	MT-ND4L	NDUFA11	984
1957	MT-ND4L	NDUFA1	986
1958	COX5B	ATP5F1D	975
1959	COX5B	NDUFB7	995
1960	COX5B	COX6A1	999
1961	COX5B	NDUFS7	987
1962	COX5B	NDUFA2	994
1963	COX5B	NDUFA10	984
1964	COX5B	COX7A1	996
1965	COX5B	COX7C	999
1966	COX5B	SDHD	949
1967	COX5B	COX7A2	997
1968	COX5B	NDUFB1	951
1969	COX5B	NDUFS8	996
1970	COX5B	NDUFB6	977
1971	COX5B	UQCR10	999
1972	COX5B	NDUFS5	962
1973	COX5B	NDUFS2	985
1974	COX5B	UQCR11	999
1975	COX5B	COX7A2L	972
1976	COX5B	COX8A	999
1977	COX5B	NDUFA8	992
1978	COX5B	NDUFV3	916
1979	COX5B	NDUFB10	980
1980	COX5B	UQCRH	998
1981	COX5B	ATP5F1A	922
1982	COX5B	NDUFA3	961
1983	COX5B	NDUFB9	990
1984	COX5B	UQCRC2	999
1985	COX5B	COX4I1	999
1986	COX5B	NDUFA1	963
1987	COX5B	NDUFA11	993
1988	COX5B	COX4I2	994
1989	COX5B	NDUFA7	982
1990	COX5B	ATP5PD	979
1991	COX5B	NDUFS4	975
1992	COX5B	COX6C	999
1993	COX5B	SDHB	972
1994	COX5B	SDHA	925
1995	COX5B	UQCRHL	981
1996	COX5B	MT-CYB	992
1997	COX5B	COX6B2	983
1998	COX5B	COX7B2	959
[truncated: 929 more rows]
