# Supplementary material for: Multi-Bioinformatics Approach Reveals COX5B-Mediated Modulation of Oxidative Phosphorylation and ROS Levels by Water and Ethanol Extracts of Schisandrae Fructus in SW1783 Cells
Source: Antioxidants (Basel). 2026 Jun 9;15(6):728. doi: 10.3390/antiox15060728 (PMC13295596; doi:10.3390/antiox15060728)
Supplement: Supplementary file 1 [file antioxidants-15-00728-s001.zip › Supplementary Table S6_OXPHOS PPI network_louvain group.xlsx]

## Sheet: Sheet1
	protein	group
0	COX4I1	0
1	CYC1	0
2	MT-CYB	0
3	UQCRHL	0
4	COX8A	0
5	UQCR10	0
6	COX6A2	0
7	SDHA	0
8	COX6C	0
9	COX5A	0
10	MT-CO3	0
11	COX11	0
12	SDHC	0
13	SDHB	0
14	SDHD	0
15	MT-CO1	0
16	COX7A2	0
17	UQCRC1	0
18	COX6B2	0
19	COX8C	0
20	MT-CO2	0
21	COX7A2L	0
22	UQCRB	0
23	COX10	0
24	UQCRQ	0
25	COX5B	0
26	UQCRC2	0
27	UQCRFS1	0
28	UQCR11	0
29	COX6B1	0
30	COX7B2	0
31	COX7B	0
32	COX7C	0
33	COX15	0
34	COX4I2	0
35	COX6A1	0
36	COX7A1	0
37	COX17	0
0	NDUFA4	1
1	NDUFB3	1
2	NDUFB7	1
3	MT-ND4	1
4	NDUFA8	1
5	NDUFA4L2	1
6	NDUFS8	1
7	NDUFA10	1
8	NDUFA6	1
9	MT-ND4L	1
10	NDUFV3	1
11	NDUFS5	1
12	NDUFB4	1
13	NDUFA13	1
14	NDUFB11	1
15	NDUFAB1	1
16	NDUFB1	1
17	NDUFC1	1
18	NDUFV2	1
19	NDUFA11	1
20	NDUFS4	1
21	NDUFA5	1
22	NDUFB5	1
23	NDUFS3	1
24	NDUFA3	1
25	NDUFB6	1
26	NDUFS6	1
27	MT-ND3	1
28	MT-ND5	1
29	NDUFA7	1
30	NDUFA12	1
31	NDUFB9	1
32	NDUFB10	1
33	NDUFC2-KCTD14	1
34	NDUFS7	1
35	NDUFS2	1
36	MT-ND1	1
37	NDUFA2	1
38	NDUFA9	1
39	NDUFA1	1
40	NDUFS1	1
41	NDUFC2	1
42	NDUFB8	1
43	NDUFV1	1
44	NDUFB2	1
45	MT-ND2	1
46	MT-ND6	1
47	UQCRH	1
0	MT-ATP6	2
1	ATP5MC1	2
2	ATP5ME	2
3	ATP5F1A	2
4	ATP5F1E	2
5	ATP5MC3	2
6	ATP5PF	2
7	ATP5PD	2
8	ATP5MG	2
9	ATP5MC2	2
10	ATP5F1B	2
11	ATP5PB	2
12	ATP5F1D	2
13	ATP5PO	2
14	ATP5MF	2
15	MT-ATP8	2
0	ATP6V1E2	3
1	ATP6V1G1	3
2	ATP6V1C2	3
3	ATP6V0E1	3
4	ATP6V1G3	3
5	ATP12A	3
6	ATP6V0A2	3
7	ATP6V1G2	3
8	ATP6V1F	3
9	ATP6V1D	3
10	ATP6V1H	3
11	ATP6V0B	3
12	ATP6V1E1	3
13	ATP6V1C1	3
14	ATP6AP1	3
15	ATP6V1B1	3
16	PPA1	3
17	ATP6V0D2	3
18	ATP4B	3
19	ATP6V0A1	3
20	ATP6V1A	3
21	TCIRG1	3
22	ATP6V1B2	3
23	LHPP	3
24	ATP4A	3
25	PPA2	3
26	ATP6V0C	3
27	ATP6V0D1	3
28	ATP6V0A4	3
29	ATP6V0E2	3
