# Supplementary material for: Multi-Bioinformatics Approach Reveals COX5B-Mediated Modulation of Oxidative Phosphorylation and ROS Levels by Water and Ethanol Extracts of Schisandrae Fructus in SW1783 Cells
Source: Antioxidants (Basel). 2026 Jun 9;15(6):728. doi: 10.3390/antiox15060728 (PMC13295596; doi:10.3390/antiox15060728)
Supplement: Supplementary file 1 [file antioxidants-15-00728-s001.zip › Supplementary Table S7_Uniprot_Respiratory complex protein.xlsx]

## Sheet: Sheet1
Subunit	Human protein	Gene Symbol	Uniprot ID	Synonyms
Complex I	NDUS7_HUMAN	NDUFS7	O75251
Complex I	NDUS8_HUMAN	NDUFS8	O00217
Complex I	NDUV2_HUMAN	NDUFV2	P19404
Complex I	NDUS3_HUMAN	NDUFS3	O75489
Complex I	NDUS2_HUMAN	NDUFS2	O75306
Complex I	NDUV1_HUMAN	NDUFV1	P49821
Complex I	NDUS1_HUMAN	NDUFS1	P28331
Complex I	NU1M_HUMAN	MT-ND1	P03886
Complex I	NU2M_HUMAN	MT-ND2	P03891
Complex I	NU3M_HUMAN	MT-ND3	P03897
Complex I	NU4M_HUMAN	MT-ND4	P03905
Complex I	NU4LM_HUMAN	MT-ND4L	P03901
Complex I	NU5M_HUMAN	MT-ND5	P03915
Complex I	NU6M_HUMAN	MT-ND6	P03923
Complex I	NDUS6_HUMAN	NDUFS6	O75380
Complex I	NDUAC_HUMAN	NDUFA12	Q9UI09
Complex I	NDUS4_HUMAN	NDUFS4	O43181
Complex I	NDUA9_HUMAN	NDUFA9	Q16795
Complex I	ACPM_HUMAN	NDUFAB1	O14561
Complex I	NDUA2_HUMAN	NDUFA2	O43678
Complex I	NDUA1_HUMAN	NDUFA1	O15239
Complex I	NDUB3_HUMAN	NDUFB3	O43676
Complex I	NDUA5_HUMAN	NDUFA5	Q16718
Complex I	NDUA6_HUMAN	NDUFA6	P56556
Complex I	NDUAB_HUMAN	NDUFA11	Q86Y39
Complex I	NDUBB_HUMAN	NDUFB11	Q9NX14
Complex I	NDUS5_HUMAN	NDUFS5	O43920
Complex I	NDUB4_HUMAN	NDUFB4	O95168
Complex I	NDUAD_HUMAN	NDUFA13	Q9P0J0
Complex I	NDUB7_HUMAN	NDUFB7	P17568
Complex I	NDUA8_HUMAN	NDUFA8	P51970
Complex I	NDUB9_HUMAN	NDUFB9	Q9Y6M9
Complex I	NDUBA_HUMAN	NDUFB10	O96000
Complex I	NDUB8_HUMAN	NDUFB8	O95169
Complex I	NDUC2_HUMAN	NDUFC2	O95298
Complex I	NDUB2_HUMAN	NDUFB2	O95178
Complex I	NDUA7_HUMAN	NDUFA7	O95182
Complex I	NDUA3_HUMAN	NDUFA3	O95167
Complex I	NDUA4_HUMAN	NDUFA4	O00483
Complex I	NDUB5_HUMAN	NDUFB5	O43674
Complex I	NDUB1_HUMAN	NDUFB1	O75438
Complex I	NDUC1_HUMAN	NDUFC1	O43677
Complex I	NDUAA_HUMAN	NDUFA10	O95299
Complex I	NUA4L_HUMAN	NDUFA4L2	Q9NRX3
Complex I	NDUV3_HUMAN	NDUFV3	P56181
Complex I	NDUB6_HUMAN	NDUFB6	O95139
Complex I	CIA30_HUMAN	NDUFAF1	Q9Y375
Complex I	NDUF2_HUMAN	NDUFAF2	Q8N183
Complex I	NDUF3_HUMAN	NDUFAF3	Q9BU61
Complex I	NDUF4_HUMAN	NDUFAF4	Q9P032
Complex II	SDHA_HUMAN	SDHA	P31040
Complex II	SDHB_HUMAN	SDHB	P21912
Complex II	C560_HUMAN	SDHC	Q99643
Complex II	DHSD_HUMAN	SDHD	O14521
Complex III	CYB_HUMAN	MT-CYB	P00156
Complex III	CY1_HUMAN	CYC1	P08574
Complex III	UCRI_HUMAN	UQCRFS1	P47985
Complex III	QCR1_HUMAN	UQCRC1	P31930
Complex III	QCR2_HUMAN	UQCRC2	P22695
Complex III	QCR6_HUMAN	UQCRH	P07919
Complex III	QCR7_HUMAN	UQCRB	P14927
Complex III	QCR8_HUMAN	UQCRQ	O14949
Complex III	UCRI_HUMAN	UQCRFS1	P47985
Complex III	QCR9_HUMAN	UQCR10	Q9UDW1
Complex III	QCR10_HUMAN	UQCR11	O14957
Complex IV	COX1_HUMAN	MT-CO1	P00395
Complex IV	COX2_HUMAN	MT-CO2	P00403
Complex IV	COX3_HUMAN	MT-CO3	P00414
Complex IV	COX41_HUMAN	COX4I1	P13073
Complex IV	COX42_HUMAN	COX4I2	Q96KJ9
Complex IV	COX5A_HUMAN	COX5A	P20674
Complex IV	COX5B_HUMAN	COX5B	P10606
Complex IV	CX6A1_HUMAN	COX6A1	P12074
Complex IV	CX6A2_HUMAN	COX6A2	Q02221
Complex IV	CX6B1_HUMAN	COX6B1	P14854
Complex IV	CX6B2_HUMAN	COX6B2	Q6YFQ2
Complex IV	COX6C_HUMAN	COX6C	P09669
Complex IV	CX7A1_HUMAN	COX7A1	P24310
Complex IV	CX7A2_HUMAN	COX7A2	P14406
Complex IV	COX7S_HUMAN	COX7A2P2	O60397
Complex IV	COX7B_HUMAN	COX7B	P24311
Complex IV	COX7C_HUMAN	COX7C	P15954
Complex IV	CO72L_HUMAN	COX7A2L	O14548
Complex IV	COX8A_HUMAN	COX8A	P10176
Complex IV	COX8C_HUMAN	COX8C	Q7Z4L0
Complex IV	COA1_HUMAN	COA1	Q9GZY4
Complex IV	COA3_HUMAN	COA3	Q9Y2R0
Complex IV	COA4_HUMAN	COA4	Q9NYJ1
Complex IV	COA5_HUMAN	COA5	Q86WW8
Complex IV	COA6_HUMAN	COA6	Q5JTJ3
Complex IV	COA7_HUMAN	COA7	Q96BR5
Complex IV	COX11_HUMAN	COX11	Q9Y6N1
Complex IV	COX14_HUMAN	COX14	Q96I36
Complex IV	COX15_HUMAN	COX15	Q7KZN9
Complex IV	COX16_HUMAN	COX16	Q9P0S2
Complex IV	COX17_HUMAN	COX17	Q14061
Complex IV	COX18_HUMAN	COX18	Q8N8Q8
Complex IV	COX19_HUMAN	COX19	Q49B96
Complex IV	COX20_HUMAN	COX20	Q5RI15
Complex V	ATPA_HUMAN	ATP5F1A	P25705	ATP5A1
Complex V	ATPB_HUMAN	ATP5F1B	P06576	ATP5B
Complex V	ATPG_HUMAN	ATP5F1C	P36542	ATP5C
Complex V	ATPD_HUMAN	ATP5F1D	P30049	ATP5D
Complex V	ATP5E_HUMAN	ATP5F1E	P56381	ATP5E
Complex V	AT5F1_HUMAN	ATP5PB	P24539	ATP5F1
Complex V	AT5G1_HUMAN	ATP5MC1	P05496	ATP5G1
Complex V	AT5G2_HUMAN	ATP5MC2	Q06055	ATP5G2
Complex V	AT5G3_HUMAN	ATP5MC3	P48201	ATP5G3
Complex V	ATP5H_HUMAN	ATP5PD	O75947	ATP5H
Complex V	ATP5I_HUMAN	ATP5ME	P56385	ATP5I
Complex V	ATP5J_HUMAN	ATP5PF	P18859	ATP5J
Complex V	ATPK_HUMAN	ATP5MF	P56134	ATP5J2
Complex V	ATP5L_HUMAN	ATP5MG	O75964	ATP5L
Complex V	ATPO_HUMAN	ATP5PO	P48047	ATP5O
Complex V	ATP6_HUMAN	MT-ATP6	P00846
Complex V	ATP8_HUMAN	MT-ATP8	P03928
V-ATPase	VATA_HUMAN	ATP6V1A	P38606
V-ATPase	VATB1_HUMAN	ATP6V1B1	P15313
V-ATPase	VATB2_HUMAN	ATP6V1B2	P21281
V-ATPase	VATC1_HUMAN	ATP6V1C1	P21283
V-ATPase	VATC2_HUMAN	ATP6V1C2	Q8NEY4
V-ATPase	VATD_HUMAN	ATP6V1D	Q9Y5K8
V-ATPase	VATE1_HUMAN	ATP6V1E1	P36543
V-ATPase	VATE2_HUMAN	ATP6V1E2	Q96A05
V-ATPase	VATG1_HUMAN	ATP6V1G1	O75348
V-ATPase	VATG2_HUMAN	ATP6V1G2	O95670
V-ATPase	VATG3_HUMAN	ATP6V1G3	Q96LB4
V-ATPase	VATF_HUMAN	ATP6V1F	Q16864
V-ATPase	VATH_HUMAN	ATP6V1H	Q9UI12
V-ATPase	VPP1_HUMAN	ATP6V0A1	Q93050
V-ATPase	VPP2_HUMAN	ATP6V0A2	Q9Y487
V-ATPase	VPP4_HUMAN	ATP6V0A4	Q9HBG4
V-ATPase	VATO_HUMAN	ATP6V0B	Q99437
V-ATPase	VATL_HUMAN	ATP6V0C	P27449
V-ATPase	VA0D1_HUMAN	ATP6V0D1	P61421
V-ATPase	VA0D2_HUMAN	ATP6V0D2	Q8N8Y2
V-ATPase	VA0E1_HUMAN	ATP6V0E1	O15342
V-ATPase	VA0E2_HUMAN	ATP6V0E2	Q8NHE4
V-ATPase	VAS1_HUMAN	ATP6AP1	Q15904
V-ATPase	RENR_HUMAN	ATP6AP2	O75787
