# Supplementary material for: Multi-Bioinformatics Approach Reveals COX5B-Mediated Modulation of Oxidative Phosphorylation and ROS Levels by Water and Ethanol Extracts of Schisandrae Fructus in SW1783 Cells
Source: Antioxidants (Basel). 2026 Jun 9;15(6):728. doi: 10.3390/antiox15060728 (PMC13295596; doi:10.3390/antiox15060728)
Supplement: Supplementary file 1 [file antioxidants-15-00728-s001.zip › Supplementary Table S8_docking ratio score.xlsx]

## Sheet: Sheet1
	Spho	Wpho	Wphi	Sphi
NDUFA11	0.663462	0.796296	0.533898	0.207207
MT-CYB	0.615385	0.805556	0.677966	0.279279
NDUFA6	0.567308	0.712963	0.669492	0.207207
MT-CO3	0.471154	0.527778	0.525424	0.27027
ATP6V0A2	0.423077	0.537037	0.338983	0.189189
TCIRG1	0.423077	0.509259	0.29661	0.189189
ATP6V0A4	0.423077	0.583333	0.483051	0.216216
ATP6V0A1	0.394231	0.611111	0.40678	0.216216
MT-CO1	0.326923	0.546296	0.40678	0.234234
NDUFB9	0.317308	0.37963	0.364407	0.225225
MT-ND5	0.288462	0.564815	0.389831	0.18018
ATP6V1D	0.288462	0.444444	0.288136	0.135135
NDUFA9	0.288462	0.62037	0.415254	0.252252
ATP6V1B1	0.269231	0.287037	0.364407	0.234234
ATP4A	0.259615	0.259259	0.330508	0.234234
NDUFV1	0.25	0.268519	0.355932	0.234234
SDHA	0.25	0.185185	0.194915	0.234234
NDUFA10	0.230769	0.101852	0.177966	0.198198
NDUFS3	0.221154	0.296296	0.211864	0.0900901
NDUFA13	0.221154	0.157407	0.211864	0.198198
ATP12A	0.221154	0.166667	0.211864	0.243243
ATP6V1A	0.211538	0.12037	0.237288	0.162162
COX15	0.201923	0.157407	0.237288	0.189189
COX10	0.201923	0.231481	0.245763	0.216216
ATP5F1A	0.182692	0.0740741	0.0762712	0.207207
ATP5F1B	0.182692	0.12963	0.186441	0.18018
MT-ATP6	0.182692	0.25	0.211864	0.0810811
UQCRC1	0.173077	0.166667	0.177966	0.189189
MT-ND6	0.173077	0.185185	0.254237	0.171171
NDUFA8	0.163462	0.166667	0.186441	0.108108
ATP6V1B2	0.153846	0.0555556	0.177966	0.189189
NDUFS1	0.153846	0.0740741	0.135593	0.171171
MT-ND1	0.144231	0.12037	0.0932203	0.0990991
SDHB	0.144231	0.0277778	0.0677966	0.0900901
ATP6V0D1	0.144231	0.222222	0.305085	0.18018
UQCRC2	0.134615	0.0648148	0.110169	0.135135
MT-ND4	0.125	0.185185	0.237288	0.108108
ATP6V1C2	0.125	0.0740741	0.0677966	0.171171
PPA1	0.115385	0.0555556	0.0677966	0.198198
ATP5PD	0.115385	0.0925926	0.101695	0.0540541
ATP6AP1	0.115385	0.166667	0.20339	0.108108
ATP6V1H	0.115385	0.0462963	0.0847458	0.144144
ATP6V0D2	0.105769	0.0185185	0.144068	0.144144
PPA2	0.105769	0.0740741	0.0762712	0.162162
SDHC	0.0961538	0.0277778	0.0677966	0.0630631
ATP6V1C1	0.0961538	0.0740741	0.0762712	0.162162
COX4I1	0.0961538	0.0555556	0.0932203	0.0720721
NDUFA4L2	0.0961538	0.037037	0.0677966	0.117117
MT-ND2	0.0865385	0.0277778	0.059322	0.0720721
NDUFV2	0.0769231	0.0555556	0.110169	0.216216
NDUFB10	0.0769231	0.0277778	0.0423729	0.0720721
NDUFA12	0.0769231	0.037037	0.0254237	0.117117
COX4I2	0.0769231	0.0277778	0.0762712	0.0720721
ATP6V0B	0.0673077	0.0185185	0.00847458	0.0540541
SDHD	0.0673077	0.0555556	0.0847458	0.0630631
NDUFA4	0.0673077	0.00925926	0.0423729	0.0990991
ATP5PB	0.0673077	0	0	0.0540541
NDUFC2-KCTD14	0.0576923	0.0185185	0	0.0540541
NDUFB8	0.0576923	0.037037	0.0338983	0.0810811
CYC1	0.0576923	0.0648148	0.135593	0.135135
NDUFS8	0.0576923	0.0185185	0.00847458	0.0720721
NDUFS2	0.0576923	0.0185185	0.0932203	0.144144
ATP5F1C	0.0576923	0.0648148	0.110169	0.0810811
NDUFB5	0.0480769	0.0185185	0.0508475	0.0900901
NDUFA3	0.0480769	0.00925926	0	0.0720721
NDUFB7	0.0480769	0.0185185	0.0254237	0.0630631
COX5B	0.0480769	0.0740741	0.0508475	0.153153
UQCRB	0.0480769	0.0185185	0.0254237	0.0540541
LHPP	0.0480769	0.037037	0.059322	0.0990991
COX6B1	0.0384615	0.00925926	0.00847458	0.0630631
NDUFB4	0.0384615	0.0277778	0.0254237	0.0720721
MT-CO2	0.0384615	0.00925926	0	0.0630631
MT-ND4L	0.0384615	0.0185185	0.0423729	0.036036
ATP4B	0.0384615	0.00925926	0.0254237	0.0900901
NDUFC2	0.0288462	0.0185185	0	0.0630631
COX17	0.0288462	0	0.00847458	0.0720721
NDUFB3	0.0288462	0.0185185	0	0.045045
COX11	0.0288462	0.00925926	0.0169492	0.0810811
ATP5PF	0.0192308	0	0	0.045045
COX5A	0.0192308	0.00925926	0	0.0540541
NDUFB6	0.0192308	0.00925926	0	0.0540541
ATP6V1F	0.0192308	0.00925926	0.0254237	0.0810811
MT-ND3	0.0192308	0.00925926	0	0.0540541
ATP5MF	0.0192308	0	0	0.0540541
NDUFS5	0.0192308	0.00925926	0.0338983	0.0900901
ATP6V1E1	0.0192308	0	0	0.0630631
COX6B2	0.0192308	0.00925926	0.0423729	0.117117
ATP5MC3	0.0192308	0.0185185	0	0.0720721
NDUFB11	0.0192308	0	0	0.045045
NDUFAB1	0.0192308	0	0.00847458	0.0540541
NDUFB1	0.00961538	0.00925926	0.0169492	0.0540541
ATP5PO	0.00961538	0.00925926	0.0423729	0.0630631
ATP6V1G1	0.00961538	0.00925926	0	0.027027
COX7A2	0.00961538	0	0	0.018018
COX7A1	0.00961538	0	0	0.027027
ATP5MC1	0.00961538	0.0185185	0.00847458	0.045045
COX6A1	0.00961538	0	0.00847458	0.0540541
ATP5MC2	0.00961538	0	0	0.036036
UQCRQ	0.00961538	0	0	0.027027
ATP5MG	0.00961538	0	0	0.0540541
NDUFA5	0.00961538	0	0	0.0720721
COX7C	0.00961538	0	0	0.036036
ATP6V0E1	0.00961538	0.0277778	0.0169492	0.0540541
NDUFA7	0.00961538	0	0	0.045045
COX7A2L	0.00961538	0	0	0.0540541
NDUFB2	0.00961538	0	0	0.018018
UQCR10	0.00961538	0	0	0.036036
NDUFC1	0.00961538	0.00925926	0	0.0540541
ATP6V0C	0.00961538	0	0	0.00900901
NDUFS7	0.00961538	0	0	0.0630631
NDUFA2	0	0.00925926	0.0169492	0.0810811
ATP6V1E2	0	0.00925926	0	0.0540541
ATP5F1D	0	0.00925926	0.0169492	0.0630631
NDUFS6	0	0.00925926	0	0.0720721
UQCRFS1	0	0.00925926	0	0.0720721
NDUFS4	0	0	0.0254237	0.0630631
COX6A2	0	0	0.00847458	0.0720721
COX6C	0	0	0.00847458	0.018018
NDUFA1	0	0	0	0.0630631
ATP6V0E2	0	0	0	0.0540541
UQCR11	0	0	0	0.045045
NDUFV3	0	0	0	0.036036
ATP6V1G3	0	0	0	0.027027
ATP6V1G2	0	0	0	0.027027
ATP5ME	0	0	0	0.018018
COX7B	0	0	0	0.00900901
MT-ATP8	0	0	0	0.00900901
COX7B2	0	0	0	0.00900901
UQCRH	0	0	0	0.00900901
UQCRHL	0	0	0	0.00900901
COX8C	0	0	0	0.00900901
