# Supplementary material for: Multi-Bioinformatics Approach Reveals COX5B-Mediated Modulation of Oxidative Phosphorylation and ROS Levels by Water and Ethanol Extracts of Schisandrae Fructus in SW1783 Cells
Source: Antioxidants (Basel). 2026 Jun 9;15(6):728. doi: 10.3390/antiox15060728 (PMC13295596; doi:10.3390/antiox15060728)
Supplement: Supplementary file 1 [file antioxidants-15-00728-s001.zip › Supplementary Table S9_docking_DTI_degree.xlsx]

## Sheet: Sheet1
name	Sphi	Wphi	Wpho	Spho
MT-CO1	26	48	59	34
COX15	21	28	17	21
UQCRC2	15	13	7	14
MT-CYB	31	80	87	64
MT-CO3	30	62	57	49
SDHA	26	23	20	26
COX10	24	29	25	21
UQCRC1	21	21	18	18
COX5B	17	6	8	5
SDHB	10	8	3	15
SDHD	7	10	6	7
COX11	9	2	1	3
CYC1	15	16	7	6
COX4I2	8	9	3	8
SDHC	7	8	3	10
COX4I1	8	11	6	10
UQCRB	6	3	2	5
COX17	8	1	0	3
COX7C	4	0	0	1
UQCRFS1	8	0	1	0
COX6B1	7	1	1	4
COX6A1	6	1	0	1
COX6B2	13	5	1	2
COX6A2	8	1	0	0
MT-CO2	7	0	1	4
COX7A2	2	0	0	1
UQCR10	4	0	0	1
COX7A1	3	0	0	1
COX5A	6	0	1	2
COX7A2L	6	0	0	1
UQCRHL	1	0	0	0
COX6C	2	1	0	0
UQCRQ	3	0	0	1
COX7B2	1	0	0	0
UQCR11	5	0	0	0
COX7B	1	0	0	0
COX8C	1	0	0	0
